# Supplementary material for: Preliminary Analysis of Transcriptome Response of Dioryctria sylvestrella (Lepidoptera: Pyralidae) Larvae Infected with Beauveria bassiana under Short-Term Starvation
Source: Insects. 2023 Apr 25;14(5):409. doi: 10.3390/insects14050409 (PMC10231054; doi:10.3390/insects14050409)
Supplement: Supplementary file 1 [file insects-14-00409-s001.zip]

Archive with 4 entries (3 files):
- insects-2345395-supplementary/
- insects-2345395-supplementary/Table S1 primers for qRT-PCR.xlsx
- insects-2345395-supplementary/Table S2 Annotaion and expression profile of  different expressed genes in treatments..xlsx
- insects-2345395-supplementary/Table S3  Immunity-related genes identified in Dioryctria sylvestrella transcriptome.xlsx
