# Supplementary material for: Preliminary Analysis of Transcriptome Response of Dioryctria sylvestrella (Lepidoptera: Pyralidae) Larvae Infected with Beauveria bassiana under Short-Term Starvation
Source: Insects. 2023 Apr 25;14(5):409. doi: 10.3390/insects14050409 (PMC10231054; doi:10.3390/insects14050409)
Supplement: Supplementary file 1 [file insects-14-00409-s001.zip › insects-2345395-supplementary/Table S1 primers for qRT-PCR.xlsx]

## Sheet: Sheet1
Table S1: Primers for qRT-PCR
Gene name	Unigene code	Forward primers (5’-3’)	Reverse primers (5’-3’)
PGRP-3	Unigene0017861	ATTACCACCGACACGAGCTG	TGCCGATAGCCCTCTTGTTG
SPH-18	Unigene0006493	GTCGGTGTTAAAGCCATGCG	TGGCATTTGAGGGAGCACTT
SPH-34	Unigene0024169	TCCGAGCTTACTGCTGCAAA	CGCTGACGACGATGAGGTTA
Cecropin-1	Unigene0003409	GACTACAGTGTCAGGCGCTC	CCCATTTTGTAGACGCTGGC
Gloverin-2	Unigene0022976	TCGACCCTAGTGTGGGAGTT	TTGCTGGCCACGAAAACAAG
Moricin-4	Unigene0006125	CAAGAAGGGCGCTAAGGCTA	CAGCCATGACGTTGTTGCC
Jun	Unigene0012028	AGACCATTCGTTGAGGCGTT	TCGATATGCGCTCGAGCTTT
P450-52	Unigene0022215	AGCAAAGCGCATGCCAATAC	ACTGCATCGGATCTTGTGCT
GST-2	Unigene0000947	ACGTCAACTTCCGTGATGCT	ATAATAATGGGGGCTGGCGG
POD-14	Unigene0027366	TCATCTACAGTCGTCCGGGT	AGGCGAATGGCAGAACATCA
