# Supplementary material for: Preliminary Analysis of Transcriptome Response of Dioryctria sylvestrella (Lepidoptera: Pyralidae) Larvae Infected with Beauveria bassiana under Short-Term Starvation
Source: Insects. 2023 Apr 25;14(5):409. doi: 10.3390/insects14050409 (PMC10231054; doi:10.3390/insects14050409)
Supplement: Supplementary file 1 [file insects-14-00409-s001.zip › insects-2345395-supplementary/Table S2 Annotaion and expression profile of different expressed genes in treatments..xlsx]

## Sheet: Ck-1-VS-T-1.annot
Table S2: Annotaion and expression profile of different expressed genes in treat-ments.
GeneID	Ck-1_count	T-1_count	Ck-1_rpkm	T-1_rpkm	log2 Ratio(T-1/Ck-1)	Pvalue	FDR	significant	Symbol	Description	KEGG_A_class	KEGG_B_class	Pathway	K_ID	GO Component	GO Function	GO Process
Unigene0000001	61	14	1.403	0.3594	-1.96485	4.28441e-07	1.49104e-06	yes	ergic3	PREDICTED: endoplasmic reticulum-Golgi intermediate compartment protein 3 [Amyelois transitella]	-	-	-	-	-	-	-
Unigene0000002	17	4	0.9425	0.2475	-1.92906	0.0118586	0.0232657	yes	CNGB1	PREDICTED: cyclic nucleotide-gated cation channel beta-3-like [Amyelois transitella]	-	-	-	-	-	-	-
Unigene0000003	36	2	3.9026	0.242	-4.01136	1.0519e-08	4.10866e-08	yes	--	PREDICTED: obscurin-like [Amyelois transitella]	-	-	-	-	-	-	-
Unigene0000004	28	8	1.4864	0.474	-1.64886	0.00396469	0.00848018	yes	--	--	-	-	-	-	-	-	-
Unigene0000005	4	6	0.1498	0.2508	0.7435	0.753968	0.840572	no	--	--	-	-	-	-	-	-	-
Unigene0000006	68	0	3.9621	0.001	-11.952	6.01315e-20	3.85498e-19	yes	--	DNA primase [Operophtera brumata]	-	-	-	-	-	-	-
Unigene0000007	0	0	0.001	0.001	0	notest	notest	notest	--	--	-	-	-	-	-	-	-
Unigene0000008	4	8	0.2985	0.6664	1.15866	0.38784	0.50466	no	--	PREDICTED: beta-hexosaminidase subunit beta-like [Amyelois transitella]	Cellular Processes;Metabolism	Carbohydrate metabolism;Global and overview maps;Transport and catabolism;Glycan biosynthesis and metabolism	ko01100//Metabolic pathways;ko04142//Lysosome;ko00520//Amino sugar and nucleotide sugar metabolism;ko00511//Other glycan degradation;ko00531//Glycosaminoglycan degradation;ko00603//Glycosphingolipid biosynthesis - globo and isoglobo series;ko00604//Glycosphingolipid biosynthesis - ganglio series	K12373	-	-	-
Unigene0000009	27	14	1.6929	0.9798	-0.788938	0.11765	0.180561	no	--	--	-	-	-	-	-	-	-
Unigene0000010	2	0	0.2289	0.001	-7.83857	0.500025	0.584228	no	--	--	-	-	-	-	-	-	-
Unigene0000011	9212	2731	104.569	34.6015	-1.59555	0	0	yes	RAB1A	PREDICTED: ras-related protein Rab-1A [Amyelois transitella]	-	-	-	-	-	GO:0032550//purine ribonucleoside binding	GO:0008104//protein localization;GO:0035556//intracellular signal transduction
Unigene0000012	30	0	2.2552	0.001	-11.139	3.80158e-09	1.52667e-08	yes	--	--	-	-	-	-	-	-	-
Unigene0000013	4	0	0.2985	0.001	-8.22159	0.125037	0.180561	no	--	--	-	-	-	-	-	-	-
Unigene0000014	4	0	0.4109	0.001	-8.68264	0.125037	0.180561	no	--	--	-	-	-	-	-	-	-
Unigene0000015	149	1036	11.1802	86.7657	2.95618	2.90232e-176	9.1249e-175	yes	--	--	-	-	-	-	-	-	-
Unigene0000016	15	4	1.5371	0.4575	-1.74837	0.0309574	0.0533546	no	--	PREDICTED: uncharacterized protein LOC106710248 [Papilio machaon]	-	-	-	-	-	-	-
Unigene0000017	11	2	0.8254	0.1675	-2.30093	0.0225028	0.0414771	yes	--	--	-	-	-	-	-	-	-
Unigene0000018	58	12	2.1238	0.4904	-2.11462	2.86865e-07	1.00572e-06	yes	BRMS1L	PREDICTED: breast cancer metastasis-suppressor 1-like protein [Amyelois transitella]	-	-	-	-	-	-	-
Unigene0000019	20	0	1.2833	0.001	-10.3256	3.84742e-06	1.22112e-05	yes	--	--	-	-	-	-	-	-	-
Unigene0000020	51	10	2.9179	0.6386	-2.19195	7.83477e-07	2.66944e-06	yes	--	--	-	-	-	-	-	-	-
Unigene0000021	107	29	0.8554	0.2588	-1.72476	1.17586e-09	4.88252e-09	yes	jockey\pol	reverse transcriptase [Danaus plexippus]	-	-	-	-	-	-	-
Unigene0000022	852	839	6.5261	7.173	0.136356	0.0649553	0.104521	no	l(2)03659	PREDICTED: probable multidrug resistance-associated protein lethal(2)03659 [Amyelois transitella]	Environmental Information Processing	Membrane transport	ko02010//ABC transporters	K05673	-	-	-
Unigene0000023	0	4	0.001	0.2526	7.98071	0.125037	0.180561	no	--	--	-	-	-	-	-	-	-
Unigene0000024	34867	177969	1146.31	6530.61	2.51023	0	0	yes	--	small heat shock protein 27.2 [Spodoptera litura]	-	-	-	-	-	-	-
Unigene0000025	240	32	1.87	0.2783	-2.74833	2.23696e-35	2.09135e-34	yes	lrk-1	PREDICTED: leucine-rich repeat serine/threonine-protein kinase 1 [Papilio xuthus]	-	-	-	-	-	-	-
Unigene0000026	14	4	0.8192	0.2612	-1.64906	0.0491362	0.081569	no	--	--	-	-	-	-	-	-	-
Unigene0000027	81	12	1.5119	0.25	-2.59636	2.05056e-12	9.82894e-12	yes	--	--	-	-	-	-	-	-	-
Unigene0000028	24	10	1.3306	0.6188	-1.10453	0.0578234	0.0953586	no	--	--	-	-	-	-	-	-	-
Unigene0000029	6	4	0.4218	0.3139	-0.426254	0.753968	0.840572	no	--	--	-	-	-	-	-	-	-
Unigene0000030	44	29	1.6388	1.2056	-0.442888	0.242504	0.337046	no	--	--	-	-	-	-	-	-	-
Unigene0000031	5	0	0.3433	0.001	-8.42333	0.0625313	0.100727	no	--	Uncharacterized protein OBRU01_27095 [Operophtera brumata]	-	-	-	-	-	-	-
Unigene0000032	1061	1339	37.8417	53.3039	0.494264	2.318e-15	1.26041e-14	no	RGN	PREDICTED: regucalcin-like [Amyelois transitella]	Metabolism	Carbohydrate metabolism;Global and overview maps	ko01100//Metabolic pathways;ko01200//Carbon metabolism;ko00053//Ascorbate and aldarate metabolism;ko00030//Pentose phosphate pathway	K01053	-	-	-
Unigene0000033	102	0	14.489	0.001	-13.8227	3.97823e-28	3.18831e-27	yes	--	PREDICTED: regucalcin-like [Amyelois transitella]	Metabolism	Carbohydrate metabolism;Global and overview maps	ko01100//Metabolic pathways;ko01200//Carbon metabolism;ko00053//Ascorbate and aldarate metabolism;ko00030//Pentose phosphate pathway	K01053	-	-	-
Unigene0000034	20335	13057	486.743	348.838	-0.480606	1.46695e-76	2.34172e-75	no	--	PREDICTED: spore wall protein 1-like isoform X2 [Aedes albopictus]	-	-	-	-	-	-	-
Unigene0000035	4	2	0.0553	0.0308	-0.844349	0.687547	0.773824	no	rst	PREDICTED: irregular chiasm C-roughest protein-like [Amyelois transitella]	-	-	-	-	-	-	-
Unigene0000036	23	7	1.2891	0.4379	-1.55769	0.0162028	0.030654	yes	PPDK2	PREDICTED: pyruvate, phosphate dikinase-like [Drosophila takahashii]	-	-	-	-	-	GO:0016772//transferase activity, transferring phosphorus-containing groups;GO:0043167//ion binding	GO:0044237//cellular metabolic process
Unigene0000037	180	2	1.4965	0.0186	-6.33015	3.86807e-47	4.36535e-46	yes	CFAP43	PREDICTED: cilia- and flagella-associated protein 43 [Amyelois transitella]	-	-	-	-	-	-	-
Unigene0000038	8	2	0.6424	0.1793	-1.8411	0.109463	0.170798	no	--	--	-	-	-	-	-	-	-
Unigene0000039	12	0	1.3656	0.001	-10.4153	0.000489894	0.00121091	yes	--	--	-	-	-	-	-	-	-
Unigene0000040	12	2	0.7652	0.1424	-2.42589	0.0225028	0.0414771	yes	--	--	-	-	-	-	-	-	-
Unigene0000041	15	10	1.1485	0.8546	-0.42643	0.690224	0.776488	no	--	PREDICTED: uncharacterized protein LOC106142321 [Amyelois transitella]	-	-	-	-	-	-	-
Unigene0000042	30	11	2.1681	0.8873	-1.28894	0.0115913	0.0228343	yes	--	--	-	-	-	-	-	-	-
Unigene0000043	5	0	0.6644	0.001	-9.37591	0.0625313	0.100727	no	--	--	-	-	-	-	-	-	-
Unigene0000044	5	0	0.43	0.001	-8.74819	0.0625313	0.100727	no	--	--	-	-	-	-	-	-	-
Unigene0000045	144	145	5.3683	6.0335	0.16853	0.350091	0.461947	no	--	PREDICTED: formin-2-like isoform X2 [Amyelois transitella]	-	-	-	-	-	-	-
Unigene0000046	263	76	4.5142	1.456	-1.63246	9.12747e-21	6.00516e-20	yes	--	--	-	-	-	-	-	-	-
Unigene0000047	0	0	0.001	0.001	0	notest	notest	notest	--	--	-	-	-	-	-	-	-
Unigene0000048	21	21	0.3553	0.3965	0.158283	0.877743	0.967558	no	--	--	-	-	-	-	-	-	-
Unigene0000049	6	11	0.4453	0.9113	1.03315	0.238097	0.330987	no	--	--	-	-	-	-	-	-	-
Unigene0000050	7	1	0.5272	0.0841	-2.64817	0.0703672	0.11239	no	--	reverse transcriptase [Danaus plexippus]	-	-	-	-	-	-	-
Unigene0000051	2	12	0.2039	1.3657	2.74371	0.0074061	0.0154099	yes	--	--	-	-	-	-	-	-	-
Unigene0000052	0	1	0.001	0.2062	7.6879	1	1	no	--	atp-dependent rna helicase dhx57-like protein [Lasius niger]	-	-	-	-	-	-	-
Unigene0000053	400	0	12.8231	0.001	-13.6465	2.13648e-108	4.45147e-107	yes	--	PREDICTED: protein TolA-like [Papilio machaon]	-	-	-	-	-	-	-
Unigene0000054	211	45	7.6988	1.8326	-2.07074	5.38912e-23	3.78782e-22	yes	--	PREDICTED: protein unc-13 homolog C-like [Amyelois transitella]	-	-	-	-	-	-	-
Unigene0000055	0	0	0.001	0.001	0	notest	notest	notest	--	--	-	-	-	-	-	-	-
Unigene0000056	32	8	1.2987	0.3624	-1.84141	0.000687676	0.0016833	yes	rdgBbeta	PREDICTED: cytoplasmic phosphatidylinositol transfer protein 1 [Amyelois transitella]	-	-	-	-	-	-	-
Unigene0000057	287	440	5.6165	9.6108	0.774985	2.26998e-12	1.08718e-11	no	CG5009	PREDICTED: probable peroxisomal acyl-coenzyme A oxidase 1 [Amyelois transitella]	Metabolism;Cellular Processes	Global and overview maps;Lipid metabolism;Transport and catabolism	ko01100//Metabolic pathways;ko04146//Peroxisome;ko01212//Fatty acid metabolism;ko00071//Fatty acid degradation;ko01040//Biosynthesis of unsaturated fatty acids;ko00592//alpha-Linolenic acid metabolism	K00232	-	-	-
Unigene0000058	6	0	0.6735	0.001	-9.39553	0.0312734	0.0533546	no	--	--	-	-	-	-	-	-	-
Unigene0000059	12	7	0.975	0.6348	-0.6191	0.480883	0.584228	no	--	--	-	-	-	-	-	-	-
Unigene0000060	2	0	0.227	0.001	-7.82655	0.500025	0.584228	no	PBAN	pheromone biosynthesis activating neuropeptide preprohormone [Spodoptera litura]	-	-	-	-	-	-	-
Unigene0000061	2	2	0.131	0.1462	0.158376	1	1	no	--	Beta-1,3-galactosyltransferase 1 [Papilio xuthus]	Metabolism	Global and overview maps;Glycan biosynthesis and metabolism	ko01100//Metabolic pathways;ko00601//Glycosphingolipid biosynthesis - lacto and neolacto series	K07819	-	-	-
Unigene0000062	0	0	0.001	0.001	0	notest	notest	notest	--	--	-	-	-	-	-	-	-
Unigene0000063	879	347	15.5407	6.8475	-1.1824	1.51275e-39	1.52216e-38	yes	AP3M1	PREDICTED: AP-3 complex subunit mu-1 [Amyelois transitella]	Cellular Processes	Transport and catabolism	ko04142//Lysosome	K12398	GO:0030119//AP-type membrane coat adaptor complex	-	GO:0015031//protein transport
Unigene0000064	41	8	1.6446	0.3582	-2.1989	1.55617e-05	4.65049e-05	yes	--	PREDICTED: serine/threonine-protein kinase BRSK2-like [Plutella xylostella]	-	-	-	-	-	-	-
Unigene0000065	12008	396	490.735	18.0632	-4.76382	0	0	yes	--	osiris 20 [Bombyx mori]	-	-	-	-	-	-	-
Unigene0000066	65	4	1.0902	0.0749	-3.86348	1.53741e-13	7.7482e-13	yes	--	PREDICTED: zinc finger protein 596-like [Amyelois transitella]	-	-	-	-	-	-	-
Unigene0000067	6	0	0.3886	0.001	-8.60214	0.0312734	0.0533546	no	--	--	-	-	-	-	-	-	-
Unigene0000068	55	19	2.1076	0.8127	-1.37481	0.000213092	0.000566721	yes	--	PREDICTED: uncharacterized protein LOC101746213 [Bombyx mori]	-	-	-	-	-	-	-
Unigene0000069	26	8	1.4338	0.4924	-1.54194	0.00909852	0.0180168	yes	--	--	-	-	-	-	-	-	-
Unigene0000070	190	347	20.2246	41.2268	1.02747	2.35161e-15	1.2781e-14	yes	--	expressed protein [Hymenolepis microstoma]	-	-	-	-	-	-	-
Unigene0000071	16	30	0.5333	1.116	1.06532	0.0260653	0.0478799	yes	--	Teneurin-2 [Papilio machaon]	-	-	-	-	-	-	-
Unigene0000072	466	88	10.293	2.1695	-2.24623	3.62654e-53	4.43824e-52	yes	nrv2	PREDICTED: sodium/potassium-transporting ATPase subunit beta-2-like [Amyelois transitella]	-	-	-	-	-	-	-
Unigene0000073	12	0	0.958	0.001	-9.90388	0.000489894	0.00121091	yes	--	--	-	-	-	-	-	-	-
Unigene0000074	10	8	0.6148	0.549	-0.163311	1	1	no	--	PREDICTED: trimethylguanosine synthase [Bombyx mori]	Genetic Information Processing	Translation	ko03013//RNA transport	K14292	-	-	-
Unigene0000075	9	2	1.0904	0.2705	-2.01116	0.0655022	0.105026	no	--	--	-	-	-	-	-	-	-
Unigene0000076	6	0	0.3447	0.001	-8.4292	0.0312734	0.0533546	no	--	--	-	-	-	-	-	-	-
Unigene0000077	46	6	1.6995	0.2474	-2.78019	1.25283e-07	4.52757e-07	yes	--	--	-	-	-	-	-	-	-
Unigene0000078	118	64	6.248	3.7823	-0.724131	0.00135156	0.00316634	no	--	Zinc finger DNA binding protein [Operophtera brumata]	-	-	-	-	-	-	-
Unigene0000079	8	2	0.8788	0.2452	-1.84158	0.109463	0.170798	no	--	--	-	-	-	-	-	-	-
Unigene0000080	375	81	3.0871	0.7443	-2.0523	1.01698e-38	1.00913e-37	yes	Ell	PREDICTED: RNA polymerase II elongation factor ELL [Amyelois transitella]	-	-	-	-	-	-	-
Unigene0000081	33558	27747	2715.91	2506.45	-0.11579	8.61071e-07	2.92586e-06	no	RpS10	PREDICTED: 40S ribosomal protein S10 [Amyelois transitella]	Genetic Information Processing	Translation	ko03010//Ribosome	K02947	-	-	-
Unigene0000082	13	6	1.3982	0.7203	-0.956901	0.238097	0.330987	no	--	PREDICTED: mod(mdg4)-heS00531 isoform X3 [Bombyx mori]	-	-	-	-	-	-	-
Unigene0000083	38705	11169	2239.36	721.265	-1.63448	0	0	yes	Ccp84Ab	Cuticle protein [Papilio xuthus]	-	-	-	-	-	-	-
Unigene0000084	16	7	1.1984	0.5852	-1.03411	0.210303	0.295238	no	--	--	-	-	-	-	-	-	-
Unigene0000085	125	105	7.8977	7.4046	-0.0930108	0.693496	0.780144	no	--	PREDICTED: zinc finger protein 84-like [Plutella xylostella]	-	-	-	-	-	-	-
Unigene0000086	93	57	1.4033	0.96	-0.547717	0.0334722	0.0570532	no	--	apontic-like [Papilio xuthus]	-	-	-	-	-	-	-
Unigene0000087	5	0	0.5868	0.001	-9.19673	0.0625313	0.100727	no	--	PREDICTED: protein suppressor of white apricot [Amyelois transitella]	-	-	-	-	-	-	-
Unigene0000088	0	0	0.001	0.001	0	notest	notest	notest	--	--	-	-	-	-	-	-	-
Unigene0000089	9	4	0.9834	0.4878	-1.01149	0.267003	0.360834	no	--	--	-	-	-	-	-	-	-
Unigene0000090	16	12	0.559	0.468	-0.25634	0.850659	0.939473	no	--	PREDICTED: zinc finger protein 714-like isoform X1 [Plutella xylostella]	-	-	-	-	-	-	-
Unigene0000091	5	0	0.4318	0.001	-8.75422	0.0625313	0.100727	no	--	--	-	-	-	-	-	-	-
Unigene0000092	1382	975	31.0586	24.457	-0.344745	5.69483e-08	2.12546e-07	no	COPB1	Coatomer subunit beta [Papilio xuthus]	-	-	-	-	GO:0030117//membrane coat;GO:0030660//Golgi-associated vesicle membrane;GO:0030662//coated vesicle membrane	-	GO:0015031//protein transport
Unigene0000093	33	0	1.3801	0.001	-10.4306	4.77335e-10	2.02347e-09	yes	--	PREDICTED: sodium/potassium-transporting ATPase subunit beta-1-like [Amyelois transitella]	-	-	-	-	-	-	-
Unigene0000094	156	4	2.9492	0.0844	-5.12694	5.31075e-38	5.20208e-37	yes	--	Cytochrome P450 4C1 [Papilio machaon]	-	-	-	-	-	-	-
Unigene0000095	0	4	0.001	0.5694	9.1533	0.125037	0.180561	no	--	--	-	-	-	-	-	-	-
Unigene0000096	6	4	0.3105	0.2311	-0.426076	0.753968	0.840572	no	--	--	-	-	-	-	-	-	-
Unigene0000097	4	0	0.6644	0.001	-9.37591	0.125037	0.180561	no	--	--	-	-	-	-	-	-	-
Unigene0000098	30	7	1.9805	0.5158	-1.94098	0.000761073	0.00185224	yes	--	--	-	-	-	-	-	-	-
Unigene0000099	10	2	0.8618	0.1924	-2.16324	0.0386306	0.0650524	no	--	--	-	-	-	-	-	-	-
Unigene0000100	10	39	1.5314	6.6661	2.12199	5.75696e-06	1.80723e-05	yes	--	knob-associated His-rich protein [Plasmodium vivax Sal-1]	-	-	-	-	-	-	-
Unigene0000101	8	33	0.9779	4.5024	2.20294	2.57758e-05	7.58595e-05	yes	--	lysophospholipase, putative [Plasmodium chabaudi chabaudi]	-	-	-	-	-	-	-
Unigene0000102	5186	2485	88.5344	47.3511	-0.90284	1.04893e-115	2.32054e-114	no	DppIII	PREDICTED: dipeptidyl peptidase 3 isoform X1 [Amyelois transitella]	-	-	-	-	-	-	-
Unigene0000103	664	193	50.189	16.2825	-1.62405	1.34098e-48	1.54519e-47	yes	--	PREDICTED: probable G-protein coupled receptor Mth-like 1 [Amyelois transitella]	-	-	-	-	-	-	-
Unigene0000104	0	1641	0.001	36.2226	15.1446	0	0	yes	Tktl2	PREDICTED: transketolase-like protein 2 isoform X1 [Diachasma alloeum]	Metabolism	Carbohydrate metabolism;Global and overview maps	ko01100//Metabolic pathways;ko01200//Carbon metabolism;ko01230//Biosynthesis of amino acids;ko00030//Pentose phosphate pathway	K00615	-	-	-
Unigene0000105	0	3	0.001	0.5109	8.9969	0.250037	0.339121	no	--	--	-	-	-	-	-	-	-
Unigene0000106	24	14	0.5184	0.3375	-0.619178	0.256328	0.347304	no	Lin9	PREDICTED: protein lin-9 homolog [Amyelois transitella]	-	-	-	-	GO:0043234//protein complex	-	GO:0044763//single-organism cellular process
Unigene0000107	6	2	0.6088	0.2265	-1.42646	0.289161	0.385596	no	--	--	-	-	-	-	-	-	-
Unigene0000108	4	0	0.1856	0.001	-7.53605	0.125037	0.180561	no	--	hypothetical protein g.3304, partial [Pectinophora gossypiella]	-	-	-	-	-	-	-
Unigene0000109	9	2	0.5397	0.1339	-2.011	0.0655022	0.105026	no	--	modifier of mdg4, partial [Pararge aegeria]	-	-	-	-	-	-	-
Unigene0000110	56	11	1.4187	0.3111	-2.18912	1.76973e-07	6.33878e-07	yes	--	PREDICTED: B-cell lymphoma/leukemia 11B [Amyelois transitella]	-	-	-	-	-	-	-
Unigene0000111	2	0	0.1716	0.001	-7.42291	0.500025	0.584228	no	--	--	-	-	-	-	-	-	-
Unigene0000112	1	0	0.1543	0.001	-7.26959	1	1	no	--	--	-	-	-	-	-	-	-
Unigene0000113	17200	5369	73.5841	25.6373	-1.52115	0	0	yes	Ppn	PREDICTED: papilin [Plutella xylostella]	-	-	-	-	-	-	-
Unigene0000114	41	20	1.2718	0.6925	-0.876986	0.02757	0.0506095	no	--	PREDICTED: transmembrane protein 135-like [Amyelois transitella]	-	-	-	-	-	-	-
Unigene0000115	53	16	1.8822	0.6342	-1.56941	4.58304e-05	0.00013142	yes	SERP1785	PREDICTED: zinc-type alcohol dehydrogenase-like protein SE_1777 [Amyelois transitella]	-	-	-	-	-	-	-
Unigene0000116	12	3	0.7582	0.2116	-1.84124	0.0574586	0.0948595	no	--	--	-	-	-	-	-	-	-
Unigene0000117	82	28	1.6101	0.6136	-1.39178	4.56978e-06	1.44372e-05	yes	--	--	-	-	-	-	-	-	-
Unigene0000118	0	0	0.001	0.001	0	notest	notest	notest	--	--	-	-	-	-	-	-	-
Unigene0000119	10	0	0.5406	0.001	-9.07842	0.00195752	0.00438845	yes	--	--	-	-	-	-	-	-	-
Unigene0000120	462	94	2.2364	0.5079	-2.13856	8.79625e-50	1.02536e-48	yes	STK3	PREDICTED: serine/threonine-protein kinase 4 [Papilio machaon]	Cellular Processes;Environmental Information Processing	Cell growth and death;Signal transduction	ko04010//MAPK signaling pathway;ko04391//Hippo signaling pathway -fly;ko04214//Apoptosis - fly;ko04392//Hippo signaling pathway - multiple species	K04412	-	GO:0004672//protein kinase activity	GO:0006796//phosphate-containing compound metabolic process
Unigene0000121	56	71	0.5347	0.7567	0.500992	0.0638508	0.102763	no	ash1	Histone-lysine N-methyltransferase ash1 [Papilio xuthus]	Metabolism	Amino acid metabolism	ko00310//Lysine degradation	K06101	-	-	-
Unigene0000122	21	0	1.5097	0.001	-10.56	1.92554e-06	6.29531e-06	yes	--	--	-	-	-	-	-	-	-
Unigene0000123	1	0	0.0922	0.001	-6.52669	1	1	no	--	--	-	-	-	-	-	-	-
Unigene0000124	10	3	0.995	0.3332	-1.57831	0.0923899	0.146028	no	--	Ras-related GTP-binding protein A [Papilio machaon]	-	-	-	-	-	-	-
Unigene0000125	0	0	0.001	0.001	0	notest	notest	notest	--	--	-	-	-	-	-	-	-
Unigene0000126	20	16	1.1134	0.9941	-0.163509	0.868058	0.957363	no	BTBD7	PREDICTED: BTB/POZ domain-containing protein 7-like [Papilio xuthus]	-	-	-	-	-	-	-
Unigene0000127	52	29	1.1394	0.7093	-0.683806	0.0571577	0.0945764	no	--	Chromatin modification-related protein png2 [Papilio xuthus]	-	-	-	-	-	-	-
Unigene0000128	374	332	3.8079	3.7729	-0.0133217	0.940993	1	no	--	PREDICTED: focadhesin [Amyelois transitella]	-	-	-	-	-	-	-
Unigene0000129	4	2	0.489	0.2729	-0.841462	0.687547	0.773824	no	--	--	-	-	-	-	-	-	-
Unigene0000130	0	2005	0.001	41.8277	15.3522	0	0	yes	Hsp83	HSP90 [Macrocentrus cingulum]	Genetic Information Processing	Folding, sorting and degradation	ko04141//Protein processing in endoplasmic reticulum	K04079	-	GO:0005515//protein binding	GO:0044267//cellular protein metabolic process;GO:0050896//response to stimulus
Unigene0000131	10	4	1.1286	0.5039	-1.16332	0.179718	0.253737	no	--	--	-	-	-	-	-	-	-
Unigene0000132	43	5	2.2366	0.2903	-2.94569	1.82556e-07	6.53538e-07	yes	--	PREDICTED: protein unc-13 homolog C-like [Amyelois transitella]	-	-	-	-	-	-	-
Unigene0000133	3	1	0.3304	0.1229	-1.42673	0.625037	0.716877	no	--	--	-	-	-	-	-	-	-
Unigene0000134	15	6	0.7657	0.3419	-1.1632	0.115499	0.179753	no	--	Gag-pol polyprotein, partial [Operophtera brumata]	-	-	-	-	-	-	-
Unigene0000135	1142	480	21.7092	10.1846	-1.09192	3.5989e-44	3.89857e-43	yes	Sp7	PREDICTED: serine protease easter-like [Amyelois transitella]	-	-	-	-	-	-	-
Unigene0000136	6	2	0.4344	0.1616	-1.4266	0.289161	0.385596	no	--	--	-	-	-	-	-	-	-
Unigene0000137	72	1	1.8796	0.0291	-6.01326	2.41832e-18	1.46777e-17	yes	--	--	-	-	-	-	-	-	-
Unigene0000138	284	158	5.5368	3.4381	-0.687441	1.62634e-06	5.39197e-06	no	mth2	PREDICTED: G-protein coupled receptor Mth2-like [Amyelois transitella]	-	-	-	-	-	-	-
Unigene0000139	0	31	0.001	3.3696	11.7184	4.77335e-10	2.02347e-09	yes	--	--	-	-	-	-	-	-	-
Unigene0000140	26	10	1.0754	0.4616	-1.22016	0.0289589	0.0530757	no	--	--	-	-	-	-	-	-	-
Unigene0000141	0	0	0.001	0.001	0	notest	notest	notest	--	--	-	-	-	-	-	-	-
Unigene0000142	8	0	0.5702	0.001	-9.15532	0.00782344	0.0155498	yes	--	--	-	-	-	-	-	-	-
Unigene0000143	8	6	0.4331	0.3625	-0.256719	0.790601	0.877509	no	bcdin3d	PREDICTED: probable RNA methyltransferase CG11342 [Amyelois transitella]	-	-	-	-	-	-	-
Unigene0000144	141	137	6.661	7.2238	0.117019	0.512415	0.596757	no	AIFM1	PREDICTED: apoptosis-inducing factor 1, mitochondrial-like [Amyelois transitella]	Cellular Processes	Cell growth and death	ko04214//Apoptosis - fly	K04727	-	-	-
Unigene0000145	16363	29313	323.913	647.663	0.999639	0	0	no	Tm2	tropomyosin-1 [Danaus plexippus]	-	-	-	-	-	-	-
Unigene0000146	1	0	0.1731	0.001	-7.43546	1	1	no	--	--	-	-	-	-	-	-	-
Unigene0000147	3237	1110	40.3467	15.4423	-1.38556	8.75133e-169	2.65851e-167	yes	Surf4	PREDICTED: surfeit locus protein 4 homolog [Amyelois transitella]	-	-	-	-	-	-	-
Unigene0000148	23	6	3.1582	0.9196	-1.78002	0.00817489	0.0162263	yes	--	--	-	-	-	-	-	-	-
Unigene0000149	1	714	0.0926	73.7732	9.63787	3.56138e-217	1.3336e-215	yes	act-2	PREDICTED: actin, muscle-like, partial [Monomorium pharaonis]	Environmental Information Processing;Cellular Processes;Organismal Systems	Signal transduction;Sensory system;Transport and catabolism	ko04145//Phagosome;ko04391//Hippo signaling pathway -fly;ko04745//Phototransduction - fly	K05692	-	-	-
Unigene0000150	73	0	5.6314	0.001	-12.4593	1.91069e-21	1.28307e-20	yes	DLST	PREDICTED: dihydrolipoyllysine-residue succinyltransferase component of 2-oxoglutarate dehydrogenase complex, mitochondrial-like [Plutella xylostella]	Metabolism	Amino acid metabolism;Carbohydrate metabolism;Global and overview maps	ko01100//Metabolic pathways;ko01200//Carbon metabolism;ko00310//Lysine degradation;ko00020//Citrate cycle (TCA cycle)	K00658	-	-	-
Unigene0000151	15	4	0.9141	0.2721	-1.74822	0.0309574	0.0533546	no	--	--	-	-	-	-	-	-	-
Unigene0000152	16	0	1.2343	0.001	-10.2695	6.13562e-05	0.000171511	yes	--	--	-	-	-	-	-	-	-
Unigene0000153	155	56	11.8024	4.7594	-1.31023	1.10709e-09	4.60079e-09	yes	ndx-4	PREDICTED: bis(5'-nucleosyl)-tetraphosphatase [asymmetrical] [Amyelois transitella]	Metabolism	Nucleotide metabolism	ko00230//Purine metabolism;ko00240//Pyrimidine metabolism	K01518	-	-	-
Unigene0000154	458	40	10.9437	1.0668	-3.35874	6.75767e-80	1.11527e-78	yes	FK506-bp2	PREDICTED: 12 kDa FK506-binding protein-like [Amyelois transitella]	-	-	-	-	-	-	-
Unigene0000155	24	6	1.3451	0.3753	-1.8416	0.00525564	0.0111335	yes	--	--	-	-	-	-	-	-	-
Unigene0000156	7	0	0.4155	0.001	-8.6987	0.0156414	0.0296078	yes	--	Dorsal-ventral patterning protein tolloid [Papilio machaon]	-	-	-	-	-	-	-
Unigene0000157	0	100	0.001	6.0261	12.557	2.5611e-31	2.2117e-30	yes	Jupiter	PREDICTED: microtubule-associated protein Jupiter-like [Apis florea]	-	-	-	-	-	-	-
Unigene0000158	31	17	1.2315	0.7538	-0.708163	0.144336	0.207638	no	--	--	-	-	-	-	-	-	-
Unigene0000159	4	0	0.6195	0.001	-9.27496	0.125037	0.180561	no	--	--	-	-	-	-	-	-	-
Unigene0000160	18	8	0.5358	0.2658	-1.01135	0.168914	0.241188	no	--	--	-	-	-	-	-	-	-
Unigene0000161	161	54	3.0202	1.1306	-1.41756	3.94484e-11	1.77566e-10	yes	--	PREDICTED: vacuolar protein sorting-associated protein 11 homolog [Amyelois transitella]	-	-	-	-	-	-	-
Unigene0000162	869	1020	2.9444	3.8574	0.389655	2.62051e-08	9.97893e-08	no	CUBN	PREDICTED: cubilin [Amyelois transitella]	-	-	-	-	-	-	-
Unigene0000163	438	42	8.6746	0.9284	-3.22398	8.52179e-74	1.32186e-72	yes	--	odorant receptor 60 [Athetis dissimilis]	-	-	-	-	-	-	-
Unigene0000164	4	2	0.3637	0.203	-0.841269	0.687547	0.773824	no	--	--	-	-	-	-	-	-	-
Unigene0000165	24	19	1.8445	1.6299	-0.178446	0.761042	0.848216	no	--	--	-	-	-	-	-	-	-
Unigene0000166	205	30	2.313	0.3778	-2.61407	1.38104e-28	1.11986e-27	yes	--	PREDICTED: insulin-like growth factor-binding protein complex acid labile subunit, partial [Amyelois transitella]	-	-	-	-	-	-	-
Unigene0000167	20	8	2.3274	1.0391	-1.16338	0.0873785	0.138363	no	--	--	-	-	-	-	-	-	-
Unigene0000168	106	0	13.8183	0.001	-13.7543	2.63691e-29	2.17544e-28	yes	--	--	-	-	-	-	-	-	-
Unigene0000169	22	4	3.5401	0.7184	-2.30093	0.000916869	0.00221405	yes	--	--	-	-	-	-	-	-	-
Unigene0000170	9	4	0.7385	0.3664	-1.01118	0.267003	0.360834	no	--	--	-	-	-	-	-	-	-
Unigene0000171	35	22	1.3412	0.941	-0.511258	0.229458	0.319826	no	--	--	-	-	-	-	-	-	-
Unigene0000172	32	6	1.5117	0.3164	-2.25635	0.000117812	0.000322641	yes	--	--	-	-	-	-	-	-	-
Unigene0000173	49	22	5.8003	2.9067	-0.996745	0.00867098	0.0172003	no	--	PREDICTED: UPF0547 protein C16orf87 homolog isoform X2 [Papilio polytes]	-	-	-	-	-	-	-
Unigene0000174	42	13	4.8464	1.6743	-1.53336	0.000544496	0.00133871	yes	--	--	-	-	-	-	-	-	-
Unigene0000175	9	0	0.693	0.001	-9.43671	0.00391328	0.00837841	yes	--	--	-	-	-	-	-	-	-
Unigene0000176	39	6	6.9851	1.1995	-2.54185	5.41749e-06	1.70708e-05	yes	--	--	-	-	-	-	-	-	-
Unigene0000177	48	12	2.5983	0.725	-1.84152	1.969e-05	5.84389e-05	yes	--	PREDICTED: proton-coupled folate transporter-like [Amyelois transitella]	-	-	-	-	-	-	-
Unigene0000178	11	2	0.393	0.0798	-2.30007	0.0225028	0.0414771	yes	SETMAR	transposase [Attacus atlas]	Metabolism	Amino acid metabolism	ko00310//Lysine degradation	K11433	-	-	-
Unigene0000179	6	4	0.309	0.2299	-0.4266	0.753968	0.840572	no	--	--	-	-	-	-	-	-	-
Unigene0000180	0	0	0.001	0.001	0	notest	notest	notest	--	--	-	-	-	-	-	-	-
Unigene0000181	2	0	0.1433	0.001	-7.16289	0.500025	0.584228	no	--	--	-	-	-	-	-	-	-
Unigene0000182	57	14	1.1561	0.3169	-1.86717	2.71291e-06	8.79254e-06	yes	Fam160b1	PREDICTED: protein FAM160B1-like [Amyelois transitella]	-	-	-	-	-	-	-
Unigene0000183	160	24	4.2995	0.7198	-2.5785	2.14857e-22	1.48575e-21	yes	TSPAN33	PREDICTED: tetraspanin-33-like [Amyelois transitella]	-	-	-	-	-	-	-
Unigene0000184	364	228	44.4947	31.1075	-0.516371	2.70403e-05	7.95141e-05	no	--	PREDICTED: uncharacterized protein LOC106143467 isoform X1 [Amyelois transitella]	-	-	-	-	-	-	-
Unigene0000185	8	2	0.7291	0.2034	-1.8418	0.109463	0.170798	no	--	--	-	-	-	-	-	-	-
Unigene0000186	34	20	2.2886	1.5026	-0.607004	0.169542	0.242005	no	RDH13	PREDICTED: retinol dehydrogenase 13-like [Amyelois transitella]	-	-	-	-	-	-	-
Unigene0000187	2	3	0.2245	0.3759	0.743633	1	1	no	--	--	-	-	-	-	-	-	-
Unigene0000188	32	13	1.3039	0.5912	-1.14112	0.0162122	0.0306617	yes	CngA	PREDICTED: cyclic nucleotide-gated cation channel beta-3-like [Amyelois transitella]	-	-	-	-	-	-	-
Unigene0000189	480	203	34.8735	16.4617	-1.08302	6.15595e-20	3.94509e-19	yes	--	PREDICTED: caseinolytic peptidase B protein homolog isoform X2 [Amyelois transitella]	Organismal Systems	Aging	ko04213//Longevity regulating pathway - multiple species	K03695	-	-	-
Unigene0000190	16	2	1.2072	0.1684	-2.8417	0.0023592	0.00524272	yes	--	--	-	-	-	-	-	-	-
Unigene0000191	117	10	14.0928	1.3444	-3.38992	2.14126e-21	1.43653e-20	yes	--	--	-	-	-	-	-	-	-
Unigene0000192	38	11	1.9044	0.6153	-1.62997	0.000727566	0.00177921	yes	--	--	-	-	-	-	-	-	-
Unigene0000193	20	2	1.1255	0.1256	-3.16366	0.000222778	0.000589913	yes	--	--	-	-	-	-	-	-	-
Unigene0000194	2	0	0.3018	0.001	-8.23745	0.500025	0.584228	no	--	hypothetical protein RR48_14594 [Papilio machaon]	-	-	-	-	-	-	-
Unigene0000195	1434	997	29.0569	22.5485	-0.365849	5.22095e-09	2.08215e-08	no	rsp-7	PREDICTED: splicing regulatory glutamine/lysine-rich protein 1 [Amyelois transitella]	-	-	-	-	-	-	-
Unigene0000196	0	2	0.001	0.347	8.43879	0.500025	0.584228	no	--	--	-	-	-	-	-	-	-
Unigene0000197	50	2	1.5112	0.0675	-4.48466	2.06736e-11	9.46964e-11	yes	--	--	-	-	-	-	-	-	-
Unigene0000198	2	0	0.1925	0.001	-7.58871	0.500025	0.584228	no	--	--	-	-	-	-	-	-	-
Unigene0000199	2	0	0.2134	0.001	-7.73742	0.500025	0.584228	no	--	hypothetical protein KGM_08772 [Danaus plexippus]	-	-	-	-	-	-	-
Unigene0000200	0	12	0.001	1.9428	10.9239	0.000489894	0.00121091	yes	--	PREDICTED: interferon alpha-inducible protein 27-like protein 2A [Fopius arisanus]	-	-	-	-	-	-	-
Unigene0000201	71	25	5.5394	2.177	-1.34739	3.24756e-05	9.42492e-05	yes	--	--	-	-	-	-	-	-	-
Unigene0000202	30	14	0.4975	0.2591	-0.941188	0.0490132	0.081569	no	ctdspl2a	PREDICTED: CTD small phosphatase-like protein 2 [Bombyx mori]	-	-	-	-	-	-	-
Unigene0000203	167	54	2.0016	0.7224	-1.47028	5.97623e-12	2.81234e-11	yes	RpIII128	PREDICTED: DNA-directed RNA polymerase III subunit rpc2 [Amyelois transitella]	Metabolism;Genetic Information Processing	Nucleotide metabolism;Global and overview maps;Transcription	ko01100//Metabolic pathways;ko00230//Purine metabolism;ko00240//Pyrimidine metabolism;ko03020//RNA polymerase	K03021	-	GO:0001882//nucleoside binding;GO:0034062//RNA polymerase activity	GO:0034645//cellular macromolecule biosynthetic process
Unigene0000204	0	0	0.001	0.001	0	notest	notest	notest	--	--	-	-	-	-	-	-	-
Unigene0000205	926	14	29.5019	0.4978	-5.8891	1.24079e-222	4.72698e-221	yes	--	PREDICTED: uncharacterized protein LOC106140830 [Amyelois transitella]	-	-	-	-	-	-	-
Unigene0000206	8	0	1.1443	0.001	-10.1602	0.00782344	0.0155498	yes	--	--	-	-	-	-	-	-	-
Unigene0000207	276	2	2.967	0.024	-6.94983	2.43619e-72	3.72293e-71	yes	--	PREDICTED: uncharacterized protein LOC106130115 [Amyelois transitella]	-	-	-	-	-	-	-
Unigene0000208	36	9	0.7363	0.2055	-1.84116	0.000393673	0.0010123	yes	su(w[a])	PREDICTED: protein suppressor of white apricot [Amyelois transitella]	-	-	-	-	-	-	-
Unigene0000209	0	2	0.001	0.1001	6.6453	0.500025	0.584228	no	AAEL013712	cocoonase 1, partial [Heliconius sara]	Environmental Information Processing	Signaling molecules and interaction	ko04080//Neuroactive ligand-receptor interaction	K01312	-	-	-
Unigene0000210	1	3	0.126	0.4218	1.74314	0.625037	0.716877	no	--	--	-	-	-	-	-	-	-
Unigene0000211	146	0	2.7716	0.001	-11.4365	1.64031e-40	1.67452e-39	yes	--	PREDICTED: fatty acid-binding protein-like [Amyelois transitella]	-	-	-	-	-	-	-
Unigene0000212	0	0	0.001	0.001	0	notest	notest	notest	--	--	-	-	-	-	-	-	-
Unigene0000213	544	102	14.8902	3.1162	-2.2565	3.42183e-62	4.66078e-61	yes	RAB32	PREDICTED: ras-related protein Rab-32 isoform X3 [Amyelois transitella]	-	-	-	-	-	-	-
Unigene0000214	0	0	0.001	0.001	0	notest	notest	notest	--	--	-	-	-	-	-	-	-
Unigene0000215	0	2	0.001	0.2066	7.6907	0.500025	0.584228	no	--	PREDICTED: protein PFC0760c-like isoform X1 [Papilio polytes]	-	-	-	-	-	-	-
Unigene0000216	2	1	0.2964	0.1654	-0.841586	1	1	no	--	--	-	-	-	-	-	-	-
Unigene0000217	4	0	0.4466	0.001	-8.80284	0.125037	0.180561	no	--	--	-	-	-	-	-	-	-
Unigene0000218	46	30	0.9713	0.707	-0.458207	0.207599	0.291781	no	--	PREDICTED: peritrophin-48-like [Amyelois transitella]	-	-	-	-	-	-	-
Unigene0000219	47	16	1.2124	0.4607	-1.39597	0.000506901	0.0012518	yes	PRMT3	PREDICTED: protein arginine N-methyltransferase 1 [Amyelois transitella]	-	-	-	-	-	-	-
Unigene0000220	6	0	0.958	0.001	-9.90388	0.0312734	0.0533546	no	--	PREDICTED: translational activator GCN1-like, partial [Hydra vulgaris]	-	-	-	-	-	-	-
Unigene0000221	2	7	0.172	0.6719	1.96584	0.179786	0.253737	no	--	PREDICTED: zinc finger protein 479-like isoform X2 [Amyelois transitella]	-	-	-	-	-	-	-
Unigene0000222	9	0	1.4889	0.001	-10.54	0.00391328	0.00837841	yes	--	--	-	-	-	-	-	-	-
Unigene0000223	1353	269	23.5172	5.2187	-2.17195	4.68319e-139	1.22261e-137	yes	Tret1	PREDICTED: facilitated trehalose transporter Tret1-like [Amyelois transitella]	-	-	-	-	-	-	-
Unigene0000224	20	24	2.5587	3.427	0.421535	0.451881	0.584117	no	--	--	-	-	-	-	-	-	-
Unigene0000225	11	9	1.2247	1.1184	-0.130992	1	1	no	--	--	-	-	-	-	-	-	-
Unigene0000226	24	24	2.3709	2.6463	0.158542	0.885571	0.97588	no	--	--	-	-	-	-	-	-	-
Unigene0000227	43	35	2.9972	2.723	-0.138418	0.734841	0.824013	no	--	--	-	-	-	-	-	-	-
Unigene0000228	138	91	3.0158	2.2197	-0.442176	0.0295425	0.0533546	no	--	--	-	-	-	-	-	-	-
Unigene0000229	48	34	2.8127	2.2237	-0.338994	0.321285	0.426521	no	--	--	-	-	-	-	-	-	-
Unigene0000230	2121	1218	52.4134	33.5948	-0.641698	9.45856e-32	8.24938e-31	no	Grina	PREDICTED: protein lifeguard 1-like isoform X3 [Amyelois transitella]	-	-	-	-	GO:0031224//intrinsic component of membrane	-	-
Unigene0000231	106	0	4.1587	0.001	-12.0219	2.63691e-29	2.17544e-28	yes	--	PREDICTED: uncharacterized protein LOC106103298 isoform X1 [Papilio polytes]	-	-	-	-	-	-	-
Unigene0000232	6	6	0.9327	1.041	0.158485	1	1	no	--	--	-	-	-	-	-	-	-
Unigene0000233	0	0	0.001	0.001	0	notest	notest	notest	--	--	-	-	-	-	-	-	-
Unigene0000234	6	0	0.7144	0.001	-9.48059	0.0312734	0.0533546	no	--	--	-	-	-	-	-	-	-
Unigene0000235	21	11	2.0845	1.2187	-0.774358	0.215695	0.30253	no	Npc2	--	-	-	-	-	-	-	-
Unigene0000236	4	1	0.6437	0.1796	-1.8416	0.375062	0.49102	no	--	--	-	-	-	-	-	-	-
Unigene0000237	33	12	1.6598	0.6737	-1.30083	0.00963779	0.0190331	yes	--	--	-	-	-	-	-	-	-
Unigene0000238	4	0	0.4655	0.001	-8.86264	0.125037	0.180561	no	--	--	-	-	-	-	-	-	-
Unigene0000239	438	683	10.6198	18.4837	0.799497	5.93983e-19	3.69261e-18	no	SLC17A5	sodium-dependent phosphate transporter [Danaus plexippus]	-	-	-	-	-	-	-
Unigene0000240	452	168	6.8279	2.8326	-1.26932	8.02994e-24	5.76995e-23	yes	pol	PREDICTED: RNA-directed DNA polymerase from mobile element jockey-like, partial [Papilio xuthus]	-	-	-	-	-	-	-
Unigene0000241	0	0	0.001	0.001	0	notest	notest	notest	--	--	-	-	-	-	-	-	-
Unigene0000242	74	42	1.6983	1.0758	-0.658681	0.0252075	0.0463309	no	Phf12	PREDICTED: PHD finger protein 12 [Papilio xuthus]	-	-	-	-	-	-	-
Unigene0000243	0	0	0.001	0.001	0	notest	notest	notest	--	--	-	-	-	-	-	-	-
Unigene0000244	55	2	2.1496	0.0872	-4.6236	8.65081e-13	4.2363e-12	yes	--	rna-directed dna polymerase from mobile element jockey-like protein [Lasius niger]	-	-	-	-	-	-	-
Unigene0000245	2	2	0.3007	0.3356	0.158418	1	1	no	--	--	-	-	-	-	-	-	-
Unigene0000246	2	0	0.2039	0.001	-7.67172	0.500025	0.584228	no	--	PREDICTED: oocyte zinc finger protein XlCOF15-like [Amyelois transitella]	-	-	-	-	-	-	-
Unigene0000247	0	0	0.001	0.001	0	notest	notest	notest	--	--	-	-	-	-	-	-	-
Unigene0000248	20	2	0.7323	0.0817	-3.16403	0.000222778	0.000589913	yes	--	--	-	-	-	-	-	-	-
Unigene0000249	0	0	0.001	0.001	0	notest	notest	notest	--	--	-	-	-	-	-	-	-
Unigene0000250	37829	50459	400.498	596.263	0.574154	6.70084e-142	1.77981e-140	no	LCT	PREDICTED: myrosinase 1-like isoform X2 [Amyelois transitella]	-	-	-	-	-	-	-
Unigene0000251	29764	16283	957.896	584.905	-0.711667	3.53908e-183	1.13818e-181	no	AAEL006169	Lysosomal aspartic protease [Papilio machaon]	Cellular Processes	Transport and catabolism	ko04142//Lysosome;ko04140//Autophagy - animal	K01379	-	GO:0016787//hydrolase activity	GO:0019538//protein metabolic process
Unigene0000252	14	6	2.2267	1.0652	-1.06378	0.16727	0.23919	no	--	--	-	-	-	-	-	-	-
Unigene0000253	39	0	2.3872	0.001	-11.2211	1.50437e-11	6.92703e-11	yes	--	--	-	-	-	-	-	-	-
Unigene0000254	3	2	0.3862	0.2874	-0.426288	1	1	no	--	endonuclease-reverse transcriptase [Bombyx mori]	-	-	-	-	-	-	-
Unigene0000255	90	1	2.7422	0.034	-6.33366	3.0113e-23	2.13406e-22	yes	--	--	-	-	-	-	-	-	-
Unigene0000256	0	3	0.001	0.2318	7.85674	0.250037	0.339121	no	--	seminal fluid protein HACP051 [Heliconius melpomene]	-	-	-	-	-	-	-
Unigene0000257	4	0	0.3296	0.001	-8.36457	0.125037	0.180561	no	--	--	-	-	-	-	-	-	-
Unigene0000258	125	161	4.0323	5.7969	0.523679	0.00331222	0.00728808	no	--	PREDICTED: baculoviral IAP repeat-containing protein 6 [Amyelois transitella]	Genetic Information Processing;Cellular Processes	Cell growth and death;Folding, sorting and degradation	ko04120//Ubiquitin mediated proteolysis;ko04214//Apoptosis - fly;ko04215//Apoptosis - multiple species	K10586	-	-	-
Unigene0000259	811	338	8.8149	4.1005	-1.10414	4.50244e-33	4.029e-32	yes	EIF5B	PREDICTED: eukaryotic translation initiation factor 5B isoform X2 [Amyelois transitella]	Genetic Information Processing	Translation	ko03013//RNA transport	K03243	-	-	-
Unigene0000260	21	60	1.67	5.3258	1.67315	1.20308e-06	4.01718e-06	yes	--	--	-	-	-	-	-	-	-
Unigene0000261	54	10	1.8461	0.3816	-2.27435	1.74417e-07	6.25105e-07	yes	--	Low affinity cationic amino acid transporter 2 [Pararge aegeria]	-	-	-	-	-	-	-
Unigene0000262	0	1	0.001	0.22	7.78136	1	1	no	--	--	-	-	-	-	-	-	-
Unigene0000263	0	2	0.001	0.2681	8.06663	0.500025	0.584228	no	--	--	-	-	-	-	-	-	-
Unigene0000264	0	0	0.001	0.001	0	notest	notest	notest	--	--	-	-	-	-	-	-	-
Unigene0000265	7	2	0.1719	0.0548	-1.64932	0.179786	0.253737	no	--	pleckstrin (PH) domain-containing protein [Dictyostelium lacteum]	Organismal Systems;Environmental Information Processing	Signal transduction;Development	ko04150//mTOR signaling pathway;ko04010//MAPK signaling pathway;ko04013//MAPK signaling pathway - fly;ko04068//FoxO signaling pathway;ko04012//ErbB signaling pathway;ko04320//Dorso-ventral axis formation	K03099	-	-	-
Unigene0000266	13	6	0.4982	0.2566	-0.957204	0.238097	0.330987	no	--	--	-	-	-	-	-	-	-
Unigene0000267	260	86	13.6963	5.0565	-1.43758	3.70805e-17	2.15869e-16	yes	--	--	-	-	-	-	-	-	-
Unigene0000268	7	0	0.7731	0.001	-9.59451	0.0156414	0.0296078	yes	--	--	-	-	-	-	-	-	-
Unigene0000269	0	815	0.001	147.531	17.1707	8.50865e-247	3.53724e-245	yes	--	PREDICTED: ATP synthase lipid-binding protein, mitochondrial [Fopius arisanus]	Metabolism	Energy metabolism;Global and overview maps	ko01100//Metabolic pathways;ko00190//Oxidative phosphorylation	K02128	-	-	-
Unigene0000270	0	0	0.001	0.001	0	notest	notest	notest	--	--	-	-	-	-	-	-	-
Unigene0000271	24	8	2.077	0.7728	-1.42633	0.0201593	0.0377243	yes	--	--	-	-	-	-	-	-	-
Unigene0000272	0	0	0.001	0.001	0	notest	notest	notest	--	--	-	-	-	-	-	-	-
Unigene0000273	7	12	0.2085	0.399	0.936341	0.263416	0.356619	no	--	hypothetical protein g.19100 [Pectinophora gossypiella]	-	-	-	-	-	-	-
Unigene0000274	101776	118570	3044.73	3959.15	0.378877	1.40752e-70	2.12411e-69	no	--	Cuticular protein PpolCPG12 [Operophtera brumata]	-	-	-	-	-	-	-
Unigene0000275	0	1457	0.001	27.7168	14.7585	0	0	yes	--	peritrophic matrix protein 14 precursor [Tribolium castaneum]	-	-	-	-	-	-	-
Unigene0000276	3223	1082	110.273	41.3201	-1.41617	1.85683e-174	5.81183e-173	yes	--	hypothetical protein RR48_05765 [Papilio machaon]	-	-	-	-	-	-	-
Unigene0000277	171	38	2.5051	0.6213	-2.01151	4.55165e-18	2.73325e-17	yes	--	PREDICTED: RNA-directed DNA polymerase from mobile element jockey-like [Amyelois transitella]	-	-	-	-	-	-	-
Unigene0000278	4	0	0.5761	0.001	-9.17018	0.125037	0.180561	no	--	transposase, partial [Pararge aegeria]	-	-	-	-	-	-	-
Unigene0000279	0	9	0.001	1.5977	10.6418	0.00391328	0.00837841	yes	--	--	-	-	-	-	-	-	-
Unigene0000280	5320	5192	205.392	223.733	0.123399	0.000397798	0.00102283	no	Cryl1	Lambda-crystallin-like [Papilio xuthus]	Metabolism	Carbohydrate metabolism;Global and overview maps	ko01100//Metabolic pathways;ko00040//Pentose and glucuronate interconversions	K13247	-	GO:0016614//oxidoreductase activity, acting on CH-OH group of donors;GO:0048037//cofactor binding	GO:0032787//monocarboxylic acid metabolic process
Unigene0000281	315	6	2.8081	0.0597	-5.55572	2.71038e-76	4.31484e-75	yes	Man2b1	PREDICTED: lysosomal alpha-mannosidase-like [Amyelois transitella]	Metabolism;Cellular Processes	Transport and catabolism;Glycan biosynthesis and metabolism	ko04142//Lysosome;ko00511//Other glycan degradation	K12311	-	-	-
Unigene0000282	13	0	1.7851	0.001	-10.8018	0.000489894	0.00121091	yes	--	--	-	-	-	-	-	-	-
Unigene0000283	12	2	0.647	0.1204	-2.42593	0.0225028	0.0414771	yes	--	endonuclease-reverse transcriptase, partial [Pararge aegeria]	-	-	-	-	-	-	-
Unigene0000284	26	2	0.7717	0.0663	-3.54096	5.71982e-06	1.79702e-05	yes	--	PREDICTED: UPF0184 protein C9orf16 homolog [Plutella xylostella]	-	-	-	-	-	-	-
Unigene0000285	98560	109914	4203.01	5231.62	0.315836	2.08101e-49	2.41776e-48	no	RRT15	Regulator of rDNA transcription protein 15 [Trichinella papuae]	-	-	-	-	-	-	-
Unigene0000287	1736	614	47.867	18.8964	-1.34092	2.14621e-88	3.83421e-87	yes	slc25a38	PREDICTED: solute carrier family 25 member 38-B-like [Amyelois transitella]	-	-	-	-	-	-	-
Unigene0000288	13	4	0.75	0.2576	-1.54176	0.0769294	0.12243	no	--	PREDICTED: protein Smaug [Papilio machaon]	-	-	-	-	-	-	-
Unigene0000289	2	0	0.2793	0.001	-8.12567	0.500025	0.584228	no	--	--	-	-	-	-	-	-	-
Unigene0000290	141	62	2.2539	1.1062	-1.02681	1.9508e-06	6.37493e-06	yes	--	--	-	-	-	-	-	-	-
Unigene0000291	3	0	0.2548	0.001	-7.99322	0.250037	0.339121	no	--	--	-	-	-	-	-	-	-
Unigene0000292	1516	345	16.0831	4.0852	-1.97707	1.04253e-136	2.6857e-135	yes	tmem214-b	PREDICTED: transmembrane protein 214 [Amyelois transitella]	-	-	-	-	-	-	-
Unigene0000293	5865	1962	149.6	55.8582	-1.42127	9.06596e-279	4.19101e-277	yes	EIF4E	PREDICTED: eukaryotic translation initiation factor 4E-like [Amyelois transitella]	Environmental Information Processing;Genetic Information Processing	Signal transduction;Translation	ko03013//RNA transport;ko04150//mTOR signaling pathway	K03259	GO:0044424//intracellular part	GO:0008135//translation factor activity, RNA binding	GO:0006412//translation
Unigene0000294	0	11	0.001	1.4167	10.4683	0.00097925	0.00231732	yes	--	PREDICTED: syntaxin-binding protein 5 isoform X1 [Bombyx mori]	-	-	-	-	-	-	-
Unigene0000295	1126	1457	43.5129	62.8439	0.53033	1.54024e-18	9.42654e-18	no	--	PREDICTED: collagen alpha-1(I) chain-like [Copidosoma floridanum]	-	-	-	-	-	-	-
Unigene0000296	29	6	1.3348	0.3082	-2.11468	0.000513761	0.00126794	yes	--	--	-	-	-	-	-	-	-
Unigene0000297	10	8	1.1539	1.0303	-0.163454	1	1	no	--	--	-	-	-	-	-	-	-
Unigene0000298	0	0	0.001	0.001	0	notest	notest	notest	--	--	-	-	-	-	-	-	-
Unigene0000299	362	83	6.7814	1.7355	-1.96623	2.19474e-35	2.05242e-34	yes	SLC2A3	PREDICTED: solute carrier family 2, facilitated glucose transporter member 1-like [Amyelois transitella]	-	-	-	-	GO:0031224//intrinsic component of membrane	GO:0022857//transmembrane transporter activity	GO:0044763//single-organism cellular process;GO:0044765//single-organism transport
Unigene0000300	8	1	1.3397	0.1869	-2.84157	0.0391047	0.0655112	no	--	--	-	-	-	-	-	-	-
Unigene0000301	2	0	0.1575	0.001	-7.29921	0.500025	0.584228	no	--	PREDICTED: zinc finger protein 25-like [Amyelois transitella]	-	-	-	-	-	-	-
Unigene0000302	39	4	1.9688	0.2254	-3.12676	4.5458e-07	1.58009e-06	yes	--	Efflux transporter, RND family, partial [Operophtera brumata]	-	-	-	-	-	-	-
Unigene0000303	27	122	0.5342	2.6943	2.33446	5.15827e-18	3.09276e-17	yes	--	PREDICTED: collagen alpha-1(III) chain-like [Papilio machaon]	-	-	-	-	-	-	-
Unigene0000304	2	0	0.1581	0.001	-7.30469	0.500025	0.584228	no	--	--	-	-	-	-	-	-	-
Unigene0000305	4	0	0.6809	0.001	-9.4113	0.125037	0.180561	no	--	--	-	-	-	-	-	-	-
Unigene0000306	211	24	16.0963	2.0435	-2.97761	5.49297e-34	4.99823e-33	yes	--	--	-	-	-	-	-	-	-
Unigene0000307	2	0	0.3282	0.001	-8.35843	0.500025	0.584228	no	--	--	-	-	-	-	-	-	-
Unigene0000308	2	0	0.3193	0.001	-8.31877	0.500025	0.584228	no	--	--	-	-	-	-	-	-	-
Unigene0000309	0	0	0.001	0.001	0	notest	notest	notest	--	PREDICTED: chondroitin sulfate proteoglycan 4 [Amyelois transitella]	-	-	-	-	-	-	-
Unigene0000310	0	4	0.001	0.6522	9.34917	0.125037	0.180561	no	--	--	-	-	-	-	-	-	-
Unigene0000311	36	7	2.31	0.5013	-2.20415	6.99188e-05	0.000194055	yes	--	PREDICTED: syndetin [Amyelois transitella]	-	-	-	-	-	-	-
Unigene0000312	1	1	0.2	0.2232	0.158337	1	1	no	--	--	-	-	-	-	-	-	-
Unigene0000313	588	212	4.7355	1.9057	-1.3132	4.84242e-32	4.24129e-31	yes	--	PREDICTED: zinc finger protein 850-like [Amyelois transitella]	-	-	-	-	-	-	-
Unigene0000314	813	385	9.1932	4.8592	-0.919848	6.76641e-25	5.00449e-24	no	Lars	PREDICTED: leucine--tRNA ligase, cytoplasmic [Amyelois transitella]	Genetic Information Processing	Translation	ko00970//Aminoacyl-tRNA biosynthesis	K01869	-	-	-
Unigene0000315	49	10	1.5894	0.362	-2.13442	2.09743e-06	6.83882e-06	yes	Apod	PREDICTED: apolipoprotein D-like [Amyelois transitella]	-	-	-	-	-	-	-
Unigene0000316	71	34	1.9775	1.057	-0.903702	0.00226792	0.00506618	no	--	endonuclease-reverse transcriptase HmRTE-e01 [Danaus plexippus]	-	-	-	-	-	-	-
Unigene0000317	7	0	0.6801	0.001	-9.4096	0.0156414	0.0296078	yes	--	PREDICTED: HEAT repeat-containing protein 1 [Amyelois transitella]	Genetic Information Processing	Translation	ko03008//Ribosome biogenesis in eukaryotes	K14550	-	-	-
Unigene0000318	4	0	0.5702	0.001	-9.15532	0.125037	0.180561	no	--	--	-	-	-	-	-	-	-
Unigene0000319	7	3	1.1398	0.5452	-1.06392	0.343873	0.454204	no	--	--	-	-	-	-	-	-	-
Unigene0000320	3	0	0.4646	0.001	-8.85985	0.250037	0.339121	no	--	--	-	-	-	-	-	-	-
Unigene0000321	1	0	0.1252	0.001	-6.96809	1	1	no	--	--	-	-	-	-	-	-	-
Unigene0000322	0	9	0.001	1.7609	10.7821	0.00391328	0.00837841	yes	--	--	-	-	-	-	-	-	-
Unigene0000323	50	7	0.6411	0.1002	-2.67767	4.87585e-08	1.82426e-07	yes	MEGF8	PREDICTED: multiple epidermal growth factor-like domains protein 8 [Papilio machaon]	-	-	-	-	-	-	-
Unigene0000324	0	0	0.001	0.001	0	notest	notest	notest	--	--	-	-	-	-	-	-	-
Unigene0000325	4	6	0.4109	0.688	0.743621	0.753968	0.840572	no	--	--	-	-	-	-	-	-	-
Unigene0000326	571	621	13.6438	16.5621	0.27964	0.00133366	0.00312566	no	--	PREDICTED: serine/arginine repetitive matrix protein 2 [Amyelois transitella]	-	-	-	-	-	-	-
Unigene0000327	6	2	0.3363	0.1251	-1.42667	0.289161	0.385596	no	--	--	-	-	-	-	-	-	-
Unigene0000328	3	5	0.3987	0.7416	0.895338	0.726617	0.815	no	--	--	-	-	-	-	-	-	-
Unigene0000329	8	4	1.2436	0.694	-0.841515	0.38784	0.50466	no	--	--	-	-	-	-	-	-	-
Unigene0000330	10121	1181	355.437	46.2927	-2.94074	0	0	yes	--	myosin-1 precursor [Papilio xuthus]	-	-	-	-	-	-	-
Unigene0000331	44	14	0.7374	0.2619	-1.49343	0.000468415	0.00119677	yes	Fas2	PREDICTED: fasciclin-2-like [Amyelois transitella]	-	-	-	-	-	-	-
Unigene0000332	6	0	0.3105	0.001	-8.27845	0.0312734	0.0533546	no	--	--	-	-	-	-	-	-	-
Unigene0000333	1873	939	46.8469	26.214	-0.837616	2.34027e-45	2.57569e-44	no	ADSL	PREDICTED: adenylosuccinate lyase [Amyelois transitella]	Metabolism	Nucleotide metabolism;Amino acid metabolism;Global and overview maps	ko01100//Metabolic pathways;ko00230//Purine metabolism;ko00250//Alanine, aspartate and glutamate metabolism	K01756	-	GO:0016842//amidine-lyase activity	GO:0006167//AMP biosynthetic process;GO:0006188//IMP biosynthetic process
Unigene0000334	835	917	69.63	85.3499	0.29368	4.99533e-05	0.000142938	no	--	hypothetical protein g.31476 [Clastoptera arizonana]	-	-	-	-	-	-	-
Unigene0000335	25	2	0.492	0.0439	-3.48637	1.0613e-05	3.25449e-05	yes	--	PREDICTED: myosin-11-like isoform X2 [Papilio xuthus]	-	-	-	-	-	-	-
Unigene0000336	57	12	0.6144	0.1444	-2.08911	2.86865e-07	1.00572e-06	yes	ATAD2B	PREDICTED: ATPase family AAA domain-containing protein 2-like isoform X4 [Bombyx mori]	-	-	-	-	-	-	-
Unigene0000337	17	6	0.731	0.288	-1.3438	0.0526069	0.0871738	no	--	PREDICTED: vegetative cell wall protein gp1-like [Amyelois transitella]	-	-	-	-	-	-	-
Unigene0000338	3560	2	21.2446	0.0133	-10.6415	0	0	yes	--	neverland [Danaus plexippus]	-	-	-	-	-	-	-
Unigene0000339	173	36	7.1053	1.6503	-2.10617	2.87535e-19	1.80834e-18	yes	--	PREDICTED: protein unc-13 homolog C-like [Amyelois transitella]	-	-	-	-	-	-	-
Unigene0000340	76	13	1.9243	0.3674	-2.38891	9.35382e-11	4.13191e-10	yes	Sik3	PREDICTED: serine/threonine-protein kinase par-1-like isoform X1 [Bombyx mori]	-	-	-	-	-	GO:0004672//protein kinase activity	-
Unigene0000341	568	158	7.7891	2.4183	-1.68746	1.67826e-44	1.82646e-43	yes	--	Major facilitator superfamily domain-containing protein 6-A [Papilio xuthus]	-	-	-	-	-	-	-
Unigene0000342	25	6	0.8848	0.237	-1.90046	0.00335045	0.00736621	yes	--	PREDICTED: zinc finger BED domain-containing protein 1-like [Aedes albopictus]	-	-	-	-	-	-	-
Unigene0000343	257	51	5.9881	1.3263	-2.17469	3.55082e-29	2.91843e-28	yes	unk	PREDICTED: RING finger protein unkempt [Papilio xuthus]	-	-	-	-	-	-	-
Unigene0000344	1	0	0.1191	0.001	-6.89603	1	1	no	--	PREDICTED: tyrosine-protein kinase hopscotch [Amyelois transitella]	-	-	-	-	-	-	-
Unigene0000345	0	0	0.001	0.001	0	notest	notest	notest	--	--	-	-	-	-	-	-	-
Unigene0000346	0	0	0.001	0.001	0	notest	notest	notest	--	--	-	-	-	-	-	-	-
Unigene0000347	213	131	3.6898	2.5329	-0.542752	0.0008444	0.00204793	no	lgs	PREDICTED: collagen alpha-1(I) chain isoform X2 [Amyelois transitella]	-	-	-	-	-	-	-
Unigene0000348	10	0	0.6612	0.001	-9.36894	0.00195752	0.00438845	yes	--	--	-	-	-	-	-	-	-
Unigene0000349	79	39	1.079	0.5946	-0.859703	0.00301108	0.00663837	no	--	reverse transcriptase [Bombyx mori]	-	-	-	-	-	-	-
Unigene0000350	11	0	0.9117	0.001	-9.83242	0.00097925	0.00231732	yes	--	--	-	-	-	-	-	-	-
Unigene0000351	17	0	1.0595	0.001	-10.0492	3.07011e-05	8.91951e-05	yes	--	ATM interactor [Papilio machaon]	-	-	-	-	-	-	-
Unigene0000352	366	121	6.9225	2.5544	-1.43831	2.04822e-23	1.45713e-22	yes	Gtf2h2	PREDICTED: general transcription factor IIH subunit 2 [Amyelois transitella]	Genetic Information Processing	Transcription;Replication and repair	ko03420//Nucleotide excision repair;ko03022//Basal transcription factors	K03142	-	-	-
Unigene0000353	0	0	0.001	0.001	0	notest	notest	notest	--	--	-	-	-	-	-	-	-
Unigene0000354	10	2	1.6952	0.3784	-2.16347	0.0386306	0.0650524	no	--	--	-	-	-	-	-	-	-
Unigene0000355	141	38	3.1011	0.9328	-1.73314	8.13304e-13	3.98943e-12	yes	BLCAP	PREDICTED: bladder cancer-associated protein [Amyelois transitella]	-	-	-	-	-	-	-
Unigene0000356	265	61	2.2036	0.5662	-1.96048	3.32925e-26	2.54829e-25	yes	Pde11	PREDICTED: dual 3',5'-cyclic-AMP and -GMP phosphodiesterase 11-like isoform X2 [Amyelois transitella]	Metabolism	Nucleotide metabolism	ko00230//Purine metabolism	K13298	-	-	-
Unigene0000357	0	5	0.001	0.9461	9.88585	0.0625313	0.100727	no	--	--	-	-	-	-	-	-	-
Unigene0000358	531	575	5.904	7.1358	0.273382	0.00232813	0.00519937	no	Abhd3	PREDICTED: phospholipase ABHD3 [Amyelois transitella]	-	-	-	-	-	-	-
Unigene0000359	0	2	0.001	0.1995	7.64024	0.500025	0.584228	no	--	PREDICTED: mucin-5AC-like isoform X1 [Aedes albopictus]	-	-	-	-	-	-	-
Unigene0000360	2	0	0.3051	0.001	-8.25314	0.500025	0.584228	no	--	PREDICTED: protein ecdysoneless homolog [Amyelois transitella]	-	-	-	-	-	-	-
Unigene0000361	4116	1022	59.7027	16.546	-1.85131	0	0	yes	--	PREDICTED: proteoglycan 4 isoform X1 [Bombyx mori]	-	-	-	-	-	-	-
Unigene0000362	0	0	0.001	0.001	0	notest	notest	notest	--	--	-	-	-	-	-	-	-
Unigene0000363	2	0	0.0874	0.001	-6.44956	0.500025	0.584228	no	--	--	-	-	-	-	-	-	-
Unigene0000364	4	0	0.4818	0.001	-8.91229	0.125037	0.180561	no	--	--	-	-	-	-	-	-	-
Unigene0000365	5	0	0.5953	0.001	-9.21747	0.0625313	0.100727	no	--	endonuclease-reverse transcriptase [Danaus plexippus]	-	-	-	-	-	-	-
Unigene0000366	0	168	0.001	6.4966	12.6655	1.7613e-52	2.12952e-51	yes	Serpina3f	PREDICTED: ovalbumin-related protein X-like [Microplitis demolitor]	-	-	-	-	-	-	-
Unigene0000367	2	0	0.4039	0.001	-8.65785	0.500025	0.584228	no	--	--	-	-	-	-	-	-	-
Unigene0000368	6	6	0.4414	0.4926	0.15833	1	1	no	--	--	-	-	-	-	-	-	-
Unigene0000369	258	168	3.5991	2.6158	-0.460384	0.00146463	0.00342642	no	SMC2	PREDICTED: structural maintenance of chromosomes protein 2 [Amyelois transitella]	-	-	-	-	-	-	-
Unigene0000370	29	14	2.1295	1.1474	-0.892146	0.0662835	0.106254	no	--	--	-	-	-	-	-	-	-
Unigene0000371	241	94	6.2243	2.7097	-1.19978	1.55331e-12	7.50806e-12	yes	sp9	PREDICTED: transcription factor Sp9 [Amyelois transitella]	-	-	-	-	-	-	-
Unigene0000372	8	1	1.592	0.2221	-2.84156	0.0391047	0.0655112	no	--	--	-	-	-	-	-	-	-
Unigene0000373	18	0	0.4577	0.001	-8.83826	1.53628e-05	4.5981e-05	yes	--	--	-	-	-	-	-	-	-
Unigene0000374	0	0	0.001	0.001	0	notest	notest	notest	--	PREDICTED: zinc finger and BTB domain-containing protein 48-like [Amyelois transitella]	-	-	-	-	-	-	-
Unigene0000375	6	1	0.1909	0.0355	-2.42693	0.125066	0.180561	no	--	Torsin-3A [Pararge aegeria]	-	-	-	-	-	-	-
Unigene0000376	24	0	0.2537	0.001	-7.98698	2.4145e-07	8.52119e-07	yes	--	AGAP013414-PA-like protein [Anopheles sinensis]	-	-	-	-	-	-	-
Unigene0000377	0	0	0.001	0.001	0	notest	notest	notest	--	--	-	-	-	-	-	-	-
Unigene0000378	10	0	2.0095	0.001	-10.9726	0.00195752	0.00438845	yes	--	--	-	-	-	-	-	-	-
Unigene0000379	74	12	2.5768	0.4664	-2.46594	8.54368e-11	3.77784e-10	yes	CRYL1	PREDICTED: lambda-crystallin homolog [Amyelois transitella]	Metabolism	Carbohydrate metabolism;Global and overview maps	ko01100//Metabolic pathways;ko00040//Pentose and glucuronate interconversions	K13247	-	GO:0016491//oxidoreductase activity;GO:0048037//cofactor binding	GO:0044710//single-organism metabolic process
Unigene0000380	2	4	0.2174	0.4853	1.15852	0.687547	0.773824	no	--	PREDICTED: RNA-directed DNA polymerase from mobile element jockey-like [Acropora digitifera]	-	-	-	-	-	-	-
Unigene0000381	111	0	14.7502	0.001	-13.8484	8.86002e-31	7.58408e-30	yes	--	--	-	-	-	-	-	-	-
Unigene0000382	1	2	0.0932	0.2081	1.15888	1	1	no	--	--	-	-	-	-	-	-	-
Unigene0000383	492	141	4.8779	1.5603	-1.64444	2.39281e-37	2.32566e-36	yes	rcc1	PREDICTED: regulator of chromosome condensation [Amyelois transitella]	-	-	-	-	-	-	-
Unigene0000384	1	0	0.1364	0.001	-7.0917	1	1	no	--	--	-	-	-	-	-	-	-
Unigene0000385	5	0	0.9716	0.001	-9.92422	0.0625313	0.100727	no	--	--	-	-	-	-	-	-	-
Unigene0000386	53	15	2.052	0.6482	-1.66252	2.23574e-05	6.61931e-05	yes	--	--	-	-	-	-	-	-	-
Unigene0000387	360	31	15.1172	1.453	-3.37908	1.87157e-63	2.58534e-62	yes	Taf12	PREDICTED: transcription initiation factor TFIID subunit 12 [Amyelois transitella]	Genetic Information Processing	Transcription	ko03022//Basal transcription factors	K03126	-	-	-
Unigene0000388	0	10	0.001	2.2762	11.1524	0.00195752	0.00438845	yes	--	--	-	-	-	-	-	-	-
Unigene0000389	10	6	0.3688	0.247	-0.578328	0.454681	0.584117	no	--	--	-	-	-	-	-	-	-
Unigene0000390	6	0	0.5899	0.001	-9.20433	0.0312734	0.0533546	no	--	Alkaline nuclease, partial [Anoplophora glabripennis]	-	-	-	-	-	-	-
Unigene0000391	193	130	3.9892	2.9991	-0.41157	0.0147031	0.0285763	no	Plcxd1	PREDICTED: PI-PLC X domain-containing protein 3 [Amyelois transitella]	-	-	-	-	-	-	-
Unigene0000392	2	0	0.4059	0.001	-8.66498	0.500025	0.584228	no	--	PREDICTED: glucose dehydrogenase [FAD, quinone]-like [Amyelois transitella]	-	-	-	-	-	-	-
Unigene0000393	12	0	1.0495	0.001	-10.0355	0.000489894	0.00121091	yes	--	Ubiquinone biosynthesis monooxygenase Coq7 [Operophtera brumata]	-	-	-	-	-	-	-
Unigene0000394	4665	306	160.947	11.7836	-3.77174	0	0	yes	--	Ribonuclease [Operophtera brumata]	Genetic Information Processing	Replication and repair	ko03030//DNA replication	K10743	-	-	-
Unigene0000395	3959	790	41.7212	9.2923	-2.16667	0	0	yes	Hsc70-5	PREDICTED: heat shock 70 kDa protein cognate 5 isoform X1 [Amyelois transitella]	Genetic Information Processing;Organismal Systems	Aging;Folding, sorting and degradation	ko04212//Longevity regulating pathway - worm;ko03018//RNA degradation	K04043	-	-	-
Unigene0000396	467	160	10.5067	4.0178	-1.38683	3.43539e-28	2.76335e-27	yes	--	PREDICTED: kielin/chordin-like protein [Papilio xuthus]	-	-	-	-	-	-	-
Unigene0000397	18	0	0.7684	0.001	-9.58571	1.53628e-05	4.5981e-05	yes	--	Synaptosomal-associated protein 29 [Operophtera brumata]	-	-	-	-	-	-	-
Unigene0000398	20	4	1.1889	0.2654	-2.16339	0.00261354	0.00577682	yes	--	--	-	-	-	-	-	-	-
Unigene0000399	114773	17817	7185.4	1245	-2.52892	0	0	yes	Ccp84Ab	PREDICTED: calphotin-like [Amyelois transitella]	-	-	-	-	-	-	-
Unigene0000400	970	851	14.0848	13.7921	-0.0302969	0.686	0.773824	no	Wdr3	PREDICTED: WD repeat-containing protein 3 [Amyelois transitella]	Genetic Information Processing	Translation	ko03008//Ribosome biogenesis in eukaryotes	K14556	-	-	-
Unigene0000401	285	0	5.9839	0.001	-12.5469	3.87821e-78	6.2852e-77	yes	--	Amine oxidase (Flavin-containing) [Operophtera brumata]	Metabolism	Xenobiotics biodegradation and metabolism;Amino acid metabolism;Global and overview maps	ko01100//Metabolic pathways;ko00982//Drug metabolism - cytochrome P450;ko00330//Arginine and proline metabolism;ko00380//Tryptophan metabolism;ko00260//Glycine, serine and threonine metabolism;ko00350//Tyrosine metabolism;ko00340//Histidine metabolism;ko00360//Phenylalanine metabolism	K00274	-	-	-
Unigene0000402	154	41	2.791	0.8294	-1.75064	1.012e-13	5.14388e-13	yes	--	XK-related protein 6 [Papilio machaon]	-	-	-	-	-	-	-
Unigene0000403	5	4	0.5098	0.4552	-0.163431	1	1	no	--	--	-	-	-	-	-	-	-
Unigene0000404	231	80	6.7536	2.6106	-1.37128	1.67994e-14	8.81475e-14	yes	Tret1	PREDICTED: facilitated trehalose transporter Tret1-like [Amyelois transitella]	-	-	-	-	-	-	-
Unigene0000405	3	2	0.3082	0.2293	-0.426631	1	1	no	--	--	-	-	-	-	-	-	-
Unigene0000406	314	585	1.8394	3.8251	1.05626	1.04483e-25	7.90597e-25	yes	ZNFX1	PREDICTED: NFX1-type zinc finger-containing protein 1-like [Amyelois transitella]	-	-	-	-	-	-	-
Unigene0000407	3	1	0.2016	0.075	-1.42653	0.625037	0.716877	no	SLC6A17	PREDICTED: sodium- and chloride-dependent transporter XTRP3A [Amyelois transitella]	-	-	-	-	-	-	-
Unigene0000408	5	0	0.2239	0.001	-7.80671	0.0625313	0.100727	no	--	--	-	-	-	-	-	-	-
Unigene0000409	31	16	1.1009	0.6342	-0.795674	0.0792913	0.125875	no	paxip1	PREDICTED: PAX-interacting protein 1 [Amyelois transitella]	-	-	-	-	-	-	-
Unigene0000410	10	2	0.4378	0.0977	-2.16384	0.0386306	0.0650524	no	Recql5	PREDICTED: ATP-dependent DNA helicase Q5-like [Amyelois transitella]	-	-	-	-	-	GO:0017111//nucleoside-triphosphatase activity	-
Unigene0000411	21	76	1.297	5.239	2.01411	7.79038e-10	3.27865e-09	yes	--	rRNA promoter binding protein [Echinococcus granulosus]	-	-	-	-	-	-	-
Unigene0000412	20	74	0.8917	3.6823	2.04598	7.90343e-10	3.32463e-09	yes	--	alpha-l1 nicotinic acetyl choline receptor [Lasius niger]	-	-	-	-	-	-	-
Unigene0000413	31	4	3.6279	0.5225	-2.79563	2.27037e-05	6.71389e-05	yes	--	--	-	-	-	-	-	-	-
Unigene0000414	1	0	0.1451	0.001	-7.1809	1	1	no	--	PREDICTED: zinc finger protein 37-like [Amyelois transitella]	-	-	-	-	-	-	-
Unigene0000415	8	0	0.845	0.001	-9.72281	0.00782344	0.0155498	yes	--	--	-	-	-	-	-	-	-
Unigene0000416	27	19	1.3273	1.0425	-0.348447	0.461908	0.584228	no	--	hypothetical protein RR48_04991 [Papilio machaon]	-	-	-	-	-	-	-
Unigene0000417	50	12	2.2988	0.6158	-1.90035	7.90038e-06	2.44467e-05	yes	--	--	-	-	-	-	-	-	-
Unigene0000418	4	0	0.2427	0.001	-7.92303	0.125037	0.180561	no	--	Histone H2B.3 [Papilio xuthus]	-	-	-	-	-	-	-
Unigene0000419	231	54	2.0122	0.525	-1.93838	6.39198e-23	4.47924e-22	yes	--	CLUMA_CG009887, isoform A [Clunio marinus]	-	-	-	-	-	-	-
Unigene0000420	416	64	4.7922	0.8229	-2.5419	4.29412e-55	5.38484e-54	yes	Unc5b	PREDICTED: netrin receptor UNC5C-like [Amyelois transitella]	-	-	-	-	-	-	-
Unigene0000421	16	0	1.0479	0.001	-10.0333	6.13562e-05	0.000171511	yes	--	hypothetical protein KGM_19655 [Danaus plexippus]	-	-	-	-	-	-	-
Unigene0000422	0	0	0.001	0.001	0	notest	notest	notest	--	--	-	-	-	-	-	-	-
Unigene0000423	875	351	15.5702	6.9713	-1.15929	3.20386e-38	3.14796e-37	yes	asun	PREDICTED: protein asunder isoform X1 [Amyelois transitella]	-	-	-	-	-	-	-
Unigene0000424	6	0	1.1134	0.001	-10.1208	0.0312734	0.0533546	no	--	--	-	-	-	-	-	-	-
Unigene0000425	28	2	0.9462	0.0754	-3.64951	1.64888e-06	5.45023e-06	yes	--	--	-	-	-	-	-	-	-
Unigene0000426	2	0	0.3086	0.001	-8.26959	0.500025	0.584228	no	--	--	-	-	-	-	-	-	-
Unigene0000427	0	0	0.001	0.001	0	notest	notest	notest	--	--	-	-	-	-	-	-	-
Unigene0000428	4339	325	475.378	39.7426	-3.58032	0	0	yes	--	PREDICTED: neuropeptide-like protein 32 [Amyelois transitella]	-	-	-	-	-	-	-
Unigene0000429	2	0	0.121	0.001	-6.91886	0.500025	0.584228	no	--	--	-	-	-	-	-	-	-
Unigene0000430	9	6	1.1235	0.836	-0.426425	0.607376	0.70003	no	--	--	-	-	-	-	-	-	-
Unigene0000431	472	79	5.7817	1.0801	-2.42033	1.4442e-58	1.89006e-57	yes	Rhpn2	PREDICTED: rhophilin-2-B-like isoform X3 [Plutella xylostella]	-	-	-	-	-	-	-
Unigene0000432	0	1	0.001	0.1755	7.45533	1	1	no	--	--	-	-	-	-	-	-	-
Unigene0000433	20	4	0.7787	0.1738	-2.16364	0.00261354	0.00577682	yes	--	--	-	-	-	-	-	-	-
Unigene0000434	40	20	0.5895	0.329	-0.841404	0.0366171	0.062157	no	CadN	PREDICTED: neural-cadherin isoform X2 [Papilio polytes]	-	-	-	-	-	-	-
Unigene0000435	0	0	0.001	0.001	0	notest	notest	notest	--	--	-	-	-	-	-	-	-
Unigene0000436	64	0	3.3585	0.001	-11.7136	9.50207e-19	5.85219e-18	yes	Zdhhc4	PREDICTED: probable palmitoyltransferase ZDHHC24 [Papilio xuthus]	-	-	-	-	-	-	-
Unigene0000437	19	11	0.9771	0.6314	-0.629952	0.361957	0.477138	no	--	--	-	-	-	-	-	-	-
Unigene0000438	0	0	0.001	0.001	0	notest	notest	notest	--	hypothetical protein g.2193, partial [Homalodisca liturata]	-	-	-	-	-	-	-
Unigene0000439	14	0	0.5594	0.001	-9.12774	0.000245094	0.000640329	yes	--	--	-	-	-	-	-	-	-
Unigene0000440	38	1	3.6919	0.1084	-5.08993	5.69665e-10	2.40788e-09	yes	emp-7	enolase, partial [Calliobothrium sp.]	Metabolism;Genetic Information Processing	Global and overview maps;Carbohydrate metabolism;Folding, sorting and degradation	ko01100//Metabolic pathways;ko01200//Carbon metabolism;ko01230//Biosynthesis of amino acids;ko00010//Glycolysis / Gluconeogenesis;ko03018//RNA degradation	K01689	-	GO:0016836//hydro-lyase activity;GO:0046872//metal ion binding	GO:0006090//pyruvate metabolic process
Unigene0000441	322	2105	18.0225	131.503	2.86722	0	0	yes	--	PREDICTED: ice-structuring glycoprotein-like [Amyelois transitella]	-	-	-	-	-	-	-
Unigene0000442	0	0	0.001	0.001	0	notest	notest	notest	--	--	-	-	-	-	-	-	-
Unigene0000443	21	6	1.393	0.4442	-1.64891	0.0192367	0.0361186	yes	--	--	-	-	-	-	-	-	-
Unigene0000444	19	9	1.4824	0.7837	-0.919561	0.185241	0.261289	no	--	--	-	-	-	-	-	-	-
Unigene0000445	5	4	0.6753	0.603	-0.163371	1	1	no	--	--	-	-	-	-	-	-	-
Unigene0000446	0	0	0.001	0.001	0	notest	notest	notest	--	--	-	-	-	-	-	-	-
Unigene0000447	6	6	0.4973	0.5551	0.158631	1	1	no	--	--	-	-	-	-	-	-	-
Unigene0000448	0	0	0.001	0.001	0	notest	notest	notest	--	--	-	-	-	-	-	-	-
Unigene0000449	2729	752	311.411	95.7792	-1.70103	1.55834e-186	5.12442e-185	yes	RpL29	PREDICTED: 60S ribosomal protein L29 [Amyelois transitella]	Genetic Information Processing	Translation	ko03010//Ribosome	K02905	GO:0030529//intracellular ribonucleoprotein complex	-	GO:0010467//gene expression
Unigene0000450	260	122	9.5801	5.0174	-0.933101	1.84839e-09	7.60579e-09	no	wdr61	PREDICTED: WD repeat-containing protein 61-like [Amyelois transitella]	Genetic Information Processing	Folding, sorting and degradation	ko03018//RNA degradation	K12602	-	GO:0016740//transferase activity	-
Unigene0000451	0	2	0.001	0.2129	7.73403	0.500025	0.584228	no	--	PREDICTED: MATH and LRR domain-containing protein PFE0570w-like [Bombyx mori]	-	-	-	-	-	-	-
Unigene0000452	4	1	0.5101	0.1424	-1.84083	0.375062	0.49102	no	--	--	-	-	-	-	-	-	-
Unigene0000453	0	0	0.001	0.001	0	notest	notest	notest	--	PREDICTED: uncharacterized protein LOC106140627 isoform X2 [Amyelois transitella]	-	-	-	-	-	-	-
Unigene0000454	2	0	0.3282	0.001	-8.35843	0.500025	0.584228	no	--	--	-	-	-	-	-	-	-
Unigene0000455	0	4	0.001	0.6234	9.28401	0.125037	0.180561	no	--	--	-	-	-	-	-	-	-
Unigene0000456	0	0	0.001	0.001	0	notest	notest	notest	--	--	-	-	-	-	-	-	-
Unigene0000457	81	20	0.8858	0.2441	-1.85951	2.68668e-08	1.02254e-07	yes	Ccp110	Centriolar coiled-coil protein of 110 kDa [Papilio machaon]	-	-	-	-	-	-	-
Unigene0000458	52	25	3.3366	1.7905	-0.898016	0.0118328	0.0232371	no	--	--	-	-	-	-	-	-	-
Unigene0000459	2	0	0.3296	0.001	-8.36457	0.500025	0.584228	no	--	--	-	-	-	-	-	-	-
Unigene0000460	10	0	0.733	0.001	-9.51767	0.00195752	0.00438845	yes	--	PREDICTED: venom allergen 3 [Amyelois transitella]	-	-	-	-	-	-	-
Unigene0000461	2	0	0.2985	0.001	-8.22159	0.500025	0.584228	no	--	--	-	-	-	-	-	-	-
Unigene0000462	22	6	2.0786	0.6327	-1.71602	0.0126012	0.0246674	yes	--	PREDICTED: multiple C2 and transmembrane domain-containing protein 1-like isoform X2 [Papilio xuthus]	-	-	-	-	-	-	-
Unigene0000463	4	0	0.4978	0.001	-8.95942	0.125037	0.180561	no	--	--	-	-	-	-	-	-	-
Unigene0000464	0	56	0.001	10.4668	13.3535	7.53498e-18	4.48253e-17	yes	--	Proteasome subunit alpha type-4 [Atta colombica]	-	-	-	-	-	-	-
Unigene0000465	1111	1999	22.2061	44.596	1.00596	5.7111e-73	8.78498e-72	yes	SHMT1	PREDICTED: serine hydroxymethyltransferase, cytosolic isoform X1 [Amyelois transitella]	Metabolism	Metabolism of cofactors and vitamins;Global and overview maps;Carbohydrate metabolism;Amino acid metabolism	ko01100//Metabolic pathways;ko01200//Carbon metabolism;ko01230//Biosynthesis of amino acids;ko00630//Glyoxylate and dicarboxylate metabolism;ko00260//Glycine, serine and threonine metabolism;ko00670//One carbon pool by folate	K00600	-	GO:0016742//hydroxymethyl-, formyl- and related transferase activity;GO:0043168//anion binding	GO:0006730//one-carbon metabolic process;GO:0009069//serine family amino acid metabolic process
Unigene0000466	0	0	0.001	0.001	0	notest	notest	notest	AREL1	PREDICTED: apoptosis-resistant E3 ubiquitin protein ligase 1 [Amyelois transitella]	-	-	-	-	-	-	-
Unigene0000467	0	0	0.001	0.001	0	notest	notest	notest	--	--	-	-	-	-	-	-	-
Unigene0000468	12	14	1.8309	2.3841	0.380892	0.557456	0.645377	no	--	--	-	-	-	-	-	-	-
Unigene0000469	9097	2694	152.026	50.2506	-1.59711	0	0	yes	cfaD	PREDICTED: digestive cysteine proteinase 1 [Amyelois transitella]	-	-	-	-	-	-	-
Unigene0000470	10	0	0.947	0.001	-9.88722	0.00195752	0.00438845	yes	--	--	-	-	-	-	-	-	-
Unigene0000471	13206	1474	563.159	70.1586	-3.00485	0	0	yes	--	PREDICTED: secretory phospholipase A2 receptor-like [Amyelois transitella]	-	-	-	-	-	-	-
Unigene0000472	6	4	0.7102	0.5285	-0.426322	0.753968	0.840572	no	--	--	-	-	-	-	-	-	-
Unigene0000473	240	0	5.112	0.001	-12.3197	2.81487e-65	3.97607e-64	yes	--	Serine protease gd [Papilio machaon]	-	-	-	-	-	-	-
Unigene0000474	1996	2204	69.6222	85.8069	0.301546	7.81483e-10	3.28855e-09	no	--	PREDICTED: protein tonB2-like [Papilio machaon]	-	-	-	-	-	-	-
Unigene0000475	91	12	3.9501	0.5814	-2.76429	5.47257e-14	2.81673e-13	yes	bca-1	PREDICTED: beta carbonic anhydrase 1 [Amyelois transitella]	Metabolism	Energy metabolism	ko00910//Nitrogen metabolism	K01673	-	-	-
Unigene0000476	47	6	1.8387	0.262	-2.81105	7.2249e-08	2.65251e-07	yes	--	--	-	-	-	-	-	-	-
Unigene0000477	2	2	0.1702	0.19	0.158768	1	1	no	--	--	-	-	-	-	-	-	-
Unigene0000478	4	2	0.5702	0.3182	-0.841534	0.687547	0.773824	no	--	--	-	-	-	-	-	-	-
Unigene0000479	10	0	1.167	0.001	-10.1886	0.00195752	0.00438845	yes	--	--	-	-	-	-	-	-	-
Unigene0000480	451	46	10.8902	1.2398	-3.13485	2.04287e-73	3.15069e-72	yes	--	--	-	-	-	-	-	-	-
Unigene0000481	32	10	2.4055	0.839	-1.51959	0.002916	0.00643239	yes	--	GH11641 [Drosophila grimshawi]	-	-	-	-	-	-	-
Unigene0000482	527	81	13.0308	2.2355	-2.54326	3.46089e-69	5.13022e-68	yes	--	--	-	-	-	-	-	-	-
Unigene0000483	50	56	0.8186	1.0234	0.32214	0.28656	0.385596	no	--	gag-pol polyprotein precursor, partial [Pararge aegeria]	-	-	-	-	-	-	-
Unigene0000484	6	0	0.3044	0.001	-8.24982	0.0312734	0.0533546	no	bbs5	PREDICTED: Bardet-Biedl syndrome 5 protein homolog [Amyelois transitella]	-	-	-	-	-	-	-
Unigene0000485	3958	1311	54.6404	20.2006	-1.43557	1.42906e-210	5.16388e-209	yes	Cul3	PREDICTED: cullin-3 isoform X2 [Plutella xylostella]	Environmental Information Processing;Genetic Information Processing	Signal transduction;Folding, sorting and degradation	ko04120//Ubiquitin mediated proteolysis;ko04341//Hedgehog signaling pathway - fly	K03869	-	-	-
Unigene0000486	13	8	0.5426	0.3727	-0.541874	0.663792	0.758524	no	--	--	-	-	-	-	-	-	-
Unigene0000487	1939	130	79.0066	5.9123	-3.74018	0	0	yes	--	uncharacterized LOC106106580 precursor [Papilio polytes]	-	-	-	-	-	-	-
Unigene0000488	2	0	0.3063	0.001	-8.2588	0.500025	0.584228	no	--	Mod(mdg4)-heS00531, partial [Pararge aegeria]	-	-	-	-	-	-	-
Unigene0000489	434	182	11.4238	5.3471	-1.09521	1.35064e-18	8.28062e-18	yes	Klhdc4	PREDICTED: kelch domain-containing protein 4-like [Amyelois transitella]	-	-	-	-	-	-	-
Unigene0000490	21	2	1.7547	0.1865	-3.23398	0.000122056	0.000330537	yes	--	--	-	-	-	-	-	-	-
Unigene0000491	14	4	1.383	0.441	-1.64895	0.0491362	0.081569	no	--	PREDICTED: E3 ubiquitin-protein ligase RNF180-like [Plutella xylostella]	-	-	-	-	-	-	-
Unigene0000492	49	10	1.4387	0.3277	-2.13432	2.09743e-06	6.83882e-06	yes	Cbx7	PREDICTED: chromobox protein homolog 7, partial [Amyelois transitella]	-	-	-	-	-	-	-
Unigene0000493	2	167	0.1314	12.2464	6.54225	1.53672e-50	1.80876e-49	yes	Sec11a	PREDICTED: signal peptidase complex catalytic subunit SEC11A [Fopius arisanus]	Genetic Information Processing	Folding, sorting and degradation	ko03060//Protein export	K13280	-	-	-
Unigene0000494	1	0	0.1641	0.001	-7.35843	1	1	no	--	--	-	-	-	-	-	-	-
Unigene0000495	18	8	1.936	0.9604	-1.01137	0.168914	0.241188	no	--	--	-	-	-	-	-	-	-
Unigene0000496	955	136	9.5025	1.5104	-2.65338	4.47914e-127	1.08761e-125	yes	Nrdc	PREDICTED: nardilysin-like [Amyelois transitella]	-	-	-	-	-	-	-
Unigene0000497	8	0	1.0985	0.001	-10.1013	0.00782344	0.0155498	yes	--	ATM interactor [Papilio xuthus]	-	-	-	-	-	-	-
Unigene0000498	0	2	0.001	0.3564	8.47735	0.500025	0.584228	no	--	Dual specificity tyrosine-phosphorylation-regulated kinase 2 [Papilio xuthus]	-	-	-	-	-	-	-
Unigene0000499	1	0	0.1641	0.001	-7.35843	1	1	no	--	--	-	-	-	-	-	-	-
Unigene0000500	4	3	0.6539	0.5474	-0.256475	1	1	no	--	--	-	-	-	-	-	-	-
Unigene0000501	98	70	4.8875	3.8965	-0.326918	0.165213	0.236779	no	--	PREDICTED: uncharacterized protein LOC106129042 [Amyelois transitella]	-	-	-	-	-	-	-
Unigene0000502	61	2	2.117	0.0775	-4.77168	1.86281e-14	9.74946e-14	yes	--	Histone-lysine N-methyltransferase SETMAR [Habropoda laboriosa]	-	-	-	-	-	-	-
Unigene0000503	6	0	0.6164	0.001	-9.26772	0.0312734	0.0533546	no	--	--	-	-	-	-	-	-	-
Unigene0000504	14	8	0.5739	0.366	-0.648956	0.523698	0.608766	no	--	PREDICTED: RNA-directed DNA polymerase from mobile element jockey-like isoform X1 [Amyelois transitella]	-	-	-	-	-	-	-
Unigene0000505	1	1	0.1237	0.1381	0.158868	1	1	no	--	--	-	-	-	-	-	-	-
Unigene0000506	252	20	10.669	0.9451	-3.49681	9.51482e-47	1.06865e-45	yes	--	retroactive [Papilio xuthus]	-	-	-	-	-	-	-
Unigene0000507	105	2	8.3663	0.1779	-5.55545	2.34317e-26	1.7998e-25	yes	--	PREDICTED: UPF0691 protein C9orf116 [Amyelois transitella]	-	-	-	-	-	-	-
Unigene0000508	5	0	0.8305	0.001	-9.69784	0.0625313	0.100727	no	--	--	-	-	-	-	-	-	-
Unigene0000509	0	430	0.001	14.022	13.7754	5.40883e-132	1.35557e-130	yes	CHIA	teratocyte released chitinase [Toxoneuron nigriceps]	Metabolism	Carbohydrate metabolism;Global and overview maps	ko01100//Metabolic pathways;ko00520//Amino sugar and nucleotide sugar metabolism	K01183	-	GO:0016787//hydrolase activity	GO:0071704//organic substance metabolic process
Unigene0000510	4	2	0.6644	0.3708	-0.841411	0.687547	0.773824	no	--	--	-	-	-	-	-	-	-
Unigene0000511	1050	517	8.5736	4.7118	-0.863623	3.28887e-28	2.6461e-27	no	l(1)G0196	PREDICTED: inositol hexakisphosphate and diphosphoinositol-pentakisphosphate kinase 2 [Amyelois transitella]	Environmental Information Processing	Signal transduction	ko04070//Phosphatidylinositol signaling system	K13024	-	-	-
Unigene0000512	0	0	0.001	0.001	0	notest	notest	notest	--	--	-	-	-	-	-	-	-
Unigene0000513	0	3	0.001	0.554	9.11374	0.250037	0.339121	no	--	--	-	-	-	-	-	-	-
Unigene0000514	1	0	0.1584	0.001	-7.30743	1	1	no	--	--	-	-	-	-	-	-	-
Unigene0000515	599	334	19.2776	11.9977	-0.684168	6.22137e-12	2.92456e-11	no	Slc25a15	PREDICTED: mitochondrial ornithine transporter 1 [Amyelois transitella]	-	-	-	-	-	-	-
Unigene0000516	1545	870	30.0213	18.8688	-0.669984	2.73019e-26	2.09478e-25	no	COPB1	PREDICTED: coatomer subunit beta [Amyelois transitella]	-	-	-	-	GO:0030120//vesicle coat	-	GO:0015031//protein transport
Unigene0000517	0	2	0.001	0.3497	8.44997	0.500025	0.584228	no	--	hypothetical protein g.49475, partial [Graphocephala atropunctata]	-	-	-	-	-	-	-
Unigene0000518	42	176	7.0908	33.1653	2.22565	6.05851e-24	4.36948e-23	yes	--	--	-	-	-	-	-	-	-
Unigene0000519	46	22	1.1226	0.5993	-0.905494	0.0207403	0.0387763	no	--	--	-	-	-	-	-	-	-
Unigene0000520	103	19	1.0623	0.2187	-2.28017	3.09331e-13	1.54235e-12	yes	sli	PREDICTED: protein slit [Amyelois transitella]	-	-	-	-	-	-	-
Unigene0000521	14	2	0.9978	0.1591	-2.64882	0.0074061	0.0154099	yes	--	--	-	-	-	-	-	-	-
Unigene0000522	2	3	0.1661	0.2781	0.743552	1	1	no	Unc79	PREDICTED: protein unc-79 homolog [Amyelois transitella]	-	-	-	-	-	-	-
Unigene0000523	22	6	0.7428	0.2261	-1.71601	0.0126012	0.0246674	yes	--	--	-	-	-	-	-	-	-
Unigene0000524	6	0	0.9617	0.001	-9.90944	0.0312734	0.0533546	no	--	--	-	-	-	-	-	-	-
Unigene0000525	32	0	1.4647	0.001	-10.5164	9.53196e-10	3.97206e-09	yes	--	PREDICTED: kalirin-like isoform X1 [Amyelois transitella]	-	-	-	-	-	-	-
Unigene0000526	6	2	0.4953	0.1843	-1.42625	0.289161	0.385596	no	--	PREDICTED: nuclear speckle splicing regulatory protein 1 [Amyelois transitella]	-	-	-	-	-	-	-
Unigene0000527	18	10	1.2379	0.7676	-0.689468	0.345268	0.455635	no	--	--	-	-	-	-	-	-	-
Unigene0000528	4	0	0.5385	0.001	-9.0728	0.125037	0.180561	no	--	--	-	-	-	-	-	-	-
Unigene0000529	0	0	0.001	0.001	0	notest	notest	notest	--	--	-	-	-	-	-	-	-
Unigene0000530	504	6	7.1127	0.0945	-6.23394	2.06529e-126	4.98725e-125	yes	Ttll6	PREDICTED: tubulin polyglutamylase TTLL13-like [Amyelois transitella]	-	-	-	-	-	-	-
Unigene0000531	42	38	1.3371	1.3502	0.0140658	1	1	no	--	--	-	-	-	-	-	-	-
Unigene0000532	23	4	1.6478	0.3199	-2.36485	0.000537698	0.00132339	yes	HYAL1	Hyaluronidase [Papilio xuthus]	Cellular Processes;Metabolism	Global and overview maps;Glycan biosynthesis and metabolism;Transport and catabolism	ko01100//Metabolic pathways;ko04142//Lysosome;ko00531//Glycosaminoglycan degradation	K01197	-	-	-
Unigene0000533	0	0	0.001	0.001	0	notest	notest	notest	--	--	-	-	-	-	-	-	-
Unigene0000534	11	4	0.5931	0.2407	-1.30104	0.179718	0.253737	no	--	PREDICTED: mitogen-activated protein kinase kinase kinase kinase 5 isoform X2 [Amyelois transitella]	-	-	-	-	-	-	-
Unigene0000535	30	3	1.1296	0.1261	-3.16317	2.59816e-06	8.43307e-06	yes	MAP4K3	PREDICTED: mitogen-activated protein kinase kinase kinase kinase 5 isoform X2 [Amyelois transitella]	-	-	-	-	-	-	-
Unigene0000536	0	182	0.001	6.8931	12.7509	1.21773e-56	1.55483e-55	yes	tram1l1	PREDICTED: translocating chain-associated membrane protein 1 [Fopius arisanus]	Genetic Information Processing	Folding, sorting and degradation	ko04141//Protein processing in endoplasmic reticulum	K14010	-	-	-
Unigene0000537	7	0	1.0373	0.001	-10.0186	0.0156414	0.0296078	yes	--	--	-	-	-	-	-	-	-
Unigene0000538	28	20	1.8694	1.4904	-0.326876	0.471413	0.584228	no	--	--	-	-	-	-	-	-	-
Unigene0000539	2	0	0.2118	0.001	-7.72656	0.500025	0.584228	no	--	PREDICTED: eye-specific diacylglycerol kinase isoform X2 [Amyelois transitella]	-	-	-	-	-	-	-
Unigene0000540	20	12	0.6607	0.4425	-0.578318	0.377469	0.493802	no	--	PREDICTED: trichohyalin-like [Papilio xuthus]	-	-	-	-	-	-	-
Unigene0000541	18	6	2.9542	1.0991	-1.42644	0.034792	0.0591963	no	--	PREDICTED: dynactin subunit 1 isoform X1 [Amyelois transitella]	-	-	-	-	-	-	-
Unigene0000542	92	16	5.3757	1.0435	-2.36502	3.35274e-12	1.5966e-11	yes	DCTN1-p150	PREDICTED: dynactin subunit 1 isoform X1 [Amyelois transitella]	-	-	-	-	-	-	-
Unigene0000543	2	2	0.3309	0.3693	0.158398	1	1	no	--	--	-	-	-	-	-	-	-
Unigene0000544	121	82	2.8353	2.1446	-0.402793	0.0584579	0.0963914	no	rbm42	PREDICTED: RNA-binding protein 42 [Amyelois transitella]	-	-	-	-	-	-	-
Unigene0000545	4	2	0.2395	0.1337	-0.841026	0.687547	0.773824	no	--	--	-	-	-	-	-	-	-
Unigene0000546	1	3	0.1466	0.4909	1.74354	0.625037	0.716877	no	--	--	-	-	-	-	-	-	-
Unigene0000547	30	0	1.6566	0.001	-10.694	3.80158e-09	1.52667e-08	yes	--	--	-	-	-	-	-	-	-
Unigene0000548	0	0	0.001	0.001	0	notest	notest	notest	--	--	-	-	-	-	-	-	-
Unigene0000549	61290	115521	2811.58	5914.87	1.07297	0	0	yes	--	PREDICTED: 27 kDa hemolymph protein-like [Amyelois transitella]	-	-	-	-	-	-	-
Unigene0000550	6	0	0.9506	0.001	-9.89269	0.0312734	0.0533546	no	--	--	-	-	-	-	-	-	-
Unigene0000551	0	0	0.001	0.001	0	notest	notest	notest	--	--	-	-	-	-	-	-	-
Unigene0000552	2	0	0.0266	0.001	-4.73335	0.500025	0.584228	no	trpl	PREDICTED: transient-receptor-potential-like protein [Amyelois transitella]	Organismal Systems	Sensory system	ko04745//Phototransduction - fly	K13803	GO:0031224//intrinsic component of membrane	GO:0005261//cation channel activity	GO:0006816//calcium ion transport;GO:0044763//single-organism cellular process
Unigene0000553	10152	4206	135.21	62.5245	-1.11271	2.54508e-260	1.10382e-258	yes	Odc1	PREDICTED: ornithine decarboxylase 1-like [Amyelois transitella]	Metabolism	Amino acid metabolism;Metabolism of other amino acids;Global and overview maps	ko01100//Metabolic pathways;ko00480//Glutathione metabolism;ko00330//Arginine and proline metabolism	K01581	-	-	GO:0006595//polyamine metabolic process
Unigene0000554	1516	575	51.4844	21.7955	-1.24011	2.01272e-69	2.99111e-68	yes	--	--	-	-	-	-	-	-	-
Unigene0000555	781	44	13.1694	0.8281	-3.99124	3.05963e-153	8.6715e-152	yes	SLC17A5	Sialin [Anoplophora glabripennis]	-	-	-	-	-	-	-
Unigene0000556	85	35	2.9624	1.3615	-1.12157	0.000105368	0.000289646	yes	--	Transcription factor Adf-1 [Papilio xuthus]	-	-	-	-	-	-	-
Unigene0000557	155	0	1.9622	0.001	-10.9383	3.63071e-43	3.86618e-42	yes	CFAP206	PREDICTED: UPF0704 protein C6orf165 homolog [Amyelois transitella]	-	-	-	-	-	-	-
Unigene0000558	31	0	1.5113	0.001	-10.5616	1.90354e-09	7.79614e-09	yes	--	--	-	-	-	-	-	-	-
Unigene0000559	10	8	0.3916	0.3497	-0.163263	1	1	no	--	PREDICTED: uncharacterized protein LOC106132630 [Amyelois transitella]	-	-	-	-	-	-	-
Unigene0000560	1179	546	28.6876	14.8285	-0.952055	1.2251e-36	1.17446e-35	no	--	PREDICTED: synaptic vesicle glycoprotein 2B-like [Amyelois transitella]	-	-	-	-	-	-	-
Unigene0000561	2	0	0.2996	0.001	-8.22689	0.500025	0.584228	no	--	--	-	-	-	-	-	-	-
Unigene0000562	0	0	0.001	0.001	0	notest	notest	notest	--	--	-	-	-	-	-	-	-
Unigene0000563	68	0	4.2314	0.001	-12.0469	6.01315e-20	3.85498e-19	yes	--	PREDICTED: uncharacterized protein LOC106130971 [Amyelois transitella]	-	-	-	-	-	-	-
Unigene0000564	4	2	0.5493	0.3065	-0.841707	0.687547	0.773824	no	--	PREDICTED: Down syndrome cell adhesion molecule-like protein Dscam2 [Amyelois transitella]	-	-	-	-	-	-	-
Unigene0000565	6	0	0.9693	0.001	-9.9208	0.0312734	0.0533546	no	--	--	-	-	-	-	-	-	-
Unigene0000566	50	6	1.4108	0.189	-2.90006	1.36381e-08	5.29922e-08	yes	--	--	-	-	-	-	-	-	-
Unigene0000567	2	0	0.3157	0.001	-8.30241	0.500025	0.584228	no	--	--	-	-	-	-	-	-	-
Unigene0000568	503	84	11.7	2.1808	-2.42358	1.90067e-62	2.59692e-61	yes	Bambi	PREDICTED: BMP and activin membrane-bound inhibitor homolog [Amyelois transitella]	Environmental Information Processing	Signal transduction	ko04310//Wnt signaling pathway;ko04350//TGF-beta signaling pathway	K10162	-	-	-
Unigene0000569	99	80	2.7574	2.487	-0.148902	0.551773	0.639494	no	gpp	PREDICTED: histone-lysine N-methyltransferase, H3 lysine-79 specific [Amyelois transitella]	Metabolism	Amino acid metabolism	ko00310//Lysine degradation	K11427	-	-	-
Unigene0000570	116	26	2.7702	0.693	-1.99906	8.07823e-13	3.96421e-12	yes	eg	PREDICTED: knirps-related protein-like [Papilio machaon]	-	-	-	-	-	-	-
Unigene0000571	18	2	0.8266	0.1025	-3.01157	0.000732495	0.00178356	yes	--	--	-	-	-	-	-	-	-
Unigene0000572	0	0	0.001	0.001	0	notest	notest	notest	--	Retrotransposable element SLACS 132 kDa protein [Papilio machaon]	-	-	-	-	-	-	-
Unigene0000573	18	0	0.8672	0.001	-9.76022	1.53628e-05	4.5981e-05	yes	--	PREDICTED: solute carrier family 46 member 3-like [Amyelois transitella]	-	-	-	-	-	-	GO:0044763//single-organism cellular process
Unigene0000574	253	103	16.2086	7.3652	-1.13796	5.35222e-12	2.52444e-11	yes	MRPS23	PREDICTED: 28S ribosomal protein S23, mitochondrial [Amyelois transitella]	-	-	-	-	-	-	-
Unigene0000575	4	2	0.6618	0.3693	-0.841602	0.687547	0.773824	no	--	Modifier of mdg4 [Operophtera brumata]	-	-	-	-	-	-	-
Unigene0000576	0	0	0.001	0.001	0	notest	notest	notest	--	PREDICTED: trichohyalin-like [Amyelois transitella]	-	-	-	-	-	-	-
Unigene0000577	4	2	0.4359	0.2433	-0.841261	0.687547	0.773824	no	--	daphnid bacterial-ribosomal-RNA-like, possible HGT [Daphnia magna]	-	-	-	-	-	-	-
Unigene0000578	31	8	0.8831	0.2544	-1.79548	0.00107662	0.00254192	yes	Scap	PREDICTED: sterol regulatory element-binding protein cleavage-activating protein isoform X1 [Amyelois transitella]	-	-	-	-	-	-	-
Unigene0000579	1	0	0.111	0.001	-6.79442	1	1	no	--	PREDICTED: protein unc-79 homolog [Bombyx mori]	-	-	-	-	-	-	-
Unigene0000580	8	0	0.398	0.001	-8.63662	0.00782344	0.0155498	yes	--	--	-	-	-	-	-	-	-
Unigene0000581	45	0	1.3036	0.001	-10.3483	2.37852e-13	1.18899e-12	yes	GlcAT-I	PREDICTED: galactosylgalactosylxylosylprotein 3-beta-glucuronosyltransferase I [Amyelois transitella]	Metabolism	Glycan biosynthesis and metabolism;Global and overview maps	ko01100//Metabolic pathways;ko00534//Glycosaminoglycan biosynthesis - heparan sulfate / heparin;ko00532//Glycosaminoglycan biosynthesis - chondroitin sulfate / dermatan sulfate	K10158	-	-	-
Unigene0000582	13	2	2.2407	0.3848	-2.54177	0.0129695	0.0252839	yes	--	--	-	-	-	-	-	-	-
Unigene0000583	127	8	3.5662	0.2507	-3.83035	1.69857e-25	1.28002e-24	yes	--	--	-	-	-	-	-	-	-
Unigene0000584	4	0	0.4978	0.001	-8.95942	0.125037	0.180561	no	--	--	-	-	-	-	-	-	-
Unigene0000585	46	15	2.6246	0.9552	-1.45822	0.000401804	0.00103298	yes	--	--	-	-	-	-	-	-	-
Unigene0000586	2135	614	22.7084	7.2892	-1.63939	5.57071e-143	1.4932e-141	yes	MEGF10	PREDICTED: multiple epidermal growth factor-like domains protein 11 [Amyelois transitella]	-	-	-	-	-	-	-
Unigene0000587	9	0	0.6527	0.001	-9.35028	0.00391328	0.00837841	yes	--	gag-pol protein, partial [Lasius niger]	-	-	-	-	-	-	-
Unigene0000588	2	6	0.0943	0.3156	1.74277	0.289161	0.385596	no	XDH	PREDICTED: indole-3-acetaldehyde oxidase-like [Amyelois transitella]	Cellular Processes;Metabolism	Transport and catabolism;Biosynthesis of other secondary metabolites;Global and overview maps;Xenobiotics biodegradation and metabolism;Nucleotide metabolism	ko01100//Metabolic pathways;ko00230//Purine metabolism;ko04146//Peroxisome;ko00983//Drug metabolism - other enzymes;ko00232//Caffeine metabolism	K00106	-	-	-
Unigene0000589	3	0	0.3974	0.001	-8.63445	0.250037	0.339121	no	--	--	-	-	-	-	-	-	-
Unigene0000590	6	4	0.2409	0.1793	-0.426059	0.753968	0.840572	no	--	--	-	-	-	-	-	-	-
Unigene0000591	4	0	0.6866	0.001	-9.42333	0.125037	0.180561	no	--	--	-	-	-	-	-	-	-
Unigene0000592	162	39	2.3172	0.6226	-1.89601	6.38996e-16	3.54866e-15	yes	Tre1	PREDICTED: protein trapped in endoderm-1 isoform X1 [Amyelois transitella]	-	-	-	-	-	-	-
Unigene0000593	4386	2832	118.867	85.6664	-0.472549	3.19097e-32	2.81169e-31	no	PSMA1	PREDICTED: proteasome subunit alpha type-1 isoform X1 [Amyelois transitella]	Genetic Information Processing	Folding, sorting and degradation	ko03050//Proteasome	K02725	-	-	-
Unigene0000594	382	208	4.8419	2.9427	-0.718433	9.85597e-09	3.86301e-08	no	--	PREDICTED: trifunctional purine biosynthetic protein adenosine-3 isoform X1 [Amyelois transitella]	Metabolism	Nucleotide metabolism;Global and overview maps;Metabolism of cofactors and vitamins	ko01100//Metabolic pathways;ko00230//Purine metabolism;ko00670//One carbon pool by folate	K11787	-	-	-
Unigene0000595	24943	8089	2042.76	739.414	-1.46607	0	0	yes	--	uncharacterized LOC106110237 precursor [Papilio polytes]	-	-	-	-	-	-	-
Unigene0000596	5	0	0.7629	0.001	-9.57535	0.0625313	0.100727	no	--	PREDICTED: zinc finger protein 267-like [Amyelois transitella]	-	-	-	-	-	-	-
Unigene0000597	39	6	1.264	0.2171	-2.54156	5.41749e-06	1.70708e-05	yes	--	--	-	-	-	-	-	-	-
Unigene0000598	16	0	1.6478	0.001	-10.6863	6.13562e-05	0.000171511	yes	--	--	-	-	-	-	-	-	-
Unigene0000599	151	57	4.0816	1.7197	-1.24698	7.60123e-09	2.99264e-08	yes	--	--	-	-	-	-	-	-	-
Unigene0000600	3207	3036	212.055	224.065	0.0794828	0.0590402	0.0973332	no	LCP16/17	PREDICTED: larval cuticle protein 1-like [Papilio polytes]	-	-	-	-	-	-	-
Unigene0000601	0	21	0.001	3.6028	11.8149	4.82371e-07	1.6572e-06	yes	--	--	-	-	-	-	-	-	-
Unigene0000602	0	15	0.001	1.9819	10.9527	3.07011e-05	8.91951e-05	yes	--	PREDICTED: protein inscuteable homolog [Fopius arisanus]	-	-	-	-	-	-	-
Unigene0000603	4	0	0.6837	0.001	-9.41722	0.125037	0.180561	no	--	--	-	-	-	-	-	-	-
Unigene0000604	8	0	0.7406	0.001	-9.53255	0.00782344	0.0155498	yes	--	--	-	-	-	-	-	-	-
Unigene0000605	76	32	13.7919	6.4816	-1.0894	0.000295076	0.00076561	yes	--	PREDICTED: collagen alpha-1(I) chain-like, partial [Apis dorsata]	-	-	-	-	-	-	-
Unigene0000606	2046	728	44.3831	17.6265	-1.33226	4.5348e-101	8.954e-100	yes	--	PREDICTED: collagen alpha-5(IV) chain isoform X7 [Trachymyrmex zeteki]	Environmental Information Processing	Signaling molecules and interaction	ko04512//ECM-receptor interaction	K06237	-	-	-
Unigene0000607	0	0	0.001	0.001	0	notest	notest	notest	--	--	-	-	-	-	-	-	-
Unigene0000608	12	0	1.5946	0.001	-10.639	0.000489894	0.00121091	yes	--	PREDICTED: uncharacterized protein LOC101739093 [Bombyx mori]	-	-	-	-	-	-	-
Unigene0000609	3	8	0.5003	1.4892	1.57367	0.226691	0.316096	no	--	--	-	-	-	-	-	-	-
Unigene0000610	149	28	6.5858	1.3813	-2.25333	2.93258e-18	1.77528e-17	yes	Zmat2	PREDICTED: zinc finger matrin-type protein 2-like [Amyelois transitella]	Genetic Information Processing	Transcription	ko03040//Spliceosome	K12848	-	GO:0046914//transition metal ion binding	-
Unigene0000611	18	8	0.7356	0.3649	-1.01142	0.168914	0.241188	no	--	Glutamate synthase (NADPH) [Operophtera brumata]	-	-	-	-	-	-	-
Unigene0000612	3	2	0.4924	0.3664	-0.426411	1	1	no	--	--	-	-	-	-	-	-	-
Unigene0000613	80	8	3.9326	0.4389	-3.16352	1.50275e-14	7.8909e-14	yes	--	Modifier of mdg4 [Operophtera brumata]	-	-	-	-	-	-	-
Unigene0000614	23	14	1.8762	1.2747	-0.557656	0.324458	0.430488	no	--	--	-	-	-	-	-	-	-
Unigene0000615	1	0	0.1648	0.001	-7.36457	1	1	no	--	PREDICTED: WD repeat-containing protein 6 [Amyelois transitella]	-	-	-	-	-	-	-
Unigene0000616	92	20	4.9736	1.2068	-2.0431	1.72654e-10	7.51227e-10	yes	--	--	-	-	-	-	-	-	-
Unigene0000617	80	30	2.7372	1.1457	-1.25647	2.89781e-05	8.51268e-05	yes	--	--	-	-	-	-	-	-	-
Unigene0000618	2	0	0.2474	0.001	-7.9507	0.500025	0.584228	no	--	PREDICTED: uncharacterized protein LOC106139496 [Amyelois transitella]	-	-	-	-	-	-	-
Unigene0000619	0	2	0.001	0.2426	7.92244	0.500025	0.584228	no	--	PREDICTED: RNA-directed DNA polymerase from mobile element jockey-like [Strongylocentrotus purpuratus]	-	-	-	-	-	-	-
Unigene0000620	4	0	0.6698	0.001	-9.38759	0.125037	0.180561	no	--	--	-	-	-	-	-	-	-
Unigene0000621	4	20	0.131	0.731	2.4803	0.000916869	0.00221405	yes	--	PREDICTED: thyroid receptor-interacting protein 11-like [Amyelois transitella]	-	-	-	-	-	-	-
Unigene0000622	15	1	1.0635	0.0791	-3.749	0.000980413	0.00231757	yes	--	--	-	-	-	-	-	-	-
Unigene0000623	3	0	0.3999	0.001	-8.6435	0.250037	0.339121	no	--	PREDICTED: protein unc-13 homolog C-like [Amyelois transitella]	-	-	-	-	-	-	-
Unigene0000624	1	0	0.1716	0.001	-7.42291	1	1	no	--	Transposable element P transposase, partial [Anoplophora glabripennis]	-	-	-	-	-	-	-
Unigene0000625	10	4	0.7382	0.3296	-1.1633	0.179718	0.253737	no	Dnah3	PREDICTED: dynein heavy chain 12, axonemal [Amyelois transitella]	-	-	-	-	-	-	-
Unigene0000626	1	0	0.1509	0.001	-7.23745	1	1	no	--	PREDICTED: phosphatidylinositol 4-phosphate 5-kinase type-1 alpha-like isoform X4 [Amyelois transitella]	-	-	-	-	-	-	-
Unigene0000627	4	0	0.6644	0.001	-9.37591	0.125037	0.180561	no	--	--	-	-	-	-	-	-	-
Unigene0000628	9	8	0.5784	0.5738	-0.0115196	1	1	no	--	--	-	-	-	-	-	-	-
Unigene0000629	22	10	0.8462	0.4293	-0.979013	0.110468	0.17222	no	--	--	-	-	-	-	-	-	-
Unigene0000630	4	0	0.5367	0.001	-9.06797	0.125037	0.180561	no	--	--	-	-	-	-	-	-	-
Unigene0000631	2	0	0.1154	0.001	-6.8505	0.500025	0.584228	no	--	PREDICTED: uncharacterized protein LOC106137400 [Amyelois transitella]	-	-	-	-	-	-	-
Unigene0000632	2	9	0.1066	0.5353	2.32814	0.0655022	0.105026	no	--	transposon BEL-like protein [Pararge aegeria]	-	-	-	-	-	-	-
Unigene0000633	0	0	0.001	0.001	0	notest	notest	notest	--	--	-	-	-	-	-	-	-
Unigene0000634	32	8	2.4321	0.6787	-1.84136	0.000687676	0.0016833	yes	--	--	-	-	-	-	-	-	-
Unigene0000635	2	0	0.2321	0.001	-7.8586	0.500025	0.584228	no	--	--	-	-	-	-	-	-	-
Unigene0000636	2	0	0.2227	0.001	-7.79896	0.500025	0.584228	no	--	PREDICTED: zinc finger protein rotund-like isoform X1 [Amyelois transitella]	-	-	-	-	-	-	-
Unigene0000637	0	0	0.001	0.001	0	notest	notest	notest	--	--	-	-	-	-	-	-	-
Unigene0000638	662	1617	37.6146	102.549	1.44695	1.73599e-104	3.50464e-103	yes	GstD7	glutathione S-transferase epsilon 2-like protein [Bicyclus anynana]	Organismal Systems;Metabolism	Aging;Metabolism of other amino acids;Xenobiotics biodegradation and metabolism	ko04212//Longevity regulating pathway - worm;ko00983//Drug metabolism - other enzymes;ko00480//Glutathione metabolism;ko00980//Metabolism of xenobiotics by cytochrome P450;ko00982//Drug metabolism - cytochrome P450	K00799	-	-	-
Unigene0000639	7	5	0.4577	0.3649	-0.326901	0.774482	0.862127	no	--	PREDICTED: 5'-nucleotidase isoform X2 [Papilio polytes]	Metabolism	Nucleotide metabolism;Metabolism of cofactors and vitamins;Global and overview maps	ko01100//Metabolic pathways;ko00230//Purine metabolism;ko00240//Pyrimidine metabolism;ko00760//Nicotinate and nicotinamide metabolism	K01081	-	-	-
Unigene0000640	1	3	0.1346	0.4508	1.74381	0.625037	0.716877	no	--	--	-	-	-	-	-	-	-
Unigene0000641	0	0	0.001	0.001	0	notest	notest	notest	--	--	-	-	-	-	-	-	-
Unigene0000642	130	165	3.228	4.573	0.5025	0.00318574	0.00701462	no	SLC17A5	Sialin [Anoplophora glabripennis]	-	-	-	-	-	-	-
Unigene0000643	0	0	0.001	0.001	0	notest	notest	notest	--	PREDICTED: hemicentin-2-like, partial [Amyelois transitella]	-	-	-	-	-	-	-
Unigene0000644	81	13	5.3048	0.9503	-2.48084	6.81703e-12	3.20199e-11	yes	--	PREDICTED: RNA-directed DNA polymerase from mobile element jockey-like [Diaphorina citri]	-	-	-	-	-	-	-
Unigene0000645	51	23	8.7538	4.4063	-0.990342	0.00718924	0.0150912	no	--	PREDICTED: luciferin 4-monooxygenase-like [Amyelois transitella]	-	-	-	-	-	-	-
Unigene0000646	0	4	0.001	0.7507	9.55209	0.125037	0.180561	no	--	--	-	-	-	-	-	-	-
Unigene0000647	0	0	0.001	0.001	0	notest	notest	notest	Ctrb1	PREDICTED: brachyurin-like [Amyelois transitella]	-	-	-	-	-	-	-
Unigene0000648	0	0	0.001	0.001	0	notest	notest	notest	--	--	-	-	-	-	-	-	-
Unigene0000649	39	107	5.5399	16.9647	1.6146	3.27873e-10	1.40448e-09	yes	--	PREDICTED: uncharacterized protein LOC106133343 isoform X4 [Amyelois transitella]	-	-	-	-	-	-	-
Unigene0000650	930	3954	4.7591	22.584	2.24654	0	0	yes	--	PREDICTED: protocadherin-23-like [Plutella xylostella]	-	-	-	-	-	-	-
Unigene0000651	0	0	0.001	0.001	0	notest	notest	notest	--	--	-	-	-	-	-	-	-
Unigene0000652	1175	434	33.4508	13.7906	-1.27836	5.0167e-58	6.5193e-57	yes	--	PREDICTED: zinc finger C2HC domain-containing protein 1C [Amyelois transitella]	-	-	-	-	-	-	-
Unigene0000653	3	0	0.5171	0.001	-9.0143	0.250037	0.339121	no	--	PREDICTED: protein kinase C-binding protein NELL1 [Amyelois transitella]	-	-	-	-	-	-	-
Unigene0000654	33	28	1.3134	1.2439	-0.0784359	1	1	no	--	PREDICTED: peroxisome biogenesis factor 10 [Amyelois transitella]	Cellular Processes	Transport and catabolism	ko04146//Peroxisome	K13346	-	-	-
Unigene0000655	32	4	0.7722	0.1077	-2.84196	1.31274e-05	3.99863e-05	yes	--	--	-	-	-	-	-	-	-
Unigene0000656	81	47	2.6503	1.7165	-0.626686	0.0210837	0.0394162	no	--	PREDICTED: prothoracicostatic peptide-like [Amyelois transitella]	-	-	-	-	-	-	-
Unigene0000657	0	12	0.001	2.0821	11.0238	0.000489894	0.00121091	yes	--	--	-	-	-	-	-	-	-
Unigene0000658	8	0	1.1443	0.001	-10.1602	0.00782344	0.0155498	yes	--	--	-	-	-	-	-	-	-
Unigene0000659	4401	1348	90.7387	31.021	-1.54847	8.39527e-260	3.63212e-258	yes	Pa2g4	PREDICTED: proliferation-associated protein 2G4 [Amyelois transitella]	-	-	-	-	-	-	-
Unigene0000660	11	4	0.4267	0.1732	-1.30078	0.179718	0.253737	no	EIF2AK4	PREDICTED: eukaryotic translation initiation factor 2-alpha kinase 4 [Amyelois transitella]	Cellular Processes;Genetic Information Processing	Transport and catabolism;Folding, sorting and degradation	ko04141//Protein processing in endoplasmic reticulum;ko04140//Autophagy - animal	K16196	-	-	-
Unigene0000661	94	8	3.7091	0.3523	-3.39619	7.11503e-18	4.24928e-17	yes	tc1a	Transposase domain containing protein [Haemonchus contortus]	-	-	-	-	-	-	-
Unigene0000662	10926	5084	136.308	70.7928	-0.945195	2.49276e-202	8.74635e-201	no	CCT5	PREDICTED: T-complex protein 1 subunit epsilon [Amyelois transitella]	-	-	-	-	GO:0044424//intracellular part	GO:0005515//protein binding;GO:0032550//purine ribonucleoside binding	GO:0044267//cellular protein metabolic process
Unigene0000663	52	55	3.8252	4.5158	0.239446	0.440663	0.571063	no	--	PREDICTED: T-complex protein 1 subunit epsilon [Bombyx mori]	-	-	-	-	-	-	-
Unigene0000664	1	0	0.1073	0.001	-6.74551	1	1	no	--	--	-	-	-	-	-	-	-
Unigene0000665	17	2	1.3493	0.1772	-2.92876	0.00131833	0.00309387	yes	--	--	-	-	-	-	-	-	-
Unigene0000666	36	0	1.1117	0.001	-10.1186	5.99623e-11	2.6706e-10	yes	CG10671	PREDICTED: FIT family protein CG10671 [Amyelois transitella]	-	-	-	-	-	-	-
Unigene0000667	219	28	11.1653	1.5933	-2.80893	6.19198e-33	5.52538e-32	yes	Litaf	PREDICTED: lipopolysaccharide-induced tumor necrosis factor-alpha factor homolog isoform X1 [Amyelois transitella]	Cellular Processes	Transport and catabolism	ko04142//Lysosome	K19363	-	-	-
Unigene0000668	1	0	0.1716	0.001	-7.42291	1	1	no	--	--	-	-	-	-	-	-	-
Unigene0000669	25	15	2.3513	1.5746	-0.578473	0.268667	0.362985	no	--	--	-	-	-	-	-	-	-
Unigene0000670	13	0	1.5128	0.001	-10.563	0.000489894	0.00121091	yes	--	PREDICTED: zinc finger and SCAN domain-containing protein 26-like [Amyelois transitella]	-	-	-	-	-	GO:0043169//cation binding	-
Unigene0000671	19	2	2.2953	0.2697	-3.08926	0.000404902	0.00103866	yes	--	--	-	-	-	-	-	-	-
Unigene0000672	8	0	0.8157	0.001	-9.67189	0.00782344	0.0155498	yes	--	--	-	-	-	-	-	-	-
Unigene0000673	8	8	0.6487	0.7241	0.158638	1	1	no	--	odorant receptor, partial [Helicoverpa armigera]	-	-	-	-	-	-	-
Unigene0000674	2	4	0.2039	0.4552	1.15864	0.687547	0.773824	no	--	--	-	-	-	-	-	-	-
Unigene0000675	2	0	0.2911	0.001	-8.18537	0.500025	0.584228	no	--	--	-	-	-	-	-	-	-
Unigene0000676	224	0	8.1877	0.001	-12.9992	1.27252e-62	1.74206e-61	yes	--	PREDICTED: venom allergen 5-like [Papilio machaon]	-	-	-	-	-	-	-
Unigene0000677	6	0	0.8859	0.001	-9.791	0.0312734	0.0533546	no	--	--	-	-	-	-	-	-	-
Unigene0000678	2	1	0.218	0.1216	-0.842185	1	1	no	--	--	-	-	-	-	-	-	-
Unigene0000679	6	3	0.8211	0.4583	-0.841266	0.507911	0.591669	no	--	--	-	-	-	-	-	-	-
Unigene0000680	7530	7553	548.044	613.569	0.162935	1.68936e-07	6.06081e-07	no	--	PREDICTED: inducible metalloproteinase inhibitor protein-like isoform X1 [Amyelois transitella]	-	-	-	-	-	-	-
Unigene0000681	30	0	3.2267	0.001	-11.6558	3.80158e-09	1.52667e-08	yes	--	--	-	-	-	-	-	-	-
Unigene0000682	0	20	0.001	3.3079	11.6917	9.6373e-07	3.23366e-06	yes	--	moricin-like peptide C5 [Galleria mellonella]	-	-	-	-	-	-	-
Unigene0000683	2	0	0.1206	0.001	-6.91409	0.500025	0.584228	no	--	--	-	-	-	-	-	-	-
Unigene0000684	30	24	0.49	0.4375	-0.163499	0.784127	0.872448	no	MDN1	PREDICTED: midasin [Amyelois transitella]	Genetic Information Processing	Translation	ko03008//Ribosome biogenesis in eukaryotes	K14572	-	-	-
Unigene0000685	0	2	0.001	0.0543	5.76288	0.500025	0.584228	no	--	AGAP004134-PA-like protein [Anopheles sinensis]	-	-	-	-	-	-	-
Unigene0000686	1	0	0.0954	0.001	-6.57592	1	1	no	--	--	-	-	-	-	-	-	-
Unigene0000687	43	14	2.2142	0.8046	-1.46044	0.00069719	0.00170612	yes	--	--	-	-	-	-	-	-	-
Unigene0000688	1	2	0.0746	0.1666	1.15914	1	1	no	SDK1	PREDICTED: LOW QUALITY PROTEIN: hemicentin-1-like [Amyelois transitella]	-	-	-	-	-	-	-
Unigene0000689	0	229	0.001	8.1307	12.9892	7.13027e-71	1.0779e-69	yes	Spn88Ea	PREDICTED: serpin B6 isoform X1 [Microplitis demolitor]	-	-	-	-	-	-	-
Unigene0000690	28	2	0.4647	0.0371	-3.64681	1.64888e-06	5.45023e-06	yes	--	PREDICTED: homeobox protein 2 [Microplitis demolitor]	-	-	-	-	-	-	-
Unigene0000691	45	34	2.2361	1.8858	-0.245808	0.500744	0.58503	no	--	PREDICTED: uncharacterized protein LOC106137938 [Amyelois transitella]	-	-	-	-	-	-	-
Unigene0000692	143	24	10.0697	1.8863	-2.41639	8.6102e-19	5.32815e-18	yes	MRPS11	PREDICTED: 28S ribosomal protein S11, mitochondrial [Amyelois transitella]	Genetic Information Processing	Translation	ko03010//Ribosome	K02948	-	-	-
Unigene0000693	204	51	4.1768	1.1655	-1.84145	5.46663e-19	3.40145e-18	yes	IntS6	PREDICTED: integrator complex subunit 6 [Amyelois transitella]	-	-	-	-	-	-	-
Unigene0000694	240	264	15.2807	18.7612	0.296041	0.0278875	0.0511708	no	--	rRNA promoter binding protein [Echinococcus granulosus]	-	-	-	-	-	-	-
Unigene0000695	4	0	0.5474	0.001	-9.09645	0.125037	0.180561	no	--	--	-	-	-	-	-	-	-
Unigene0000696	127	57	2.8651	1.4353	-0.997233	1.12565e-05	3.4428e-05	no	SLC41A1	PREDICTED: solute carrier family 41 member 1-like isoform X1 [Amyelois transitella]	-	-	-	-	-	-	-
Unigene0000697	4	5	0.5298	0.7392	0.480517	1	1	no	--	CRAL-TRIO domain-containing protein, partial [Manduca sexta]	-	-	-	-	-	-	-
Unigene0000698	24	0	0.5242	0.001	-9.03397	2.4145e-07	8.52119e-07	yes	--	--	-	-	-	-	-	-	-
Unigene0000699	0	4	0.001	0.5876	9.19869	0.125037	0.180561	no	--	PREDICTED: cilia- and flagella-associated protein 45-like [Papilio machaon]	-	-	-	-	-	-	-
Unigene0000700	2	0	0.2871	0.001	-8.16541	0.500025	0.584228	no	--	--	-	-	-	-	-	-	-
Unigene0000701	55	14	4.1572	1.1811	-1.81548	4.26552e-06	1.35137e-05	yes	CG9231	PREDICTED: UPF0389 protein CG9231 [Amyelois transitella]	-	-	-	-	-	-	-
Unigene0000702	9	7	0.6969	0.605	-0.204017	0.803698	0.891059	no	spir	PREDICTED: protein spire isoform X2 [Plutella xylostella]	Organismal Systems	Development	ko04320//Dorso-ventral axis formation	K02098	-	-	-
Unigene0000703	0	6	0.001	0.6568	9.35931	0.0312734	0.0533546	no	--	PREDICTED: piggyBac transposable element-derived protein 3-like [Acyrthosiphon pisum]	-	-	-	-	-	-	-
Unigene0000704	0	5	0.001	0.4165	8.70217	0.0625313	0.100727	no	--	--	-	-	-	-	-	-	-
Unigene0000705	2	0	0.2765	0.001	-8.11114	0.500025	0.584228	no	--	--	-	-	-	-	-	-	-
Unigene0000706	10	6	0.627	0.4199	-0.57842	0.454681	0.584117	no	CG13865	Sel1 repeat-containing protein 1-like [Papilio xuthus]	-	-	-	-	-	-	-
Unigene0000707	4	9	0.5231	1.3137	1.32848	0.267003	0.360834	no	--	REPAT33 [Spodoptera exigua]	-	-	-	-	-	-	-
Unigene0000708	139	12	3.2424	0.3124	-3.3756	2.36206e-25	1.77278e-24	yes	--	PREDICTED: MORN repeat-containing protein 3-like [Amyelois transitella]	-	-	-	-	-	-	-
Unigene0000709	598	137	7.391	1.8899	-1.96746	5.45319e-57	6.99072e-56	yes	FER	PREDICTED: tyrosine-protein kinase Fps85D isoform X6 [Amyelois transitella]	-	-	-	-	-	-	-
Unigene0000710	5	1	0.2	0.0446	-2.16488	0.21882	0.305899	no	--	hypothetical protein g.15632 [Pectinophora gossypiella]	-	-	-	-	-	-	-
Unigene0000711	0	0	0.001	0.001	0	notest	notest	notest	--	PREDICTED: uncharacterized protein LOC108359427 [Rhagoletis zephyria]	-	-	-	-	-	-	-
Unigene0000712	8	4	0.4325	0.2414	-0.841274	0.38784	0.50466	no	--	--	-	-	-	-	-	-	-
Unigene0000713	7	0	1.1134	0.001	-10.1208	0.0156414	0.0296078	yes	--	--	-	-	-	-	-	-	-
Unigene0000714	20	10	1.2914	0.7207	-0.841465	0.200827	0.282387	no	--	Histone acetyltransferase MYST3 [Papilio machaon]	-	-	-	-	-	-	-
Unigene0000715	6913	1626	92.6402	24.3208	-1.92945	0	0	yes	Mfsd11	PREDICTED: UNC93-like protein MFSD11 [Amyelois transitella]	-	-	-	-	-	-	-
Unigene0000716	112	86	11.1713	9.5743	-0.222558	0.320918	0.426097	no	--	Protein decapentaplegic [Papilio machaon]	Environmental Information Processing	Signal transduction	ko04013//MAPK signaling pathway - fly;ko04350//TGF-beta signaling pathway;ko04341//Hedgehog signaling pathway - fly	K04662	-	-	-
Unigene0000717	12	0	1.6261	0.001	-10.6672	0.000489894	0.00121091	yes	--	Bicaudal C [Pararge aegeria]	-	-	-	-	-	-	-
Unigene0000718	1	0	0.1695	0.001	-7.40514	1	1	no	--	PREDICTED: zinc finger protein 628-like [Plutella xylostella]	-	-	-	-	-	-	-
Unigene0000719	0	2	0.001	0.3708	8.5345	0.500025	0.584228	no	--	--	-	-	-	-	-	-	-
Unigene0000720	0	0	0.001	0.001	0	notest	notest	notest	--	--	-	-	-	-	-	-	-
Unigene0000721	23772	29614	418.134	581.394	0.475551	8.13488e-88	1.44667e-86	no	Pdi	PREDICTED: protein disulfide-isomerase-like [Amyelois transitella]	Genetic Information Processing	Folding, sorting and degradation	ko04141//Protein processing in endoplasmic reticulum	K09580	GO:0043231//intracellular membrane-bounded organelle	GO:0003824//catalytic activity	GO:0019725//cellular homeostasis;GO:0044267//cellular protein metabolic process
Unigene0000722	2	0	0.3269	0.001	-8.35271	0.500025	0.584228	no	--	--	-	-	-	-	-	-	-
Unigene0000723	0	4	0.001	0.7357	9.52297	0.125037	0.180561	no	--	--	-	-	-	-	-	-	-
Unigene0000724	30550	24482	1567.23	1401.82	-0.160916	1.55343e-11	7.1482e-11	no	RPS5	ribosomal protein S5 [Trichoplusia ni]	-	-	-	-	GO:0044391//ribosomal subunit	GO:0005198//structural molecule activity	GO:0010467//gene expression
Unigene0000725	3	0	0.2332	0.001	-7.86542	0.250037	0.339121	no	--	--	-	-	-	-	-	-	-
Unigene0000726	4149	769	98.7948	20.4381	-2.27317	0	0	yes	akr2e	PREDICTED: aldo-keto reductase AKR2E4-like [Amyelois transitella]	Metabolism	Lipid metabolism;Carbohydrate metabolism;Global and overview maps;Metabolism of cofactors and vitamins	ko01100//Metabolic pathways;ko00561//Glycerolipid metabolism;ko00040//Pentose and glucuronate interconversions;ko00790//Folate biosynthesis;ko00051//Fructose and mannose metabolism;ko00052//Galactose metabolism	K00011	-	-	-
Unigene0000727	20	7	0.9309	0.3637	-1.35588	0.0523962	0.0868985	no	--	PREDICTED: ankyrin repeat domain-containing protein 6 [Papilio machaon]	-	-	-	-	-	-	-
Unigene0000728	207	6	2.9424	0.0952	-4.94989	1.81297e-48	2.08358e-47	yes	Gld	PREDICTED: glucose dehydrogenase [FAD, quinone] [Amyelois transitella]	-	-	-	-	-	GO:0000166//nucleotide binding;GO:0016614//oxidoreductase activity, acting on CH-OH group of donors	GO:0044710//single-organism metabolic process
Unigene0000729	0	0	0.001	0.001	0	notest	notest	notest	--	--	-	-	-	-	-	-	-
Unigene0000730	2	0	0.2096	0.001	-7.71149	0.500025	0.584228	no	--	--	-	-	-	-	-	-	-
Unigene0000731	188	0	4.3853	0.001	-12.0985	1.32656e-52	1.60944e-51	yes	--	PREDICTED: cilia- and flagella-associated protein 45 isoform X1 [Bombyx mori]	-	-	-	-	-	-	-
Unigene0000732	5	2	0.4411	0.1969	-1.16364	0.453207	0.584117	no	--	--	-	-	-	-	-	-	-
Unigene0000733	11	4	1.59	0.6453	-1.30098	0.179718	0.253737	no	--	--	-	-	-	-	-	-	-
Unigene0000734	557	271	13.529	7.3469	-0.880848	1.21194e-16	6.91659e-16	no	--	PREDICTED: nucleolar and coiled-body phosphoprotein 1-like [Amyelois transitella]	-	-	-	-	-	-	-
Unigene0000735	70	2	1.5923	0.0508	-4.97014	1.07204e-16	6.14718e-16	yes	--	A disintegrin and metalloproteinase with thrombospondin motifs 18, partial [Papilio machaon]	-	-	-	-	-	-	-
Unigene0000736	6	0	0.6133	0.001	-9.26045	0.0312734	0.0533546	no	Ndufa6	PREDICTED: NADH dehydrogenase [ubiquinone] 1 alpha subcomplex subunit 6-like [Amyelois transitella]	Metabolism	Global and overview maps;Energy metabolism	ko01100//Metabolic pathways;ko00190//Oxidative phosphorylation	K03950	-	-	-
Unigene0000737	467	228	7.503	4.0886	-0.875861	3.18045e-14	1.64858e-13	no	--	--	-	-	-	-	-	-	-
Unigene0000738	124	28	2.9872	0.7529	-1.98826	2.83851e-13	1.41691e-12	yes	--	--	-	-	-	-	-	-	-
Unigene0000739	169	32	9.889	2.09	-2.24232	1.48286e-20	9.70328e-20	yes	--	AGAP001454-PA-like protein [Anopheles sinensis]	-	-	-	-	-	-	-
Unigene0000740	22	5	0.8239	0.209	-1.97897	0.00250938	0.00556765	yes	--	--	-	-	-	-	-	-	-
Unigene0000741	16	4	1.3369	0.3731	-1.84126	0.0192663	0.0361186	yes	--	--	-	-	-	-	-	-	-
Unigene0000742	6	2	0.3948	0.1469	-1.42629	0.289161	0.385596	no	--	--	-	-	-	-	-	-	-
Unigene0000743	0	0	0.001	0.001	0	notest	notest	notest	--	--	-	-	-	-	-	-	-
Unigene0000744	8	0	0.5567	0.001	-9.12076	0.00782344	0.0155498	yes	--	--	-	-	-	-	-	-	-
Unigene0000745	463	2	10.8185	0.0522	-7.69523	2.2801e-122	5.30868e-121	yes	Uqcrc1	PREDICTED: cytochrome b-c1 complex subunit 1, mitochondrial-like [Amyelois transitella]	-	-	-	-	-	-	-
Unigene0000746	0	69	0.001	3.4335	11.7455	4.81034e-22	3.28942e-21	yes	--	PREDICTED: rhoGEF domain-containing protein gxcI isoform X1 [Microplitis demolitor]	-	-	-	-	-	-	-
Unigene0000747	28	10	0.8049	0.3209	-1.32669	0.0139417	0.0271191	yes	--	--	-	-	-	-	-	-	-
Unigene0000748	557	132	7.3167	1.9353	-1.91864	9.12152e-52	1.09194e-50	yes	Hil	PREDICTED: kyphoscoliosis peptidase [Papilio xuthus]	-	-	-	-	-	GO:0043169//cation binding	-
Unigene0000749	0	0	0.001	0.001	0	notest	notest	notest	--	Tyrosine recombinase [Operophtera brumata]	Metabolism	Metabolism of cofactors and vitamins;Carbohydrate metabolism;Global and overview maps;Xenobiotics biodegradation and metabolism	ko01100//Metabolic pathways;ko00983//Drug metabolism - other enzymes;ko00980//Metabolism of xenobiotics by cytochrome P450;ko00040//Pentose and glucuronate interconversions;ko00982//Drug metabolism - cytochrome P450;ko00053//Ascorbate and aldarate metabolism;ko00830//Retinol metabolism;ko00860//Porphyrin and chlorophyll metabolism	K00699	-	-	-
Unigene0000750	375	58	8.3008	1.433	-2.53421	1.9168e-49	2.22771e-48	yes	--	--	-	-	-	-	-	-	-
Unigene0000751	5	0	0.5552	0.001	-9.11686	0.0625313	0.100727	no	--	--	-	-	-	-	-	-	-
Unigene0000752	14	4	0.9792	0.3123	-1.64867	0.0491362	0.081569	no	--	putative notch-like protein 5 [Danaus plexippus]	-	-	-	-	-	-	-
Unigene0000753	6	0	0.5075	0.001	-8.98726	0.0312734	0.0533546	no	--	reverse transcriptase [Danaus plexippus]	-	-	-	-	-	-	-
Unigene0000754	0	2	0.001	0.2195	7.77808	0.500025	0.584228	no	--	--	-	-	-	-	-	-	-
Unigene0000755	0	4	0.001	0.4033	8.65571	0.125037	0.180561	no	--	--	-	-	-	-	-	-	-
Unigene0000756	6	0	0.7947	0.001	-9.63427	0.0312734	0.0533546	no	--	--	-	-	-	-	-	-	-
Unigene0000757	87	40	1.6478	0.8456	-0.962494	0.000483145	0.00121091	no	--	Coiled-coil domain-containing protein 74B [Papilio machaon]	-	-	-	-	-	-	-
Unigene0000758	6	0	0.3304	0.001	-8.36807	0.0312734	0.0533546	no	--	--	-	-	-	-	-	-	-
Unigene0000759	5685	45246	243.44	2162.55	3.15109	0	0	yes	PNLIPRP1	PREDICTED: inactive pancreatic lipase-related protein 1-like [Amyelois transitella]	-	-	-	-	-	-	-
Unigene0000760	2	0	0.1699	0.001	-7.40854	0.500025	0.584228	no	--	--	-	-	-	-	-	-	-
Unigene0000761	0	0	0.001	0.001	0	notest	notest	notest	--	Eukaryotic translation initiation factor 4E, partial [Cyphomyrmex costatus]	-	-	-	-	-	-	-
Unigene0000762	31	10	3.9414	1.4191	-1.47373	0.0043629	0.00928886	yes	--	--	-	-	-	-	-	-	-
Unigene0000763	0	2	0.001	0.3204	8.32373	0.500025	0.584228	no	--	endonuclease-reverse transcriptase HmRTE-e01 [Danaus plexippus]	-	-	-	-	-	-	-
Unigene0000764	0	1	0.001	0.1141	6.83415	1	1	no	--	--	-	-	-	-	-	-	-
Unigene0000765	40	11	3.3835	1.0385	-1.70402	0.000311016	0.000806133	yes	--	--	-	-	-	-	-	-	-
Unigene0000766	8	2	0.845	0.2358	-1.84139	0.109463	0.170798	no	--	--	-	-	-	-	-	-	-
Unigene0000767	633	237	22.9139	9.5756	-1.25879	3.82397e-32	3.35681e-31	yes	CPIJ009364	PREDICTED: anamorsin homolog [Amyelois transitella]	-	-	-	-	-	-	-
Unigene0000768	2	0	0.252	0.001	-7.97728	0.500025	0.584228	no	--	PREDICTED: mitogen-activated protein kinase kinase kinase 13-A-like [Amyelois transitella]	-	-	-	-	-	-	-
Unigene0000769	2	0	0.2	0.001	-7.64386	0.500025	0.584228	no	--	--	-	-	-	-	-	-	-
Unigene0000770	949	756	6.4404	5.7266	-0.169471	0.0224229	0.0414771	no	--	PREDICTED: LOW QUALITY PROTEIN: notch-like protein isoform X1 [Bombyx mori]	-	-	-	-	-	-	-
Unigene0000771	4	0	0.3296	0.001	-8.36457	0.125037	0.180561	no	--	PREDICTED: integrator complex subunit 7 [Amyelois transitella]	-	-	-	-	-	-	-
Unigene0000772	6	1	0.8211	0.1528	-2.42591	0.125066	0.180561	no	gcy-28	PREDICTED: atrial natriuretic peptide receptor 2 [Amyelois transitella]	Metabolism	Nucleotide metabolism	ko00230//Purine metabolism	K12323	-	GO:0016740//transferase activity;GO:0016829//lyase activity;GO:0032550//purine ribonucleoside binding	GO:0006464//cellular protein modification process;GO:0007165//signal transduction;GO:0009165//nucleotide biosynthetic process
Unigene0000773	6	0	0.6943	0.001	-9.43942	0.0312734	0.0533546	no	--	--	-	-	-	-	-	-	-
Unigene0000774	678	349	15.7262	9.0353	-0.799526	5.61659e-17	3.25304e-16	no	Rbp1	PREDICTED: RNA-binding protein 1-like isoform X2 [Amyelois transitella]	-	-	-	-	-	GO:0097159//organic cyclic compound binding	-
Unigene0000775	1117	181	55.9101	10.1121	-2.46703	1.48037e-135	3.79692e-134	yes	--	PREDICTED: LOW QUALITY PROTEIN: A disintegrin and metalloproteinase with thrombospondin motifs 3-like [Amyelois transitella]	-	-	-	-	-	GO:0008233//peptidase activity	-
Unigene0000776	6	8	0.2472	0.3678	0.573243	0.790601	0.877509	no	--	gag-pol protein, partial [Lasius niger]	-	-	-	-	-	-	-
Unigene0000777	2539	959	42.2937	17.8302	-1.24612	1.93932e-115	4.28224e-114	yes	FH	PREDICTED: fumarate hydratase, mitochondrial-like [Amyelois transitella]	Metabolism	Global and overview maps;Carbohydrate metabolism	ko01100//Metabolic pathways;ko01200//Carbon metabolism;ko00020//Citrate cycle (TCA cycle);ko00620//Pyruvate metabolism	K01679	-	-	-
Unigene0000778	252	14	5.3538	0.332	-4.01131	1.40665e-51	1.68103e-50	yes	--	AGAP013445-PA [Anopheles gambiae str. PEST] [Anopheles gambiae]	-	-	-	-	-	-	-
Unigene0000779	42	10	2.695	0.7162	-1.91185	5.82319e-05	0.000166099	yes	PACS1	Phosphofurin acidic cluster sorting protein 1, partial [Papilio xuthus]	-	-	-	-	-	-	-
Unigene0000780	317	4606	21.2335	344.358	4.01949	0	0	yes	LCP17	cuticular protein RR-1 motif 42 precursor [Bombyx mori]	-	-	-	-	-	-	-
Unigene0000781	1717	1115	37.4434	27.1396	-0.464312	2.31808e-15	1.26041e-14	no	LDB2	PREDICTED: LIM domain-binding protein 2 [Bombyx mori]	-	-	-	-	-	-	-
Unigene0000782	8	0	0.8097	0.001	-9.66124	0.00782344	0.0155498	yes	--	--	-	-	-	-	-	-	-
Unigene0000783	213	128	1.577	1.0578	-0.576116	0.000437668	0.00112017	no	Polrmt	PREDICTED: DNA-directed RNA polymerase, mitochondrial [Amyelois transitella]	-	-	-	-	-	GO:0016779//nucleotidyltransferase activity	-
Unigene0000784	14	4	0.2723	0.0868	-1.64943	0.0491362	0.081569	no	Sox6	PREDICTED: transcription factor egl-13 [Amyelois transitella]	-	-	-	-	-	-	-
Unigene0000785	22	23	0.394	0.4598	0.222811	0.766249	0.853883	no	--	polyprotein [Antheraea mylitta]	-	-	-	-	-	-	-
Unigene0000786	2	0	0.2841	0.001	-8.15026	0.500025	0.584228	no	--	--	-	-	-	-	-	-	-
Unigene0000787	2	0	0.2841	0.001	-8.15026	0.500025	0.584228	no	--	--	-	-	-	-	-	-	-
Unigene0000788	0	6	0.001	0.9513	9.89376	0.0312734	0.0533546	no	--	--	-	-	-	-	-	-	-
Unigene0000789	0	12	0.001	1.8392	10.8449	0.000489894	0.00121091	yes	--	--	-	-	-	-	-	-	-
Unigene0000790	5	0	0.3433	0.001	-8.42333	0.0625313	0.100727	no	Vps33b	vacuolar protein sorting (vps33), partial [Pararge aegeria]	-	-	-	-	-	-	-
Unigene0000791	0	2	0.001	0.2282	7.83415	0.500025	0.584228	no	--	--	-	-	-	-	-	-	-
Unigene0000792	38	20	1.8055	1.0606	-0.767518	0.0631097	0.101635	no	--	PREDICTED: mitogen-activated protein kinase-binding protein 1-like [Plutella xylostella]	-	-	-	-	-	-	-
Unigene0000793	4	4	0.4564	0.5095	0.158783	1	1	no	--	--	-	-	-	-	-	-	-
Unigene0000794	8	2	0.4797	0.1339	-1.84098	0.109463	0.170798	no	--	PREDICTED: histone-lysine N-methyltransferase SETMAR-like isoform X2 [Bombyx mori]	Metabolism	Amino acid metabolism	ko00310//Lysine degradation	K11433	-	-	-
Unigene0000795	6	2	0.8104	0.3015	-1.42648	0.289161	0.385596	no	--	--	-	-	-	-	-	-	-
Unigene0000796	0	6	0.001	0.932	9.86419	0.0312734	0.0533546	no	--	moricin-like peptide C5 [Galleria mellonella]	-	-	-	-	-	-	-
Unigene0000797	50	10	1.5759	0.3518	-2.16335	1.28417e-06	4.27572e-06	yes	pol	Retrotransposable element Tf2 155 kDa protein type 1, partial [Bactrocera dorsalis]	-	-	-	-	-	-	-
Unigene0000798	206	83	1.5862	0.7133	-1.15299	2.8e-10	1.2019e-09	yes	XNP	PREDICTED: transcriptional regulator ATRX homolog [Amyelois transitella]	-	-	-	-	-	-	-
Unigene0000799	10	2	0.7907	0.1765	-2.16346	0.0386306	0.0650524	no	--	--	-	-	-	-	-	-	-
Unigene0000800	3	0	0.4218	0.001	-8.72042	0.250037	0.339121	no	--	--	-	-	-	-	-	-	-
Unigene0000801	0	0	0.001	0.001	0	notest	notest	notest	--	--	-	-	-	-	-	-	-
Unigene0000802	449	260	5.7052	3.6874	-0.629674	3.01926e-08	1.14487e-07	no	--	--	-	-	-	-	-	-	-
Unigene0000803	62	12	3.795	0.8198	-2.21076	4.01249e-08	1.5067e-07	yes	--	--	-	-	-	-	-	-	-
Unigene0000804	787	417	26.6392	15.7546	-0.757778	7.99763e-18	4.75534e-17	no	GE25944	PREDICTED: phosphotriesterase-related protein [Amyelois transitella]	-	-	-	-	-	-	-
Unigene0000805	48	20	1.8207	0.8468	-1.1044	0.00311407	0.00686307	yes	--	Protein unc-13-like C [Papilio machaon]	-	-	-	-	-	-	-
Unigene0000806	0	7	0.001	0.9041	9.82034	0.0156414	0.0296078	yes	--	endonuclease-reverse transcriptase [Danaus plexippus]	-	-	-	-	-	-	-
Unigene0000807	46	40	1.5609	1.515	-0.0430603	0.914395	1	no	SIRT5	PREDICTED: NAD-dependent protein deacylase sirtuin-5, mitochondrial-like [Amyelois transitella]	-	-	-	-	-	-	-
Unigene0000808	48	14	1.712	0.5573	-1.61916	9.05054e-05	0.000249651	yes	--	--	-	-	-	-	-	-	-
Unigene0000809	7	3	0.9424	0.4508	-1.06385	0.343873	0.454204	no	--	THAP domain-containing protein 11 [Exaiptasia pallida]	-	-	-	-	-	-	-
Unigene0000810	9483	16247	95.0707	181.802	0.935292	1.95527e-257	8.38686e-256	no	ITIH4	PREDICTED: inter-alpha-trypsin inhibitor heavy chain H4-like [Amyelois transitella]	-	-	-	-	-	-	-
Unigene0000811	15	0	0.91	0.001	-9.82972	0.000122627	0.000330537	yes	--	putative RNA-directed DNA polymerase from transposon BS [Operophtera brumata]	-	-	-	-	-	-	-
Unigene0000812	2370	1046	48.2126	23.7502	-1.02147	9.79879e-78	1.58438e-76	yes	--	PREDICTED: 23 kDa integral membrane protein-like [Amyelois transitella]	Cellular Processes	Transport and catabolism	ko04142//Lysosome	K06497	-	-	-
Unigene0000813	10	10	0.5195	0.5798	0.158432	0.823891	0.912093	no	--	--	-	-	-	-	-	-	-
Unigene0000814	11	4	1.3406	0.5441	-1.30094	0.179718	0.253737	no	--	--	-	-	-	-	-	-	-
Unigene0000815	10	2	0.6775	0.1512	-2.16376	0.0386306	0.0650524	no	--	--	-	-	-	-	-	-	-
Unigene0000816	8	0	1.0109	0.001	-9.98142	0.00782344	0.0155498	yes	Nek8	PREDICTED: serine/threonine-protein kinase Nek8-like [Amyelois transitella]	-	-	-	-	-	GO:0016772//transferase activity, transferring phosphorus-containing groups	-
Unigene0000817	5	0	0.6889	0.001	-9.42815	0.0625313	0.100727	no	--	--	-	-	-	-	-	-	-
Unigene0000818	33	13	2.406	1.0579	-1.18543	0.0162122	0.0306617	yes	--	--	-	-	-	-	-	-	-
Unigene0000819	9	0	1.1733	0.001	-10.1964	0.00391328	0.00837841	yes	--	--	-	-	-	-	-	-	-
Unigene0000820	8	2	0.688	0.192	-1.8413	0.109463	0.170798	no	--	--	-	-	-	-	-	-	-
Unigene0000821	3560	1274	93.2305	37.2393	-1.32398	7.51401e-169	2.28461e-167	yes	ccdc47	PREDICTED: coiled-coil domain-containing protein 47 [Amyelois transitella]	-	-	-	-	-	-	-
Unigene0000822	41	0	3.5408	0.001	-11.7899	3.77503e-12	1.7921e-11	yes	--	--	-	-	-	-	-	-	-
Unigene0000823	2	0	0.2029	0.001	-7.66463	0.500025	0.584228	no	--	--	-	-	-	-	-	-	-
Unigene0000824	10	6	0.2334	0.1563	-0.578487	0.454681	0.584117	no	--	Retrovirus-related Pol polyprotein from transposon opus-like Protein [Tribolium castaneum]	-	-	-	-	-	-	-
Unigene0000825	56	18	0.9858	0.3537	-1.47877	7.77627e-05	0.000215144	yes	Naa60	PREDICTED: N-alpha-acetyltransferase 60 [Amyelois transitella]	-	-	-	-	-	-	-
Unigene0000826	35	2	3.491	0.2227	-3.97047	1.99006e-08	7.61951e-08	yes	--	--	-	-	-	-	-	-	-
Unigene0000827	494	280	15.2092	9.6219	-0.660551	1.1944e-09	4.95833e-09	no	FeCh	PREDICTED: ferrochelatase, mitochondrial isoform X1 [Amyelois transitella]	Metabolism	Global and overview maps;Metabolism of cofactors and vitamins	ko01100//Metabolic pathways;ko00860//Porphyrin and chlorophyll metabolism	K01772	-	-	-
Unigene0000828	1	2	0.1392	0.3107	1.15836	1	1	no	--	Modifier of mdg4 [Operophtera brumata]	-	-	-	-	-	-	-
Unigene0000829	9	0	1.0809	0.001	-10.078	0.00391328	0.00837841	yes	--	modifier of mdg4, partial [Pararge aegeria]	-	-	-	-	-	-	-
Unigene0000830	11	12	0.4715	0.5741	0.284044	0.677817	0.773824	no	--	--	-	-	-	-	-	-	-
Unigene0000831	10	8	1.0247	0.915	-0.163358	1	1	no	--	--	-	-	-	-	-	-	-
Unigene0000832	5	0	0.7006	0.001	-9.45245	0.0625313	0.100727	no	--	--	-	-	-	-	-	-	-
Unigene0000833	0	0	0.001	0.001	0	notest	notest	notest	--	--	-	-	-	-	-	-	-
Unigene0000834	8	0	1.0949	0.001	-10.0966	0.00782344	0.0155498	yes	--	--	-	-	-	-	-	-	-
Unigene0000835	3	7	0.3177	0.8274	1.38092	0.343873	0.454204	no	betA	PREDICTED: glucose dehydrogenase [FAD, quinone]-like [Amyelois transitella]	-	-	-	-	-	-	-
Unigene0000836	2056	1738	47.1316	44.4695	-0.0838785	0.104752	0.165047	no	SelD	PREDICTED: selenide, water dikinase [Amyelois transitella]	Metabolism	Metabolism of other amino acids;Global and overview maps	ko01100//Metabolic pathways;ko00450//Selenocompound metabolism	K01008	-	GO:0032550//purine ribonucleoside binding	-
Unigene0000837	166	150	10.5855	10.6763	0.0123223	1	1	no	--	PREDICTED: LOW QUALITY PROTEIN: stress protein DDR48-like [Plutella xylostella]	-	-	-	-	-	-	-
Unigene0000838	120	0	3.7592	0.001	-11.8762	3.87989e-33	3.47369e-32	yes	--	--	-	-	-	-	-	-	-
Unigene0000839	2	0	0.2168	0.001	-7.76022	0.500025	0.584228	no	--	--	-	-	-	-	-	-	-
Unigene0000840	12	6	0.8012	0.4471	-0.841565	0.332514	0.440094	no	Mpc1	PREDICTED: mitochondrial pyruvate carrier 1 [Amyelois transitella]	-	-	-	-	-	-	-
Unigene0000841	10	0	0.9926	0.001	-9.95507	0.00195752	0.00438845	yes	--	--	-	-	-	-	-	-	-
Unigene0000842	2929	1143	67.5955	29.4421	-1.19905	8.06512e-122	1.87405e-120	yes	HASPIN	haspin-like protein [Heliconius erato]	-	-	-	-	-	-	-
Unigene0000843	16	0	0.5005	0.001	-8.96723	6.13562e-05	0.000171511	yes	--	Pro-Pol polyprotein, partial [Cyphomyrmex costatus]	-	-	-	-	-	-	-
Unigene0000844	12	15	1.194	1.6659	0.480499	0.442379	0.57297	no	--	PREDICTED: neurogenic locus notch homolog protein 3-like [Amyelois transitella]	-	-	-	-	-	-	-
Unigene0000845	218	30	9.3448	1.4354	-2.70271	1.38852e-31	1.20682e-30	yes	--	--	-	-	-	-	-	-	-
Unigene0000846	54	32	0.7759	0.5132	-0.59635	0.0827031	0.131167	no	ncm	PREDICTED: pre-mRNA-splicing factor CWC22 homolog [Amyelois transitella]	-	-	-	-	-	-	-
Unigene0000847	22	6	0.9229	0.2809	-1.71612	0.0126012	0.0246674	yes	AMBRA1	Activating molecule in BECN1-regulated autophagy protein 1 [Papilio xuthus]	Cellular Processes	Transport and catabolism	ko04140//Autophagy - animal;ko04137//Mitophagy - animal	K17985	-	-	-
Unigene0000848	224	20	14.1962	1.4147	-3.32694	7.4184e-40	7.49682e-39	yes	--	PREDICTED: regulation of enolase protein 1-like [Amyelois transitella]	-	-	-	-	-	-	-
Unigene0000849	255	3	18.0801	0.2374	-6.25094	3.63646e-65	5.12832e-64	yes	--	PREDICTED: coiled-coil-helix-coiled-coil-helix domain-containing protein 10, mitochondrial-like [Amyelois transitella]	-	-	-	-	-	-	-
Unigene0000850	972	518	14.4032	8.5673	-0.749477	5.75688e-21	3.81044e-20	no	RBM12	RNA-binding protein [Pararge aegeria]	-	-	-	-	-	-	-
Unigene0000851	425	65	20.6214	3.5202	-2.55041	1.36345e-56	1.73772e-55	yes	C21orf2	leucine rich repeat protein, partial [Papilio polytes]	-	-	-	-	-	-	-
Unigene0000852	0	10	0.001	0.7464	9.54381	0.00195752	0.00438845	yes	--	Pro-Pol polyprotein [Toxocara canis]	-	-	-	-	-	-	-
Unigene0000853	0	0	0.001	0.001	0	notest	notest	notest	--	--	-	-	-	-	-	-	-
Unigene0000854	156	67	1.8309	0.8777	-1.06075	2.81824e-07	9.89231e-07	yes	puf	PREDICTED: ubiquitin carboxyl-terminal hydrolase 34 [Amyelois transitella]	-	-	-	-	-	-	-
Unigene0000855	10	1	1.2224	0.1364	-3.1638	0.0117402	0.0230605	yes	--	--	-	-	-	-	-	-	-
Unigene0000856	14	8	0.947	0.604	-0.648816	0.523698	0.608766	no	--	--	-	-	-	-	-	-	-
Unigene0000857	38	12	2.3899	0.8424	-1.50437	0.00142124	0.00332691	yes	--	--	-	-	-	-	-	-	-
Unigene0000858	2	0	0.2831	0.001	-8.14517	0.500025	0.584228	no	--	--	-	-	-	-	-	-	-
Unigene0000859	1387	1041	10.4722	8.7728	-0.255455	4.54301e-05	0.000130304	no	poe	PREDICTED: E3 ubiquitin-protein ligase UBR4 [Amyelois transitella]	-	-	-	-	-	-	-
Unigene0000860	0	0	0.001	0.001	0	notest	notest	notest	--	--	-	-	-	-	-	-	-
Unigene0000861	18	2	2.6201	0.3249	-3.01155	0.000732495	0.00178356	yes	--	--	-	-	-	-	-	-	-
Unigene0000862	20	2	0.3271	0.0365	-3.16376	0.000222778	0.000589913	yes	--	PREDICTED: leucine-rich repeat-containing protein 15 [Amyelois transitella]	-	-	-	-	-	-	-
Unigene0000863	22	0	3.2137	0.001	-11.65	9.6373e-07	3.23366e-06	yes	--	--	-	-	-	-	-	-	-
Unigene0000864	4	0	0.5843	0.001	-9.19057	0.125037	0.180561	no	--	Gag-pol polyprotein, partial [Operophtera brumata]	-	-	-	-	-	-	-
Unigene0000865	3	2	0.1815	0.135	-0.42701	1	1	no	--	hypothetical protein g.2276, partial [Pectinophora gossypiella]	-	-	-	-	-	-	-
Unigene0000866	0	0	0.001	0.001	0	notest	notest	notest	--	--	-	-	-	-	-	-	-
Unigene0000867	599	110	10.527	2.1577	-2.28653	4.95732e-69	7.32368e-68	yes	--	PREDICTED: 23 kDa integral membrane protein-like [Amyelois transitella]	-	-	-	-	-	-	-
Unigene0000868	1	0	0.1445	0.001	-7.17493	1	1	no	--	--	-	-	-	-	-	-	-
Unigene0000869	0	3	0.001	0.4756	8.8936	0.250037	0.339121	no	--	--	-	-	-	-	-	-	-
Unigene0000870	60	20	1.9585	0.7287	-1.42635	0.000105781	0.000290759	yes	--	--	-	-	-	-	-	-	-
Unigene0000871	7	0	1.0118	0.001	-9.98271	0.0156414	0.0296078	yes	--	PREDICTED: neurofibromin-like, partial [Amyelois transitella]	-	-	-	-	-	-	-
Unigene0000872	0	0	0.001	0.001	0	notest	notest	notest	--	PREDICTED: uncharacterized protein LOC106131720 [Amyelois transitella]	-	-	-	-	-	-	-
Unigene0000873	79	23	1.7468	0.5676	-1.62177	5.99719e-07	2.05331e-06	yes	--	G protein pathway suppressor 2, partial [Pararge aegeria]	-	-	-	-	-	-	-
Unigene0000874	14	11	0.6698	0.5874	-0.189387	1	1	no	--	PREDICTED: uncharacterized protein LOC103309804 [Acyrthosiphon pisum]	-	-	-	-	-	-	-
Unigene0000875	0	0	0.001	0.001	0	notest	notest	notest	--	ORF [Drosophila melanogaster]	-	-	-	-	-	-	-
Unigene0000876	3	2	0.3838	0.2856	-0.426359	1	1	no	--	--	-	-	-	-	-	-	-
Unigene0000877	161	69	4.3662	2.0886	-1.06384	1.99891e-07	7.15086e-07	yes	tc3a	transposable element tc3 transposase [Lasius niger]	-	-	-	-	-	-	-
Unigene0000878	4	0	0.5761	0.001	-9.17018	0.125037	0.180561	no	--	--	-	-	-	-	-	-	-
Unigene0000879	6	0	0.6626	0.001	-9.37199	0.0312734	0.0533546	no	--	--	-	-	-	-	-	-	-
Unigene0000880	19	4	0.2275	0.0534	-2.09095	0.00436394	0.00928886	yes	Unc5b	PREDICTED: netrin receptor UNC5C-like [Amyelois transitella]	-	-	-	-	-	-	-
Unigene0000881	49	29	4.651	3.0723	-0.598222	0.0894034	0.141512	no	--	Glucose-dependent insulinotropic receptor, partial [Camponotus floridanus]	-	-	-	-	-	-	-
Unigene0000882	594	136	3.9989	1.0219	-1.96835	1.34992e-56	1.7211e-55	yes	--	polyprotein [Antheraea mylitta]	-	-	-	-	-	-	-
Unigene0000883	3082	1785	62.7587	40.5698	-0.629409	2.42829e-41	2.51702e-40	no	--	PREDICTED: extensin isoform X3 [Amyelois transitella]	-	-	-	-	-	-	-
Unigene0000884	3	0	0.2692	0.001	-8.07253	0.250037	0.339121	no	--	--	-	-	-	-	-	-	-
Unigene0000885	0	1	0.001	0.146	7.18982	1	1	no	--	PREDICTED: uncharacterized protein LOC107218310 [Neodiprion lecontei]	-	-	-	-	-	-	-
Unigene0000886	8	0	0.898	0.001	-9.81057	0.00782344	0.0155498	yes	--	--	-	-	-	-	-	-	-
Unigene0000887	13	0	1.6631	0.001	-10.6997	0.000489894	0.00121091	yes	--	--	-	-	-	-	-	-	-
Unigene0000888	1367	2393	43.8571	85.6916	0.966343	4.54833e-79	7.43649e-78	no	--	hypothetical protein RR46_04711 [Papilio xuthus]	-	-	-	-	-	-	-
Unigene0000889	2	9	0.1557	0.7823	2.32895	0.0655022	0.105026	no	--	PREDICTED: uncharacterized protein LOC105841516 [Bombyx mori]	-	-	-	-	-	-	-
Unigene0000890	16	12	0.6494	0.5436	-0.256562	0.850659	0.939473	no	wdr4	PREDICTED: tRNA (guanine-N(7)-)-methyltransferase non-catalytic subunit wuho [Amyelois transitella]	-	-	-	-	-	-	-
Unigene0000891	2	6	0.2851	0.9546	1.74343	0.289161	0.385596	no	--	--	-	-	-	-	-	-	-
Unigene0000892	434	58	4.2057	0.6273	-2.74512	2.1773e-62	2.97257e-61	yes	TOMM70	PREDICTED: mitochondrial import receptor subunit TOM70 [Amyelois transitella]	-	-	-	-	-	-	-
Unigene0000893	43	12	1.4737	0.459	-1.68288	0.000178556	0.000477115	yes	Oaz	PREDICTED: zinc finger protein 423 homolog [Amyelois transitella]	-	-	-	-	-	-	-
Unigene0000894	0	0	0.001	0.001	0	notest	notest	notest	--	--	-	-	-	-	-	-	-
Unigene0000895	7	3	0.6437	0.3079	-1.06393	0.343873	0.454204	no	--	--	-	-	-	-	-	-	-
Unigene0000896	0	0	0.001	0.001	0	notest	notest	notest	--	--	-	-	-	-	-	-	-
Unigene0000897	5	0	0.7127	0.001	-9.47715	0.0625313	0.100727	no	--	--	-	-	-	-	-	-	-
Unigene0000898	27	0	3.9026	0.001	-11.9302	3.02899e-08	1.14487e-07	yes	sun	PREDICTED: protein stunted-like isoform X1 [Dendroctonus ponderosae]	Metabolism	Energy metabolism;Global and overview maps	ko01100//Metabolic pathways;ko00190//Oxidative phosphorylation	K02135	-	GO:0015078//hydrogen ion transmembrane transporter activity;GO:0019829//cation-transporting ATPase activity	-
Unigene0000899	16	0	0.8943	0.001	-9.80462	6.13562e-05	0.000171511	yes	Arc1	Retrovirus-related Pol polyprotein from transposon 17.6 [Operophtera brumata]	-	-	-	-	-	-	-
Unigene0000900	15	0	1.1443	0.001	-10.1602	0.000122627	0.000330537	yes	--	--	-	-	-	-	-	-	-
Unigene0000901	97	148	1.2329	2.0996	0.768059	5.9834e-05	0.000170599	no	Gld	PREDICTED: glucose dehydrogenase [FAD, quinone]-like [Amyelois transitella]	Metabolism	Carbohydrate metabolism;Global and overview maps	ko01100//Metabolic pathways;ko00030//Pentose phosphate pathway	K00115	-	-	-
Unigene0000902	0	4	0.001	0.0965	6.59246	0.125037	0.180561	no	Ache	PREDICTED: esterase FE4-like [Amyelois transitella]	-	-	-	-	-	-	-
Unigene0000903	0	2	0.001	0.2947	8.2031	0.500025	0.584228	no	--	--	-	-	-	-	-	-	-
Unigene0000904	14	0	0.4867	0.001	-8.92689	0.000245094	0.000640329	yes	--	--	-	-	-	-	-	-	-
Unigene0000905	6	0	0.8552	0.001	-9.74012	0.0312734	0.0533546	no	--	--	-	-	-	-	-	-	-
Unigene0000906	4	0	0.4247	0.001	-8.7303	0.125037	0.180561	no	--	--	-	-	-	-	-	-	-
Unigene0000907	8	0	1.1523	0.001	-10.1703	0.00782344	0.0155498	yes	--	--	-	-	-	-	-	-	-
Unigene0000908	4	0	0.4478	0.001	-8.80671	0.125037	0.180561	no	Ca-alpha1D	PREDICTED: voltage-dependent L-type calcium channel subunit alpha-1S-like, partial [Amyelois transitella]	Environmental Information Processing	Signal transduction	ko04010//MAPK signaling pathway;ko04020//Calcium signaling pathway	K04851	-	-	-
Unigene0000909	247	514	5.7067	13.2548	1.21579	1.9913e-28	1.60914e-27	yes	Nach	PREDICTED: sodium channel protein Nach-like [Amyelois transitella]	-	-	-	-	-	-	-
Unigene0000910	116228	105671	4925.85	4998.62	0.021157	0.320977	0.426144	no	sta	PREDICTED: 40S ribosomal protein SA [Amyelois transitella]	Genetic Information Processing	Translation	ko03010//Ribosome	K02998	GO:0015935//small ribosomal subunit	GO:0005198//structural molecule activity	GO:0010467//gene expression
Unigene0000911	324	137	8.5612	4.0405	-1.08328	4.82689e-14	2.48841e-13	yes	SLC25A46	PREDICTED: solute carrier family 25 member 46 [Amyelois transitella]	-	-	-	-	-	-	-
Unigene0000912	5	6	0.4221	0.5653	0.421432	1	1	no	Nf1	Neurofibromin [Papilio machaon]	-	-	-	-	-	-	-
Unigene0000913	6	4	0.5373	0.3998	-0.426449	0.753968	0.840572	no	--	--	-	-	-	-	-	-	-
Unigene0000914	146	98	9.685	7.256	-0.416578	0.0299458	0.0533546	no	--	Hypothetical protein [Pararge aegeria]	-	-	-	-	-	-	-
Unigene0000915	13	5	1.3592	0.5835	-1.21995	0.143633	0.20667	no	--	--	-	-	-	-	-	-	-
Unigene0000916	0	0	0.001	0.001	0	notest	notest	notest	--	--	-	-	-	-	-	-	-
Unigene0000917	0	14	0.001	2.2121	11.1112	6.13562e-05	0.000171511	yes	--	--	-	-	-	-	-	-	-
Unigene0000918	6	4	0.8612	0.6408	-0.426474	0.753968	0.840572	no	--	--	-	-	-	-	-	-	-
Unigene0000919	4	0	0.4552	0.001	-8.83036	0.125037	0.180561	no	--	--	-	-	-	-	-	-	-
Unigene0000920	0	0	0.001	0.001	0	notest	notest	notest	--	--	-	-	-	-	-	-	-
Unigene0000921	14	4	1.5545	0.4957	-1.64891	0.0491362	0.081569	no	--	--	-	-	-	-	-	-	-
Unigene0000922	2	0	0.2881	0.001	-8.17043	0.500025	0.584228	no	fj	PREDICTED: protein four-jointed [Amyelois transitella]	Environmental Information Processing	Signal transduction	ko04391//Hippo signaling pathway -fly	K16674	-	-	-
Unigene0000923	130	64	2.4978	1.3725	-0.863852	6.98842e-05	0.000194035	no	Klp68D	PREDICTED: kinesin-like protein Klp68D [Bombyx mori]	-	-	-	-	-	-	-
Unigene0000924	5	4	0.604	0.5393	-0.163461	1	1	no	--	--	-	-	-	-	-	-	-
Unigene0000925	14	8	0.9742	0.6213	-0.648928	0.523698	0.608766	no	Wdfy3	PREDICTED: WD repeat and FYVE domain-containing protein 3 isoform X3 [Papilio xuthus]	-	-	-	-	-	-	-
Unigene0000926	0	0	0.001	0.001	0	notest	notest	notest	--	--	-	-	-	-	-	-	-
Unigene0000927	5	0	0.6477	0.001	-9.33918	0.0625313	0.100727	no	--	--	-	-	-	-	-	-	-
Unigene0000928	6	2	0.8612	0.3204	-1.42647	0.289161	0.385596	no	--	--	-	-	-	-	-	-	-
Unigene0000929	171	18	1.7048	0.2003	-3.08937	1.89673e-28	1.53378e-27	yes	Ift140	PREDICTED: intraflagellar transport protein 140 homolog [Amyelois transitella]	-	-	-	-	-	-	-
Unigene0000930	244	46	9.2897	1.9548	-2.24861	8.09048e-29	6.59245e-28	yes	PCP36	PREDICTED: cuticle protein 3-like [Amyelois transitella]	-	-	-	-	-	-	-
Unigene0000931	0	232	0.001	7.0972	12.793	9.22966e-72	1.40617e-70	yes	CaBP1	PREDICTED: protein disulfide-isomerase A6 [Bombus terrestris]	Genetic Information Processing	Folding, sorting and degradation	ko04141//Protein processing in endoplasmic reticulum	K09584	-	-	-
Unigene0000932	0	0	0.001	0.001	0	notest	notest	notest	--	--	-	-	-	-	-	-	-
Unigene0000933	4	0	0.6242	0.001	-9.28586	0.125037	0.180561	no	--	--	-	-	-	-	-	-	-
Unigene0000934	2	0	0.3169	0.001	-8.30788	0.500025	0.584228	no	--	--	-	-	-	-	-	-	-
Unigene0000935	3	0	0.2624	0.001	-8.03562	0.250037	0.339121	no	--	--	-	-	-	-	-	-	-
Unigene0000936	17	10	0.8646	0.5676	-0.607158	0.442379	0.57297	no	--	PREDICTED: remodeling and spacing factor 1 [Amyelois transitella]	-	-	-	-	-	-	-
Unigene0000937	2	0	0.2607	0.001	-8.02625	0.500025	0.584228	no	--	--	-	-	-	-	-	-	-
Unigene0000938	144	28	1.8428	0.3999	-2.20419	3.41427e-17	1.9903e-16	yes	RTase	PREDICTED: RNA-directed DNA polymerase from mobile element jockey-like [Amyelois transitella]	-	-	-	-	-	-	-
Unigene0000939	0	0	0.001	0.001	0	notest	notest	notest	--	PREDICTED: zinc finger protein 184-like [Branchiostoma belcheri]	-	-	-	-	-	-	-
Unigene0000940	8	0	1.2072	0.001	-10.2374	0.00782344	0.0155498	yes	--	--	-	-	-	-	-	-	-
Unigene0000941	2	0	0.1509	0.001	-7.23745	0.500025	0.584228	no	--	--	-	-	-	-	-	-	-
Unigene0000942	219	38	3.1292	0.606	-2.3684	9.48939e-28	7.54656e-27	yes	--	PREDICTED: hemicentin-2-like isoform X4 [Amyelois transitella]	-	-	-	-	-	-	-
Unigene0000943	0	0	0.001	0.001	0	notest	notest	notest	--	--	-	-	-	-	-	-	-
Unigene0000944	6	0	0.8322	0.001	-9.70079	0.0312734	0.0533546	no	--	--	-	-	-	-	-	-	-
Unigene0000945	10743	9823	142.896	145.836	0.0293734	0.307931	0.40907	no	LAMP1	PREDICTED: flocculation protein FLO11-like [Amyelois transitella]	Cellular Processes	Transport and catabolism	ko04142//Lysosome;ko04140//Autophagy - animal;ko04145//Phagosome	K06528	-	-	-
Unigene0000946	10	4	1.0121	0.4519	-1.16328	0.179718	0.253737	no	--	Retrotransposable element, partial [Anoplophora glabripennis]	-	-	-	-	-	-	-
Unigene0000947	293	0	13.9537	0.001	-13.7684	3.50014e-80	5.79563e-79	yes	GST1	PREDICTED: glutathione S-transferase 1-like [Amyelois transitella]	Organismal Systems;Metabolism	Xenobiotics biodegradation and metabolism;Metabolism of other amino acids;Aging	ko04212//Longevity regulating pathway - worm;ko00983//Drug metabolism - other enzymes;ko00480//Glutathione metabolism;ko00980//Metabolism of xenobiotics by cytochrome P450;ko00982//Drug metabolism - cytochrome P450	K00799	-	-	-
Unigene0000948	8	2	0.8765	0.2446	-1.84133	0.109463	0.170798	no	--	PREDICTED: gastrula zinc finger protein XlCGF17.1-like, partial [Priapulus caudatus]	-	-	-	-	-	-	-
Unigene0000949	10	0	0.4999	0.001	-8.9655	0.00195752	0.00438845	yes	--	Major sperm protein 55/57 [Trichinella sp. T9]	-	-	-	-	-	-	-
Unigene0000950	4	0	0.4039	0.001	-8.65785	0.125037	0.180561	no	--	--	-	-	-	-	-	-	-
Unigene0000951	2340	2	52.9641	0.0505	-10.0345	0	0	yes	--	PREDICTED: uncharacterized protein LOC106139416 [Amyelois transitella]	-	-	-	-	-	-	-
Unigene0000952	0	0	0.001	0.001	0	notest	notest	notest	--	--	-	-	-	-	-	-	-
Unigene0000953	3	0	0.2802	0.001	-8.13031	0.250037	0.339121	no	--	--	-	-	-	-	-	-	-
Unigene0000954	76	84	1.7412	2.1481	0.302979	0.209004	0.293709	no	--	--	-	-	-	-	-	-	-
Unigene0000955	0	0	0.001	0.001	0	notest	notest	notest	--	--	-	-	-	-	-	-	-
Unigene0000956	22	12	1.1619	0.7074	-0.715888	0.229878	0.320081	no	CSR1	PREDICTED: CRAL-TRIO domain-containing protein C3H8.02 [Amyelois transitella]	-	-	-	-	-	-	-
Unigene0000957	0	0	0.001	0.001	0	notest	notest	notest	--	--	-	-	-	-	-	-	-
Unigene0000958	0	0	0.001	0.001	0	notest	notest	notest	--	--	-	-	-	-	-	-	-
Unigene0000959	12	0	0.9693	0.001	-9.9208	0.000489894	0.00121091	yes	Atp1a4	PREDICTED: sodium/potassium-transporting ATPase subunit alpha-like [Amyelois transitella]	-	-	-	-	GO:0016020//membrane	GO:0016787//hydrolase activity;GO:0043167//ion binding	GO:0006814//sodium ion transport
Unigene0000960	4	0	0.597	0.001	-9.22159	0.125037	0.180561	no	--	--	-	-	-	-	-	-	-
Unigene0000961	1	0	0.1572	0.001	-7.29646	1	1	no	--	--	-	-	-	-	-	-	-
Unigene0000962	0	2	0.001	0.2787	8.12257	0.500025	0.584228	no	--	--	-	-	-	-	-	-	-
Unigene0000963	1	0	0.1056	0.001	-6.72247	1	1	no	--	--	-	-	-	-	-	-	-
Unigene0000964	144	0	0.9592	0.001	-9.90569	6.38138e-40	6.46186e-39	yes	DNAH8	PREDICTED: dynein heavy chain 8, axonemal [Amyelois transitella]	-	-	-	-	-	-	-
Unigene0000965	2	1	0.2996	0.1672	-0.841463	1	1	no	Znf219	PREDICTED: zinc finger protein Xfin-like [Amyelois transitella]	-	-	-	-	-	-	-
Unigene0000966	8	4	0.6809	0.38	-0.841444	0.38784	0.50466	no	--	--	-	-	-	-	-	-	-
Unigene0000967	78	39	5.0681	2.8284	-0.841459	0.0039085	0.00837841	no	tko	PREDICTED: 40S ribosomal protein S12, mitochondrial [Amyelois transitella]	Genetic Information Processing	Translation	ko03010//Ribosome	K02950	GO:0044391//ribosomal subunit	-	GO:0010467//gene expression
Unigene0000968	39	0	1.0175	0.001	-9.99081	1.50437e-11	6.92703e-11	yes	Bace1	PREDICTED: beta-secretase 1-like [Amyelois transitella]	-	-	-	-	-	-	-
Unigene0000969	120	145	7.0118	9.4567	0.431552	0.0173563	0.0327338	no	--	PREDICTED: juvenile hormone-binding protein-like [Amyelois transitella]	-	-	-	-	-	-	-
Unigene0000970	16	0	0.3269	0.001	-8.35271	6.13562e-05	0.000171511	yes	--	--	-	-	-	-	-	-	-
Unigene0000971	0	0	0.001	0.001	0	notest	notest	notest	--	--	-	-	-	-	-	-	-
Unigene0000972	20	4	2.395	0.5346	-2.16349	0.00261354	0.00577682	yes	--	--	-	-	-	-	-	-	-
Unigene0000973	1	6	0.0858	0.5747	2.74376	0.125066	0.180561	no	--	Modifier of mdg4 [Operophtera brumata]	-	-	-	-	-	-	-
Unigene0000974	0	2	0.001	0.2159	7.75422	0.500025	0.584228	no	--	PREDICTED: zinc finger protein 583-like [Amyelois transitella]	-	-	-	-	-	-	-
Unigene0000975	36	7	0.8848	0.192	-2.20425	6.99188e-05	0.000194055	yes	bre-4	PREDICTED: beta-1,4-N-acetylgalactosaminyltransferase bre-4 [Amyelois transitella]	-	-	-	-	-	-	-
Unigene0000976	0	2	0.001	0.3284	8.35931	0.500025	0.584228	no	--	--	-	-	-	-	-	-	-
Unigene0000977	92	16	2.0778	0.4033	-2.36513	3.35274e-12	1.5966e-11	yes	--	--	-	-	-	-	-	-	-
Unigene0000978	1	0	0.102	0.001	-6.67243	1	1	no	--	--	-	-	-	-	-	-	-
Unigene0000979	7	5	0.8983	0.7162	-0.326835	0.774482	0.862127	no	--	--	-	-	-	-	-	-	-
Unigene0000980	2	0	0.2497	0.001	-7.96405	0.500025	0.584228	no	--	--	-	-	-	-	-	-	-
Unigene0000981	74	3049	2.8758	132.255	5.52322	0	0	yes	CTRB1	PREDICTED: brachyurin-like [Amyelois transitella]	-	-	-	-	-	-	-
Unigene0000982	52	6	2.4015	0.3093	-2.95686	4.43322e-09	1.77425e-08	yes	--	--	-	-	-	-	-	-	-
Unigene0000983	1	0	0.1572	0.001	-7.29646	1	1	no	--	--	-	-	-	-	-	-	-
Unigene0000984	341	247	15.3522	12.4119	-0.306721	0.0129296	0.0252636	no	--	PREDICTED: mitogen-activated protein kinase-binding protein 1-like [Plutella xylostella]	-	-	-	-	-	-	-
Unigene0000985	20	14	0.735	0.5742	-0.356191	0.607899	0.700356	no	--	--	-	-	-	-	-	-	-
Unigene0000986	47	0	1.8352	0.001	-10.8417	5.97214e-14	3.0577e-13	yes	--	PREDICTED: radial spoke head 1 homolog [Amyelois transitella]	-	-	-	-	-	-	-
Unigene0000987	24	6	0.7513	0.2096	-1.84175	0.00525564	0.0111335	yes	HTD2	Armadillo repeat-containing protein 7 [Papilio xuthus]	-	-	-	-	-	-	-
Unigene0000988	13	6	0.6452	0.3324	-0.956826	0.238097	0.330987	no	--	--	-	-	-	-	-	-	-
Unigene0000989	0	0	0.001	0.001	0	notest	notest	notest	--	--	-	-	-	-	-	-	-
Unigene0000990	134	2717	3.4011	76.9718	4.50026	0	0	yes	--	PREDICTED: cell wall protein AWA1-like isoform X13 [Amyelois transitella]	-	-	-	-	-	-	-
Unigene0000991	9	100	1.4771	18.3184	3.63245	2.4859e-22	1.71395e-21	yes	--	--	-	-	-	-	-	-	-
Unigene0000992	18	269	2.6388	44.0156	4.06006	1.10526e-63	1.5304e-62	yes	--	--	-	-	-	-	-	-	-
Unigene0000993	0	0	0.001	0.001	0	notest	notest	notest	--	--	-	-	-	-	-	-	-
Unigene0000994	176	136	6.8592	5.916	-0.213418	0.215679	0.30253	no	isoc1	PREDICTED: isochorismatase domain-containing protein 1-like isoform X2 [Amyelois transitella]	-	-	-	-	-	-	-
Unigene0000995	30	3	0.9278	0.1036	-3.16279	2.59816e-06	8.43307e-06	yes	--	Transposon Ty3-I Gag-Pol polyprotein [Papilio xuthus]	-	-	-	-	-	-	-
Unigene0000996	0	0	0.001	0.001	0	notest	notest	notest	--	PREDICTED: COMM domain-containing protein 2-like isoform X1 [Bombyx mori]	-	-	-	-	-	-	-
Unigene0000997	43	0	6.4885	0.001	-12.6637	9.4748e-13	4.61597e-12	yes	--	--	-	-	-	-	-	-	-
Unigene0000998	26	4	0.4174	0.0717	-2.54139	0.000104826	0.00028818	yes	--	CLUMA_CG011061, isoform A [Clunio marinus]	-	-	-	-	-	-	-
Unigene0000999	4	0	0.4182	0.001	-8.70805	0.125037	0.180561	no	--	Oxysterol binding protein [Operophtera brumata]	-	-	-	-	-	-	-
Unigene0001000	126	61	1.9006	1.027	-0.888019	6.91244e-05	0.000192063	no	Smg6	PREDICTED: telomerase-binding protein EST1A isoform X2 [Amyelois transitella]	Genetic Information Processing	Translation	ko03015//mRNA surveillance pathway	K11124	-	-	-
Unigene0001001	0	0	0.001	0.001	0	notest	notest	notest	--	--	-	-	-	-	-	-	-
Unigene0001002	0	0	0.001	0.001	0	notest	notest	notest	--	GH23797 [Drosophila grimshawi]	-	-	-	-	-	-	-
Unigene0001003	4	0	0.3637	0.001	-8.50661	0.125037	0.180561	no	--	--	-	-	-	-	-	-	-
Unigene0001004	2	0	0.2459	0.001	-7.94193	0.500025	0.584228	no	--	--	-	-	-	-	-	-	-
Unigene0001005	34	67	0.5925	1.3031	1.13706	0.000221286	0.000588335	yes	slc5a8	PREDICTED: sodium-coupled monocarboxylate transporter 1 [Amyelois transitella]	-	-	-	-	-	-	-
Unigene0001006	84	80	4.272	4.5411	0.0881302	0.755126	0.841836	no	--	PREDICTED: reticulon-4-interacting protein 1 homolog, mitochondrial-like, partial [Papilio xuthus]	-	-	-	-	-	-	-
Unigene0001007	0	0	0.001	0.001	0	notest	notest	notest	--	--	-	-	-	-	-	-	-
Unigene0001008	3367	50	81.9747	1.3587	-5.91488	0	0	yes	PCP36a	PREDICTED: pupal cuticle protein 36-like [Plutella xylostella]	-	-	-	-	-	-	-
Unigene0001009	4	2	0.5823	0.3249	-0.841767	0.687547	0.773824	no	slc5a8	PREDICTED: sodium-coupled monocarboxylate transporter 1-like [Amyelois transitella]	-	-	-	-	-	-	-
Unigene0001010	0	0	0.001	0.001	0	notest	notest	notest	--	--	-	-	-	-	-	-	-
Unigene0001011	487	6	26.6422	0.3664	-6.18415	1.29894e-121	3.00832e-120	yes	--	seminal fluid protein HACP044 [Heliconius erato]	-	-	-	-	-	-	-
Unigene0001012	2	2	0.304	0.3393	0.15849	1	1	no	--	--	-	-	-	-	-	-	-
Unigene0001013	2	2	0.2	0.2232	0.158337	1	1	no	--	--	-	-	-	-	-	-	-
Unigene0001014	105890	1004	2543.48	26.9172	-6.56213	0	0	yes	AGAP006646	PREDICTED: probable hydroxyacid-oxoacid transhydrogenase, mitochondrial isoform X2 [Amyelois transitella]	-	-	-	-	-	-	-
Unigene0001015	6	4	0.8322	0.6192	-0.426525	0.753968	0.840572	no	--	--	-	-	-	-	-	-	-
Unigene0001016	15	12	0.5406	0.4827	-0.163435	1	1	no	ZEU1	PREDICTED: thymidylate kinase [Amyelois transitella]	Metabolism	Global and overview maps;Nucleotide metabolism	ko01100//Metabolic pathways;ko00240//Pyrimidine metabolism	K00943	-	-	GO:0006796//phosphate-containing compound metabolic process
Unigene0001017	36	6	0.8632	0.1606	-2.42622	2.57758e-05	7.58595e-05	yes	TDH	PREDICTED: L-threonine 3-dehydrogenase, mitochondrial [Amyelois transitella]	Metabolism	Amino acid metabolism	ko00260//Glycine, serine and threonine metabolism	K15789	-	GO:0048037//cofactor binding	-
Unigene0001018	116	28	2.4914	0.6712	-1.89214	1.07437e-11	4.99224e-11	yes	RASA1	PREDICTED: ras GTPase-activating protein 1 [Amyelois transitella]	Environmental Information Processing	Signal transduction	ko04010//MAPK signaling pathway;ko04013//MAPK signaling pathway - fly	K04352	-	-	-
Unigene0001019	0	64	0.001	11.1465	13.4443	1.51312e-20	9.87551e-20	yes	--	--	-	-	-	-	-	-	-
Unigene0001020	0	6	0.001	0.6762	9.40131	0.0312734	0.0533546	no	--	--	-	-	-	-	-	-	-
Unigene0001021	223	30	6.2238	0.9345	-2.73553	9.4929e-33	8.43875e-32	yes	WARS	PREDICTED: tryptophan--tRNA ligase, cytoplasmic [Amyelois transitella]	Genetic Information Processing	Translation	ko00970//Aminoacyl-tRNA biosynthesis	K01867	GO:0044424//intracellular part	GO:0004812//aminoacyl-tRNA ligase activity;GO:0032550//purine ribonucleoside binding	GO:0006418//tRNA aminoacylation for protein translation
Unigene0001022	22	16	0.6553	0.5319	-0.301	0.627432	0.719482	no	--	Zinc finger DNA binding protein [Operophtera brumata]	-	-	-	-	-	-	-
Unigene0001023	0	0	0.001	0.001	0	notest	notest	notest	--	--	-	-	-	-	-	-	-
Unigene0001024	74	47	0.9022	0.6395	-0.496503	0.0833261	0.132143	no	--	--	-	-	-	-	-	-	-
Unigene0001025	0	3	0.001	0.245	7.93664	0.250037	0.339121	no	--	PREDICTED: serine-protein kinase ATM isoform X1 [Amyelois transitella]	Environmental Information Processing;Genetic Information Processing;Cellular Processes	Signal transduction;Cell growth and death;Replication and repair	ko04068//FoxO signaling pathway;ko04214//Apoptosis - fly;ko03440//Homologous recombination	K04728	-	-	-
Unigene0001026	1016	92	25.5984	2.5872	-3.30659	2.53063e-168	7.68099e-167	yes	PLB1	PREDICTED: phospholipase B1, membrane-associated-like [Amyelois transitella]	Metabolism	Lipid metabolism;Global and overview maps	ko01100//Metabolic pathways;ko00564//Glycerophospholipid metabolism;ko00590//Arachidonic acid metabolism;ko00565//Ether lipid metabolism;ko00592//alpha-Linolenic acid metabolism;ko00591//Linoleic acid metabolism	K14621	-	-	-
Unigene0001027	11	0	1.784	0.001	-10.8009	0.00097925	0.00231732	yes	--	endonuclease-reverse transcriptase [Danaus plexippus]	-	-	-	-	-	-	-
Unigene0001028	3	4	0.4247	0.632	0.57348	1	1	no	--	--	-	-	-	-	-	-	-
Unigene0001029	7	2	0.8239	0.2627	-1.64905	0.179786	0.253737	no	--	PREDICTED: tropomodulin-1 isoform X2 [Amyelois transitella]	-	-	-	-	-	-	-
Unigene0001030	4	0	0.6148	0.001	-9.26397	0.125037	0.180561	no	Myl6	Myosin light polypeptide 6, partial [Anoplophora glabripennis]	-	-	-	-	-	-	-
Unigene0001031	20	6	1.0023	0.3356	-1.5785	0.0290618	0.0531642	no	ena	PREDICTED: LOW QUALITY PROTEIN: protein enabled [Amyelois transitella]	-	-	-	-	-	-	-
Unigene0001032	23865	12240	2069.69	1184.81	-0.804758	9.51872e-215	3.52303e-213	no	RpL34	PREDICTED: 60S ribosomal protein L34-like [Amyelois transitella]	Genetic Information Processing	Translation	ko03010//Ribosome	K02915	GO:0030529//intracellular ribonucleoprotein complex	-	GO:0010467//gene expression
Unigene0001033	0	3	0.001	0.3748	8.54998	0.250037	0.339121	no	--	PREDICTED: piggyBac transposable element-derived protein 3-like, partial [Dendroctonus ponderosae]	-	-	-	-	-	-	-
Unigene0001034	367	85	7.9071	2.0441	-1.95168	1.3065e-35	1.22701e-34	yes	--	PREDICTED: transmembrane protein 47 isoform X2 [Papilio polytes]	-	-	-	-	-	-	-
Unigene0001035	46	7	1.5884	0.2698	-2.55761	4.16972e-07	1.45329e-06	yes	--	PREDICTED: THAP domain-containing protein 5 isoform X1 [Bombyx mori]	-	-	-	-	-	-	-
Unigene0001036	0	0	0.001	0.001	0	notest	notest	notest	--	ZMYND8 protein, partial [Operophtera brumata]	-	-	-	-	-	-	-
Unigene0001037	191	43177	7.7748	1961.7	7.97908	0	0	yes	PNLIPRP2	PREDICTED: pancreatic lipase-related protein 2-like [Amyelois transitella]	-	-	-	-	-	-	-
Unigene0001038	495	49	4.7855	0.5287	-3.17815	1.13145e-81	1.90403e-80	yes	Slc12a2	PREDICTED: bumetanide-sensitive sodium-(potassium)-chloride cotransporter [Amyelois transitella]	-	-	-	-	-	-	-
Unigene0001039	97	7	1.5033	0.1211	-3.63386	2.07968e-19	1.31406e-18	yes	Suz12	PREDICTED: polycomb protein suz12-B [Amyelois transitella]	-	-	-	-	-	-	-
Unigene0001040	0	12	0.001	0.948	9.88874	0.000489894	0.00121091	yes	--	--	-	-	-	-	-	-	-
Unigene0001041	206	0	3.8225	0.001	-11.9003	1.29486e-57	1.67278e-56	yes	--	PREDICTED: uncharacterized protein LOC106132056 [Amyelois transitella]	-	-	-	-	-	-	-
Unigene0001042	278	48	6.0052	1.1573	-2.37545	8.57632e-35	7.92931e-34	yes	CYP9E2	PREDICTED: cytochrome P450 9e2-like [Amyelois transitella]	-	-	-	-	-	GO:0016491//oxidoreductase activity;GO:0046906//tetrapyrrole binding;GO:0046914//transition metal ion binding	GO:0044710//single-organism metabolic process
Unigene0001043	2	8	0.2245	1.0023	2.15853	0.109463	0.170798	no	mon2	PREDICTED: protein MON2 homolog [Amyelois transitella]	-	-	-	-	-	-	-
Unigene0001044	288	142	4.2722	2.3511	-0.861643	5.19404e-09	2.07212e-08	no	Ubr3	PREDICTED: E3 ubiquitin-protein ligase UBR3 [Amyelois transitella]	-	-	-	-	-	-	-
Unigene0001045	8	0	0.7406	0.001	-9.53255	0.00782344	0.0155498	yes	Frmd8	PREDICTED: FERM domain-containing protein 8 [Amyelois transitella]	-	-	-	-	-	-	-
Unigene0001046	29	18	0.8996	0.6232	-0.529588	0.243515	0.338397	no	--	Beta 1,3-galactosyltransferase [Operophtera brumata]	-	-	-	-	-	-	-
Unigene0001047	1	1	0.1584	0.1768	0.158546	1	1	no	--	--	-	-	-	-	-	-	-
Unigene0001048	2	2	0.3109	0.347	0.158485	1	1	no	--	--	-	-	-	-	-	-	-
Unigene0001049	0	0	0.001	0.001	0	notest	notest	notest	--	--	-	-	-	-	-	-	-
Unigene0001050	0	0	0.001	0.001	0	notest	notest	notest	--	--	-	-	-	-	-	-	-
Unigene0001051	3	1	0.3367	0.1253	-1.42608	0.625037	0.716877	no	--	--	-	-	-	-	-	-	-
Unigene0001052	1	0	0.0911	0.001	-6.50938	1	1	no	--	Ras guanine nucleotide exchange factor Y [Eufriesea mexicana]	-	-	-	-	-	-	-
Unigene0001053	2	0	0.2607	0.001	-8.02625	0.500025	0.584228	no	--	--	-	-	-	-	-	-	-
Unigene0001054	2	1	0.3193	0.1782	-0.841415	1	1	no	--	--	-	-	-	-	-	-	-
Unigene0001055	86	31	3.1324	1.2603	-1.3135	5.91549e-06	1.85584e-05	yes	--	PREDICTED: protein unc-13 homolog C-like [Amyelois transitella]	-	-	-	-	-	-	-
Unigene0001056	8505	1730	38.0038	8.6283	-2.139	0	0	yes	Cht10	chitinase-related protein 1 [Danaus plexippus]	Metabolism	Global and overview maps;Carbohydrate metabolism	ko01100//Metabolic pathways;ko00520//Amino sugar and nucleotide sugar metabolism	K01183	-	-	-
Unigene0001057	5	0	0.7983	0.001	-9.64079	0.0625313	0.100727	no	--	--	-	-	-	-	-	-	-
Unigene0001058	4	0	0.2881	0.001	-8.17043	0.125037	0.180561	no	--	--	-	-	-	-	-	-	-
Unigene0001059	80	21	1.4505	0.425	-1.77102	9.1495e-08	3.34928e-07	yes	Ate1	PREDICTED: arginyl-tRNA--protein transferase 1 [Amyelois transitella]	-	-	-	-	-	-	-
Unigene0001060	2	0	0.2802	0.001	-8.13031	0.500025	0.584228	no	--	--	-	-	-	-	-	-	-
Unigene0001061	2	0	0.3157	0.001	-8.30241	0.500025	0.584228	no	--	--	-	-	-	-	-	-	-
Unigene0001062	2	0	0.2737	0.001	-8.09645	0.500025	0.584228	no	--	--	-	-	-	-	-	-	-
Unigene0001063	6	6	0.7724	0.8621	0.158507	1	1	no	--	PREDICTED: jerky protein homolog-like [Acyrthosiphon pisum]	-	-	-	-	-	-	-
Unigene0001064	18	10	1.0075	0.6247	-0.689544	0.345268	0.455635	no	--	--	-	-	-	-	-	-	-
Unigene0001065	135	18	2.6827	0.3992	-2.7485	1.39485e-20	9.1376e-20	yes	R3hcc1l	PREDICTED: coiled-coil domain-containing protein R3HCC1L [Amyelois transitella]	-	-	-	-	-	-	-
Unigene0001066	4	3	0.2551	0.2135	-0.256827	1	1	no	phf10	PREDICTED: LOW QUALITY PROTEIN: supporter of activation of yellow protein [Bombyx mori]	-	-	-	-	-	-	-
Unigene0001067	11	0	1.3486	0.001	-10.3972	0.00097925	0.00231732	yes	--	--	-	-	-	-	-	-	-
Unigene0001068	43	8	2.7002	0.5607	-2.26777	5.75696e-06	1.80723e-05	yes	--	--	-	-	-	-	-	-	-
Unigene0001069	2	0	0.1179	0.001	-6.88142	0.500025	0.584228	no	--	--	-	-	-	-	-	-	-
Unigene0001070	0	19	0.001	2.4066	11.2328	1.92554e-06	6.29531e-06	yes	dre4	PREDICTED: FACT complex subunit spt16 isoform X4 [Polistes canadensis]	-	-	-	-	-	-	-
Unigene0001071	1	0	0.1406	0.001	-7.13545	1	1	no	--	--	-	-	-	-	-	-	-
Unigene0001072	1164	686	12.8725	8.4676	-0.604267	3.379e-17	1.97007e-16	no	Dek	PREDICTED: protein DEK-like isoform X2 [Papilio polytes]	-	-	-	-	-	-	-
Unigene0001073	26	9	1.4672	0.5669	-1.3719	0.0167675	0.0316744	yes	--	--	-	-	-	-	-	-	-
Unigene0001074	6	0	0.8552	0.001	-9.74012	0.0312734	0.0533546	no	--	--	-	-	-	-	-	-	-
Unigene0001075	11	12	0.4079	0.4966	0.283869	0.677817	0.773824	no	--	RNase H and integrase-like protein, partial [Bombyx mori]	-	-	-	-	-	-	-
Unigene0001076	11	4	1.0687	0.4338	-1.30075	0.179718	0.253737	no	--	--	-	-	-	-	-	-	-
Unigene0001077	10	8	0.7304	0.6522	-0.163372	1	1	no	--	--	-	-	-	-	-	-	-
Unigene0001078	6	0	0.3239	0.001	-8.3394	0.0312734	0.0533546	no	--	PREDICTED: myoneurin-like [Amyelois transitella]	-	-	-	-	-	-	-
Unigene0001079	68	4	2.9058	0.1908	-3.9288	2.42017e-14	1.26383e-13	yes	--	--	-	-	-	-	-	-	-
Unigene0001080	0	2	0.001	0.2762	8.10957	0.500025	0.584228	no	--	--	-	-	-	-	-	-	-
Unigene0001081	0	1	0.001	0.121	6.91886	1	1	no	--	Purple acid phosphatase [Operophtera brumata]	-	-	-	-	-	-	-
Unigene0001082	178	62	4.5714	1.7772	-1.36303	2.16222e-11	9.8977e-11	yes	--	PREDICTED: uncharacterized protein LOC106138563 [Amyelois transitella]	-	-	-	-	-	-	-
Unigene0001083	98	27	0.9365	0.288	-1.70121	3.76719e-09	1.52438e-08	yes	--	PREDICTED: ras-responsive element-binding protein 1 [Amyelois transitella]	Environmental Information Processing	Signal transduction	ko04013//MAPK signaling pathway - fly	K20210	-	-	-
Unigene0001084	0	15	0.001	2.7047	11.4013	3.07011e-05	8.91951e-05	yes	--	--	-	-	-	-	-	-	-
Unigene0001085	60	34	1.124	0.7109	-0.660923	0.0379565	0.0644088	no	Helq	PREDICTED: helicase POLQ-like [Plutella xylostella]	-	-	-	-	-	-	-
Unigene0001086	0	0	0.001	0.001	0	notest	notest	notest	--	--	-	-	-	-	-	-	-
Unigene0001087	9	0	0.5567	0.001	-9.12076	0.00391328	0.00837841	yes	--	PREDICTED: protein unc-13 homolog C-like [Amyelois transitella]	-	-	-	-	-	-	-
Unigene0001088	236	81	13.032	4.9924	-1.38425	4.90635e-15	2.63588e-14	yes	LIN7C	PREDICTED: protein lin-7 homolog C [Amyelois transitella]	-	-	-	-	-	-	-
Unigene0001089	3	0	0.4527	0.001	-8.82241	0.250037	0.339121	no	--	--	-	-	-	-	-	-	-
Unigene0001090	4	0	0.5231	0.001	-9.03094	0.125037	0.180561	no	--	--	-	-	-	-	-	-	-
Unigene0001091	215	87	4.5701	2.0641	-1.14671	1.04929e-10	4.62925e-10	yes	TRAPPC8	PREDICTED: trafficking protein particle complex subunit 8 [Amyelois transitella]	-	-	-	-	-	-	-
Unigene0001092	2	0	0.2445	0.001	-7.93369	0.500025	0.584228	no	--	--	-	-	-	-	-	-	-
Unigene0001093	0	0	0.001	0.001	0	notest	notest	notest	--	--	-	-	-	-	-	-	-
Unigene0001094	17	6	1.0942	0.4311	-1.34378	0.0526069	0.0871738	no	--	--	-	-	-	-	-	-	-
Unigene0001095	4	2	0.2395	0.1337	-0.841026	0.687547	0.773824	no	--	--	-	-	-	-	-	-	-
Unigene0001096	6	1	0.548	0.1019	-2.42702	0.125066	0.180561	no	--	PREDICTED: uncharacterized protein LOC106715659 [Papilio machaon]	-	-	-	-	-	-	-
Unigene0001097	282	343	8.9291	12.1221	0.441053	0.000212918	0.000566345	no	CLVS2	PREDICTED: alpha-tocopherol transfer protein-like [Amyelois transitella]	-	-	-	-	-	-	-
Unigene0001098	17	14	1.135	1.0433	-0.121538	1	1	no	--	--	-	-	-	-	-	-	-
Unigene0001099	7754	8863	48.1127	61.3817	0.351391	3.93915e-31	3.39173e-30	no	alpha-Spec	alpha Spectrin [Pararge aegeria]	-	-	-	-	-	-	-
Unigene0001100	18	0	2.2538	0.001	-11.1381	1.53628e-05	4.5981e-05	yes	--	hypothetical protein RR46_03790, partial [Papilio xuthus]	-	-	-	-	-	-	-
Unigene0001101	6	5	0.8025	0.7464	-0.104552	1	1	no	--	--	-	-	-	-	-	-	-
Unigene0001102	9	0	1.7488	0.001	-10.7721	0.00391328	0.00837841	yes	--	--	-	-	-	-	-	-	-
Unigene0001103	4	0	0.4099	0.001	-8.67913	0.125037	0.180561	no	--	--	-	-	-	-	-	-	-
Unigene0001104	1	1	0.144	0.1608	0.159199	1	1	no	--	--	-	-	-	-	-	-	-
Unigene0001105	2	8	0.1129	0.5039	2.15809	0.109463	0.170798	no	--	mariner mos1 transposase [Lasius niger]	-	-	-	-	-	-	-
Unigene0001106	4	2	0.5624	0.3139	-0.841292	0.687547	0.773824	no	--	--	-	-	-	-	-	-	-
Unigene0001107	118	12	5.1438	0.5839	-3.13904	2.639e-20	1.71154e-19	yes	--	--	-	-	-	-	-	-	-
Unigene0001108	10	0	0.9808	0.001	-9.93782	0.00195752	0.00438845	yes	--	--	-	-	-	-	-	-	-
Unigene0001109	13	7	1.177	0.7074	-0.734516	0.359514	0.47406	no	--	--	-	-	-	-	-	-	-
Unigene0001110	2	2	0.1709	0.1908	0.158909	1	1	no	--	--	-	-	-	-	-	-	-
Unigene0001111	9	2	0.7629	0.1892	-2.01158	0.0655022	0.105026	no	--	--	-	-	-	-	-	-	-
Unigene0001112	3	2	0.3987	0.2966	-0.426785	1	1	no	--	--	-	-	-	-	-	-	-
Unigene0001113	13	0	1.4632	0.001	-10.5149	0.000489894	0.00121091	yes	--	--	-	-	-	-	-	-	-
Unigene0001114	96	30	2.0301	0.7081	-1.51953	7.13867e-08	2.62222e-07	yes	--	AGAP008322-PA-like protein [Anopheles sinensis]	-	-	-	-	-	-	-
Unigene0001115	8	2	0.8137	0.2271	-1.84117	0.109463	0.170798	no	--	--	-	-	-	-	-	-	-
Unigene0001116	28	17	0.864	0.5855	-0.561362	0.233219	0.324657	no	--	--	-	-	-	-	-	-	-
Unigene0001117	38	52	1.7355	2.6507	0.611022	0.0591462	0.0974989	no	--	--	-	-	-	-	-	-	-
Unigene0001118	15	0	2.247	0.001	-11.1338	0.000122627	0.000330537	yes	--	--	-	-	-	-	-	-	-
Unigene0001119	0	0	0.001	0.001	0	notest	notest	notest	--	--	-	-	-	-	-	-	-
Unigene0001120	0	6	0.001	1.2261	10.2599	0.0312734	0.0533546	no	--	--	-	-	-	-	-	-	-
Unigene0001121	0	2	0.001	0.3193	8.31877	0.500025	0.584228	no	--	--	-	-	-	-	-	-	-
Unigene0001122	4	0	0.4059	0.001	-8.66498	0.125037	0.180561	no	--	--	-	-	-	-	-	-	-
Unigene0001123	4	0	0.6289	0.001	-9.29669	0.125037	0.180561	no	--	--	-	-	-	-	-	-	-
Unigene0001124	30	11	1.8556	0.7594	-1.28895	0.0115913	0.0228343	yes	--	--	-	-	-	-	-	-	-
Unigene0001125	3	0	0.2929	0.001	-8.19426	0.250037	0.339121	no	--	--	-	-	-	-	-	-	-
Unigene0001126	18	10	1.5643	0.97	-0.689461	0.345268	0.455635	no	--	--	-	-	-	-	-	-	-
Unigene0001127	6	3	0.4445	0.2481	-0.841262	0.507911	0.591669	no	--	--	-	-	-	-	-	-	-
Unigene0001128	98	75	8.6262	7.3684	-0.227374	0.323648	0.429494	no	--	--	-	-	-	-	-	-	-
Unigene0001129	7	2	0.7773	0.2479	-1.64871	0.179786	0.253737	no	--	--	-	-	-	-	-	-	-
Unigene0001130	19	2	2.2687	0.2665	-3.08966	0.000404902	0.00103866	yes	--	--	-	-	-	-	-	-	-
Unigene0001131	52	20	1.7164	0.7368	-1.22004	0.000783107	0.00190534	yes	--	--	-	-	-	-	-	-	-
Unigene0001132	23	0	1.6059	0.001	-10.6492	4.82371e-07	1.6572e-06	yes	--	--	-	-	-	-	-	-	-
Unigene0001133	2	5	0.3121	0.8708	1.48033	0.453207	0.584117	no	--	--	-	-	-	-	-	-	-
Unigene0001134	12	0	0.9223	0.001	-9.84909	0.000489894	0.00121091	yes	--	--	-	-	-	-	-	-	-
Unigene0001135	70	0	1.2543	0.001	-10.2927	1.51312e-20	9.87551e-20	yes	PyK	PREDICTED: pyruvate kinase-like [Amyelois transitella]	Metabolism	Nucleotide metabolism;Carbohydrate metabolism;Global and overview maps	ko01100//Metabolic pathways;ko00230//Purine metabolism;ko01200//Carbon metabolism;ko01230//Biosynthesis of amino acids;ko00010//Glycolysis / Gluconeogenesis;ko00620//Pyruvate metabolism	K00873	-	-	-
Unigene0001136	4	20	0.2896	1.6161	2.48038	0.000916869	0.00221405	yes	--	--	-	-	-	-	-	-	-
Unigene0001137	0	0	0.001	0.001	0	notest	notest	notest	--	--	-	-	-	-	-	-	-
Unigene0001138	141	2	1.8422	0.0292	-5.97932	3.86384e-36	3.675e-35	yes	--	PREDICTED: keratin-associated protein 16-1-like [Amyelois transitella]	-	-	-	-	-	-	-
Unigene0001139	6	4	0.5468	0.4069	-0.426339	0.753968	0.840572	no	--	--	-	-	-	-	-	-	-
Unigene0001140	18	4	0.9269	0.2299	-2.01141	0.00722652	0.0151287	yes	--	--	-	-	-	-	-	-	-
Unigene0001141	2	1	0.304	0.1697	-0.841085	1	1	no	--	--	-	-	-	-	-	-	-
Unigene0001142	37	10	6.7742	2.0435	-1.72901	0.000543253	0.00133584	yes	--	--	-	-	-	-	-	-	-
Unigene0001143	15	0	0.3471	0.001	-8.43921	0.000122627	0.000330537	yes	--	PREDICTED: zinc finger protein 84-like, partial [Amyelois transitella]	-	-	-	-	-	-	-
Unigene0001144	14	2	1.3764	0.2195	-2.64861	0.0074061	0.0154099	yes	--	--	-	-	-	-	-	-	-
Unigene0001145	10	5	0.9762	0.5448	-0.84145	0.301941	0.401646	no	--	--	-	-	-	-	-	-	-
Unigene0001146	0	0	0.001	0.001	0	notest	notest	notest	--	--	-	-	-	-	-	-	-
Unigene0001147	0	0	0.001	0.001	0	notest	notest	notest	--	--	-	-	-	-	-	-	-
Unigene0001148	41	2	2.4442	0.1331	-4.19878	8.10549e-10	3.4027e-09	yes	--	--	-	-	-	-	-	-	-
Unigene0001149	3	4	0.2698	0.4016	0.573869	1	1	no	--	--	-	-	-	-	-	-	-
Unigene0001150	12	5	1.1523	0.5359	-1.10448	0.210297	0.295238	no	--	FLYWCH-type zinc finger-containing protein 1 [Papilio machaon]	-	-	-	-	-	-	-
Unigene0001151	20	2	1.9431	0.2169	-3.16326	0.000222778	0.000589913	yes	--	--	-	-	-	-	-	-	-
Unigene0001152	8	4	0.5206	0.2905	-0.841637	0.38784	0.50466	no	--	--	-	-	-	-	-	-	-
Unigene0001153	38	8	1.909	0.4486	-2.08932	6.69334e-05	0.000186108	yes	--	--	-	-	-	-	-	-	-
Unigene0001154	318	129	4.1826	1.8938	-1.14312	5.32127e-15	2.85267e-14	yes	--	--	-	-	-	-	-	-	-
Unigene0001155	49	8	0.9336	0.1701	-2.45642	2.66437e-07	9.35972e-07	yes	--	--	-	-	-	-	-	-	-
Unigene0001156	33	28	1.7863	1.6917	-0.0785006	1	1	no	--	hypothetical protein KGM_07526 [Danaus plexippus]	-	-	-	-	-	-	-
Unigene0001157	0	0	0.001	0.001	0	notest	notest	notest	--	--	-	-	-	-	-	-	-
Unigene0001158	30	2	1.0342	0.077	-3.74751	4.7109e-07	1.63219e-06	yes	--	--	-	-	-	-	-	-	-
Unigene0001159	37	2	3.7727	0.2276	-4.05102	1.0519e-08	4.10866e-08	yes	--	--	-	-	-	-	-	-	-
Unigene0001160	71	21	2.5906	0.8552	-1.59895	2.65225e-06	8.60387e-06	yes	--	--	-	-	-	-	-	-	-
Unigene0001161	0	0	0.001	0.001	0	notest	notest	notest	--	--	-	-	-	-	-	-	-
Unigene0001162	0	0	0.001	0.001	0	notest	notest	notest	--	--	-	-	-	-	-	-	-
Unigene0001163	0	0	0.001	0.001	0	notest	notest	notest	--	--	-	-	-	-	-	-	-
Unigene0001164	14	2	0.4814	0.0768	-2.64806	0.0074061	0.0154099	yes	--	--	-	-	-	-	-	-	-
Unigene0001165	35	16	1.104	0.5633	-0.970765	0.0330558	0.0563544	no	--	--	-	-	-	-	-	-	-
Unigene0001166	23	24	4.0664	4.736	0.219917	0.77113	0.859186	no	--	--	-	-	-	-	-	-	-
Unigene0001167	1	0	0.0816	0.001	-6.3505	1	1	no	--	--	-	-	-	-	-	-	-
Unigene0001168	0	0	0.001	0.001	0	notest	notest	notest	--	--	-	-	-	-	-	-	-
Unigene0001169	72	40	7.5279	4.6679	-0.689474	0.0226689	0.0417744	no	--	--	-	-	-	-	-	-	-
Unigene0001170	10	4	1.3288	0.5933	-1.16329	0.179718	0.253737	no	--	--	-	-	-	-	-	-	-
Unigene0001171	39	6	2.7892	0.4789	-2.54206	5.41749e-06	1.70708e-05	yes	--	mariner mos1 transposase [Lasius niger]	-	-	-	-	-	-	-
Unigene0001172	8	9	0.4291	0.5388	0.328436	1	1	no	--	--	-	-	-	-	-	-	-
Unigene0001173	6	0	1.0888	0.001	-10.0885	0.0312734	0.0533546	no	--	--	-	-	-	-	-	-	-
Unigene0001174	22	14	1.2764	0.9066	-0.493542	0.405457	0.526821	no	Cript	Cysteine-rich PDZ-binding protein [Pararge aegeria]	-	-	-	-	-	-	-
Unigene0001175	7	0	0.6554	0.001	-9.35623	0.0156414	0.0296078	yes	--	--	-	-	-	-	-	-	-
Unigene0001176	0	9	0.001	1.0068	9.97556	0.00391328	0.00837841	yes	--	--	-	-	-	-	-	-	-
Unigene0001177	36	11	1.9986	0.6816	-1.55199	0.00166131	0.00387028	yes	--	Hypothetical protein, partial [Pararge aegeria]	-	-	-	-	-	-	-
Unigene0001178	19	0	1.5257	0.001	-10.5753	7.68793e-06	2.38124e-05	yes	--	--	-	-	-	-	-	-	-
Unigene0001179	0	0	0.001	0.001	0	notest	notest	notest	--	--	-	-	-	-	-	-	-
Unigene0001180	27	15	2.8087	1.7416	-0.689489	0.164592	0.235909	no	--	--	-	-	-	-	-	-	-
Unigene0001181	4	0	0.359	0.001	-8.48784	0.125037	0.180561	no	--	--	-	-	-	-	-	-	-
Unigene0001182	11	12	1.2587	1.5326	0.284047	0.677817	0.773824	no	--	--	-	-	-	-	-	-	-
Unigene0001183	23	11	1.1004	0.5874	-0.905613	0.121765	0.180561	no	--	--	-	-	-	-	-	-	-
Unigene0001184	40	5	1.5501	0.2163	-2.84126	9.66918e-07	3.24281e-06	yes	--	--	-	-	-	-	-	-	-
Unigene0001185	51	10	1.3651	0.2988	-2.19175	7.83477e-07	2.66944e-06	yes	--	--	-	-	-	-	-	-	-
Unigene0001186	120	104	14.4541	13.982	-0.047908	0.84206	0.931002	no	--	--	-	-	-	-	-	-	-
Unigene0001187	8	5	1.1286	0.7873	-0.519549	0.58118	0.67136	no	--	--	-	-	-	-	-	-	-
Unigene0001188	16	1	1.6644	0.1161	-3.84156	0.000521183	0.0012849	yes	--	--	-	-	-	-	-	-	-
Unigene0001189	16	3	1.6076	0.3364	-2.25666	0.00756354	0.0155498	yes	--	--	-	-	-	-	-	-	-
Unigene0001190	128	87	4.5931	3.4845	-0.398517	0.0483641	0.0806153	no	--	--	-	-	-	-	-	-	-
Unigene0001191	62	0	2.4072	0.001	-11.2331	1.89475e-18	1.15378e-17	yes	Pxd	PREDICTED: peroxidase-like [Amyelois transitella]	-	-	-	-	-	-	-
Unigene0001192	42	14	3.9865	1.4832	-1.42641	0.00103178	0.00243753	yes	--	--	-	-	-	-	-	-	-
Unigene0001193	19	3	1.578	0.2781	-2.50442	0.00149764	0.00350062	yes	--	--	-	-	-	-	-	-	-
Unigene0001194	21	14	2.7204	2.0242	-0.426467	0.499938	0.584228	no	--	--	-	-	-	-	-	-	-
Unigene0001195	26	2	2.2454	0.1928	-3.5418	5.71982e-06	1.79702e-05	yes	--	--	-	-	-	-	-	-	-
Unigene0001196	0	0	0.001	0.001	0	notest	notest	notest	--	--	-	-	-	-	-	-	-
Unigene0001197	73	50	4.7357	3.6204	-0.387429	0.175517	0.250391	no	--	--	-	-	-	-	-	-	-
Unigene0001198	0	0	0.001	0.001	0	notest	notest	notest	--	--	-	-	-	-	-	-	-
Unigene0001199	676	119	6.5155	1.2802	-2.34751	1.52867e-79	2.51224e-78	yes	Xpo1	PREDICTED: exportin-1 [Amyelois transitella]	Environmental Information Processing;Genetic Information Processing	Signal transduction;Translation	ko03013//RNA transport;ko04013//MAPK signaling pathway - fly;ko03008//Ribosome biogenesis in eukaryotes	K14290	-	-	-
Unigene0001200	10	0	0.9405	0.001	-9.87728	0.00195752	0.00438845	yes	--	FLYWCH-type zinc finger-containing protein 1 [Papilio machaon]	-	-	-	-	-	-	-
Unigene0001201	15	4	1.3064	0.3888	-1.7485	0.0309574	0.0533546	no	--	--	-	-	-	-	-	-	-
Unigene0001202	28	17	1.5277	1.0353	-0.561312	0.233219	0.324657	no	--	--	-	-	-	-	-	-	-
Unigene0001203	18	0	0.9642	0.001	-9.91319	1.53628e-05	4.5981e-05	yes	--	--	-	-	-	-	-	-	-
Unigene0001204	14	5	2.2182	0.8842	-1.32694	0.0964011	0.152156	no	--	--	-	-	-	-	-	-	-
Unigene0001205	35	0	1.0898	0.001	-10.0898	1.19721e-10	5.24755e-10	yes	--	--	-	-	-	-	-	-	-
Unigene0001206	41	4	1.0785	0.1174	-3.19952	1.44537e-07	5.20406e-07	yes	NIPA2	PREDICTED: magnesium transporter NIPA2 [Amyelois transitella]	-	-	-	-	-	-	-
Unigene0001207	1	6	0.1295	0.8675	2.74391	0.125066	0.180561	no	--	--	-	-	-	-	-	-	-
Unigene0001208	128	18	3.5012	0.5496	-2.6714	3.61652e-19	2.26594e-18	yes	lolal	PREDICTED: longitudinals lacking protein-like [Plutella xylostella]	-	-	-	-	GO:0043234//protein complex	GO:0001071//nucleic acid binding transcription factor activity;GO:0003676//nucleic acid binding;GO:0019904//protein domain specific binding;GO:0046983//protein dimerization activity	GO:0006355//regulation of transcription, DNA-templated;GO:0007431//salivary gland development;GO:0016458//gene silencing;GO:0035166//post-embryonic hemopoiesis;GO:0035239//tube morphogenesis
Unigene0001209	15	3	1.6008	0.3574	-2.16318	0.0127622	0.0249491	yes	--	--	-	-	-	-	-	-	-
Unigene0001210	27	19	2.0446	1.6059	-0.348437	0.461908	0.584228	no	--	--	-	-	-	-	-	-	-
Unigene0001211	44	35	0.9899	0.8789	-0.171584	0.653605	0.74737	no	GST1	PREDICTED: glutathione S-transferase epsilon 6 isoform X1 [Bombyx mori]	Metabolism;Organismal Systems	Xenobiotics biodegradation and metabolism;Metabolism of other amino acids;Aging	ko04212//Longevity regulating pathway - worm;ko00983//Drug metabolism - other enzymes;ko00480//Glutathione metabolism;ko00980//Metabolism of xenobiotics by cytochrome P450;ko00982//Drug metabolism - cytochrome P450	K00799	-	-	-
Unigene0001212	12	2	1.139	0.2119	-2.42631	0.0225028	0.0414771	yes	--	--	-	-	-	-	-	-	-
Unigene0001213	53	17	4.5485	1.6284	-1.48194	9.00931e-05	0.000248612	yes	--	--	-	-	-	-	-	-	-
Unigene0001214	17	0	1.0421	0.001	-10.0253	3.07011e-05	8.91951e-05	yes	--	--	-	-	-	-	-	-	-
Unigene0001215	6	0	0.5432	0.001	-9.08534	0.0312734	0.0533546	no	--	--	-	-	-	-	-	-	-
Unigene0001216	9	0	0.5114	0.001	-8.99831	0.00391328	0.00837841	yes	--	--	-	-	-	-	-	-	-
Unigene0001217	3	2	0.3862	0.2874	-0.426288	1	1	no	--	--	-	-	-	-	-	-	-
Unigene0001218	19	6	1.0606	0.3738	-1.50454	0.0227353	0.0418704	yes	--	--	-	-	-	-	-	-	-
Unigene0001219	22	12	0.5919	0.3604	-0.715754	0.229878	0.320081	no	--	Transcription factor Adf-1 [Papilio xuthus]	-	-	-	-	-	-	-
Unigene0001220	7	1	1.1867	0.1892	-2.64897	0.0703672	0.11239	no	--	--	-	-	-	-	-	-	-
Unigene0001221	73	7	1.6894	0.1808	-3.22404	1.91795e-13	9.64944e-13	yes	PyK	PREDICTED: pyruvate kinase-like [Amyelois transitella]	Metabolism	Global and overview maps;Carbohydrate metabolism;Nucleotide metabolism	ko01100//Metabolic pathways;ko00230//Purine metabolism;ko01200//Carbon metabolism;ko01230//Biosynthesis of amino acids;ko00010//Glycolysis / Gluconeogenesis;ko00620//Pyruvate metabolism	K00873	-	-	-
Unigene0001222	51	4	1.819	0.1592	-3.51423	4.08029e-10	1.7423e-09	yes	--	ABC transporter, ATP-binding protein [Operophtera brumata]	-	-	-	-	-	-	-
Unigene0001223	1	0	0.1194	0.001	-6.89966	1	1	no	--	--	-	-	-	-	-	-	-
Unigene0001224	25	5	1.3237	0.2955	-2.16335	0.00144222	0.00337443	yes	--	--	-	-	-	-	-	-	-
Unigene0001225	109	14	5.7714	0.8274	-2.80226	6.65579e-17	3.84098e-16	yes	--	--	-	-	-	-	-	-	-
Unigene0001226	25	0	1.1507	0.001	-10.1683	1.20864e-07	4.37461e-07	yes	Aprt	PREDICTED: adenine phosphoribosyltransferase [Amyelois transitella]	Metabolism	Nucleotide metabolism;Global and overview maps	ko01100//Metabolic pathways;ko00230//Purine metabolism	K00759	-	GO:0016740//transferase activity	GO:0055086//nucleobase-containing small molecule metabolic process;GO:1901564//organonitrogen compound metabolic process
Unigene0001227	6	4	0.6885	0.5123	-0.426468	0.753968	0.840572	no	--	--	-	-	-	-	-	-	-
Unigene0001228	20	6	1.2578	0.4212	-1.57833	0.0290618	0.0531642	no	--	--	-	-	-	-	-	-	-
Unigene0001229	0	0	0.001	0.001	0	notest	notest	notest	--	FLJ37770-like protein, partial [Acromyrmex echinatior]	-	-	-	-	-	-	-
Unigene0001230	218	13	9.719	0.6469	-3.90919	1.19917e-43	1.28553e-42	yes	--	--	-	-	-	-	-	-	-
Unigene0001231	13	8	0.8651	0.5942	-0.541918	0.663792	0.758524	no	--	Modifier of mdg4 [Operophtera brumata]	-	-	-	-	-	-	-
Unigene0001232	15	12	0.7127	0.6364	-0.163361	1	1	no	--	--	-	-	-	-	-	-	-
Unigene0001233	99	15	2.8944	0.4895	-2.56388	2.91391e-14	1.51782e-13	yes	Hpd	PREDICTED: 4-hydroxyphenylpyruvate dioxygenase-like [Amyelois transitella]	Metabolism	Amino acid metabolism;Global and overview maps;Metabolism of cofactors and vitamins	ko01100//Metabolic pathways;ko00350//Tyrosine metabolism;ko00360//Phenylalanine metabolism;ko00130//Ubiquinone and other terpenoid-quinone biosynthesis	K00457	-	-	-
Unigene0001234	0	0	0.001	0.001	0	notest	notest	notest	--	--	-	-	-	-	-	-	-
Unigene0001235	331	106	12.088	4.3207	-1.48424	2.49355e-22	1.71888e-21	yes	Immp2l	PREDICTED: mitochondrial inner membrane protease subunit 2 [Amyelois transitella]	Genetic Information Processing	Folding, sorting and degradation	ko03060//Protein export	K09648	-	-	-
Unigene0001236	35	13	1.5177	0.6292	-1.2703	0.00801499	0.0159233	yes	DHFR	PREDICTED: dihydrofolate reductase [Amyelois transitella]	Metabolism	Metabolism of cofactors and vitamins;Global and overview maps	ko01100//Metabolic pathways;ko00790//Folate biosynthesis;ko00670//One carbon pool by folate	K00287	-	-	-
Unigene0001237	0	3	0.001	0.2759	8.108	0.250037	0.339121	no	Slc6a20a	PREDICTED: sodium- and chloride-dependent transporter XTRP3A [Amyelois transitella]	-	-	-	-	-	-	GO:0006810//transport
Unigene0001238	32	14	0.8672	0.4235	-1.034	0.0359038	0.0609668	no	--	hypothetical protein WN51_13847, partial [Melipona quadrifasciata]	-	-	-	-	-	-	-
Unigene0001239	14	3	0.7394	0.1768	-2.06424	0.0213208	0.0398127	yes	--	--	-	-	-	-	-	-	-
Unigene0001240	45	14	2.8874	1.0027	-1.52588	0.000312981	0.00081092	yes	--	--	-	-	-	-	-	-	-
Unigene0001241	14	0	1.3897	0.001	-10.4406	0.000245094	0.000640329	yes	--	--	-	-	-	-	-	-	-
Unigene0001242	1	0	0.1716	0.001	-7.42291	1	1	no	--	--	-	-	-	-	-	-	-
Unigene0001243	37	14	2.2058	0.9316	-1.24352	0.0066671	0.0140128	yes	--	--	-	-	-	-	-	-	-
Unigene0001244	8	4	0.4963	0.277	-0.841326	0.38784	0.50466	no	--	--	-	-	-	-	-	-	-
Unigene0001245	0	0	0.001	0.001	0	notest	notest	notest	--	--	-	-	-	-	-	-	-
Unigene0001246	1	0	0.1116	0.001	-6.80219	1	1	no	--	--	-	-	-	-	-	-	-
Unigene0001247	40	5	2.5157	0.351	-2.84142	9.66918e-07	3.24281e-06	yes	--	--	-	-	-	-	-	-	-
Unigene0001248	9	0	0.8934	0.001	-9.80316	0.00391328	0.00837841	yes	--	--	-	-	-	-	-	-	-
Unigene0001249	8	5	0.9552	0.6664	-0.519414	0.58118	0.67136	no	--	--	-	-	-	-	-	-	-
Unigene0001250	18	2	1.002	0.1243	-3.01098	0.000732495	0.00178356	yes	--	--	-	-	-	-	-	-	-
Unigene0001251	49	14	1.7164	0.5474	-1.64872	5.9268e-05	0.000169013	yes	--	--	-	-	-	-	-	-	-
Unigene0001252	3	0	0.5857	0.001	-9.19402	0.250037	0.339121	no	--	--	-	-	-	-	-	-	-
Unigene0001253	106	31	5.9572	1.9445	-1.61524	7.37623e-09	2.92044e-08	yes	Dynlrb2	PREDICTED: dynein light chain roadblock-type 2-like [Amyelois transitella]	-	-	-	-	-	-	-
Unigene0001254	16	2	0.7064	0.0986	-2.84083	0.0023592	0.00524272	yes	--	hypothetical protein g.10102 [Pectinophora gossypiella]	-	-	-	-	-	-	-
Unigene0001255	19	4	1.7202	0.4042	-2.08944	0.00436394	0.00928886	yes	--	--	-	-	-	-	-	-	-
Unigene0001256	98	22	3.006	0.7532	-1.99674	6.27665e-11	2.79265e-10	yes	--	--	-	-	-	-	-	-	-
Unigene0001257	6	3	0.2607	0.1455	-0.841371	0.507911	0.591669	no	--	--	-	-	-	-	-	-	-
Unigene0001258	63	16	2.3234	0.6586	-1.81876	9.32678e-07	3.16366e-06	yes	jockey\pol	PREDICTED: RNA-directed DNA polymerase from mobile element jockey-like, partial [Papilio xuthus]	-	-	-	-	-	-	-
Unigene0001259	1	0	0.117	0.001	-6.87036	1	1	no	--	--	-	-	-	-	-	-	-
Unigene0001260	0	0	0.001	0.001	0	notest	notest	notest	--	--	-	-	-	-	-	-	-
Unigene0001261	20	10	0.7024	0.392	-0.841439	0.200827	0.282387	no	--	--	-	-	-	-	-	-	-
Unigene0001262	38	2	1.9113	0.1123	-4.08912	5.55254e-09	2.20937e-08	yes	--	--	-	-	-	-	-	-	-
Unigene0001263	32	5	3.0165	0.5261	-2.51947	4.18905e-05	0.000120397	yes	--	--	-	-	-	-	-	-	-
Unigene0001264	6	7	0.9257	1.2054	0.380895	1	1	no	--	--	-	-	-	-	-	-	-
Unigene0001265	887	197	11.1231	2.7573	-2.01223	3.13912e-85	5.45798e-84	yes	Anp32a	PREDICTED: acidic leucine-rich nuclear phosphoprotein 32 family member A isoform X2 [Amyelois transitella]	-	-	-	-	-	-	-
Unigene0001266	7	2	1.335	0.4257	-1.64893	0.179786	0.253737	no	--	--	-	-	-	-	-	-	-
Unigene0001267	15	8	1.8281	1.0883	-0.748269	0.405145	0.52665	no	--	--	-	-	-	-	-	-	-
Unigene0001268	0	0	0.001	0.001	0	notest	notest	notest	--	--	-	-	-	-	-	-	-
Unigene0001269	31	110	1.0055	3.9824	1.98573	1.22679e-13	6.20502e-13	yes	--	PREDICTED: ferric-chelate reductase 1-like [Apis dorsata]	-	-	-	-	-	-	-
Unigene0001270	12	18	1.0235	1.7135	0.743435	0.200827	0.282387	no	--	--	-	-	-	-	-	-	-
Unigene0001271	203	58	5.2363	1.6699	-1.64879	1.62241e-16	9.22317e-16	yes	C9orf64	PREDICTED: UPF0553 protein C9orf64 homolog [Plutella xylostella]	-	-	-	-	-	-	-
Unigene0001272	11663	15779	406.127	613.275	0.594602	9.92457e-109	2.07523e-107	no	AGAP007347	PREDICTED: lysozyme-like [Amyelois transitella]	-	-	-	-	-	GO:0004553//hydrolase activity, hydrolyzing O-glycosyl compounds	GO:0009617//response to bacterium;GO:0009987//cellular process
Unigene0001273	100	24	2.9341	0.786	-1.90032	1.4237e-10	6.21544e-10	yes	--	--	-	-	-	-	-	-	-
Unigene0001274	16	1	0.9608	0.067	-3.842	0.000521183	0.0012849	yes	--	--	-	-	-	-	-	-	-
Unigene0001275	200	67	2.9873	1.117	-1.41921	1.85174e-13	9.32035e-13	yes	--	PREDICTED: zinc finger protein draculin [Papilio xuthus]	-	-	-	-	-	-	-
Unigene0001276	425	8	8.3171	0.1747	-5.57313	1.88316e-102	3.74997e-101	yes	MYORG	PREDICTED: uncharacterized family 31 glucosidase KIAA1161-like [Amyelois transitella]	-	-	-	-	-	-	-
Unigene0001277	534	96	7.5103	1.507	-2.31719	8.72859e-63	1.19773e-61	yes	--	--	-	-	-	-	-	-	-
Unigene0001278	27	13	3.4329	1.8448	-0.895963	0.0809923	0.1285	no	--	--	-	-	-	-	-	-	-
Unigene0001279	21	5	2.5444	0.6762	-1.9118	0.00409952	0.00876484	yes	--	--	-	-	-	-	-	-	-
Unigene0001280	21	27	1.3048	1.8725	0.521137	0.312909	0.41551	no	--	--	-	-	-	-	-	-	-
Unigene0001281	4	0	0.7227	0.001	-9.49725	0.125037	0.180561	no	--	--	-	-	-	-	-	-	-
Unigene0001282	57	20	6.947	2.7207	-1.35241	0.000321103	0.000829763	yes	--	--	-	-	-	-	-	-	-
Unigene0001283	19	1	1.0591	0.0622	-4.08978	7.68171e-05	0.000212612	yes	--	--	-	-	-	-	-	-	-
Unigene0001284	8	0	0.3784	0.001	-8.56377	0.00782344	0.0155498	yes	--	--	-	-	-	-	-	-	-
Unigene0001285	5	2	0.3872	0.1729	-1.16314	0.453207	0.584117	no	--	--	-	-	-	-	-	-	-
Unigene0001286	4	0	0.7884	0.001	-9.62278	0.125037	0.180561	no	--	--	-	-	-	-	-	-	-
Unigene0001287	12	4	1.3847	0.5152	-1.42637	0.118607	0.180561	no	--	--	-	-	-	-	-	-	-
Unigene0001288	80	35	1.1884	0.5803	-1.03415	0.000321724	0.000831246	yes	--	--	-	-	-	-	-	-	-
Unigene0001289	7	7	0.5122	0.5717	0.158551	1	1	no	--	--	-	-	-	-	-	-	-
Unigene0001290	107	13	4.7142	0.6393	-2.88245	3.07314e-17	1.79384e-16	yes	--	--	-	-	-	-	-	-	-
Unigene0001291	8	0	1.0631	0.001	-10.0541	0.00782344	0.0155498	yes	--	--	-	-	-	-	-	-	-
Unigene0001292	177	1637	3.5055	36.1865	3.36776	2.0577e-307	1.02119e-305	yes	--	PREDICTED: nose resistant to fluoxetine protein 6-like [Amyelois transitella]	-	-	-	-	-	-	-
Unigene0001293	8	0	1.2975	0.001	-10.3415	0.00782344	0.0155498	yes	--	--	-	-	-	-	-	-	-
Unigene0001294	2	1	0.2239	0.1249	-0.842081	1	1	no	--	--	-	-	-	-	-	-	-
Unigene0001295	39	25	1.2444	0.8904	-0.482925	0.261199	0.35378	no	--	--	-	-	-	-	-	-	-
Unigene0001296	39	30	1.5199	1.305	-0.219927	0.631047	0.723344	no	--	--	-	-	-	-	-	-	-
Unigene0001297	13	4	0.512	0.1758	-1.54221	0.0769294	0.12243	no	--	--	-	-	-	-	-	-	-
Unigene0001298	19	1	3.1947	0.1877	-4.08918	7.68171e-05	0.000212612	yes	--	--	-	-	-	-	-	-	-
Unigene0001299	123	46	3.4167	1.4262	-1.26043	1.50957e-07	5.42908e-07	yes	128up	developmentally regulated GTP-binding protein 1 (drg 1) [Pararge aegeria]	-	-	-	-	-	GO:0032550//purine ribonucleoside binding	-
Unigene0001300	15	15	1.8336	2.0465	0.15848	0.855644	0.944681	no	--	--	-	-	-	-	-	-	-
Unigene0001301	152	40	7.0039	2.0572	-1.76748	1.11232e-13	5.64886e-13	yes	--	--	-	-	-	-	-	-	-
Unigene0001302	144	56	4.108	1.7831	-1.20405	4.83542e-08	1.8101e-07	yes	--	--	-	-	-	-	-	-	-
Unigene0001303	24	2	1.2907	0.12	-3.42705	1.96376e-05	5.83177e-05	yes	--	--	-	-	-	-	-	-	-
Unigene0001304	25	1	1.3993	0.0625	-4.48471	1.56949e-06	5.20597e-06	yes	--	--	-	-	-	-	-	-	-
Unigene0001305	21	2	1.0189	0.1083	-3.23391	0.000122056	0.000330537	yes	--	--	-	-	-	-	-	-	-
Unigene0001306	11	8	1.0612	0.8614	-0.300941	0.814613	0.902733	no	--	PREDICTED: microsomal triglyceride transfer protein large subunit-like [Bombyx mori]	-	-	-	-	-	-	-
Unigene0001307	11	0	0.8955	0.001	-9.80655	0.00097925	0.00231732	yes	--	--	-	-	-	-	-	-	-
Unigene0001308	36	10	3.4014	1.0546	-1.68943	0.000834919	0.00202536	yes	--	--	-	-	-	-	-	-	-
Unigene0001309	132	41	2.0954	0.7265	-1.52819	2.75797e-10	1.18473e-09	yes	--	gag-like protein [Danaus plexippus]	-	-	-	-	-	-	-
Unigene0001310	46	6	1.7337	0.2524	-2.78007	1.25283e-07	4.52757e-07	yes	--	PREDICTED: acidic leucine-rich nuclear phosphoprotein 32 family member E isoform X1 [Papilio machaon]	-	-	-	-	-	-	-
Unigene0001311	4	7	0.4708	0.9196	0.965892	0.548941	0.636317	no	--	--	-	-	-	-	-	-	-
Unigene0001312	3	59	0.3113	6.8332	4.45618	4.76349e-16	2.65549e-15	yes	--	--	-	-	-	-	-	-	-
Unigene0001313	26	0	0.8195	0.001	-9.6786	6.05043e-08	2.23347e-07	yes	--	--	-	-	-	-	-	-	-
Unigene0001314	68	27	2.3093	1.0234	-1.17409	0.000270348	0.000705204	yes	--	--	-	-	-	-	-	-	-
Unigene0001315	94	48	4.7051	2.6817	-0.811078	0.00173036	0.00402393	no	--	--	-	-	-	-	-	-	-
Unigene0001316	11	7	0.6743	0.4789	-0.493666	0.629207	0.721258	no	--	--	-	-	-	-	-	-	-
Unigene0001317	26	16	2.9105	1.9991	-0.541916	0.280462	0.378644	no	--	--	-	-	-	-	-	-	-
Unigene0001318	17	9	0.6819	0.4029	-0.759138	0.327256	0.433987	no	--	--	-	-	-	-	-	-	-
Unigene0001319	11	8	1.4665	1.1904	-0.300931	0.814613	0.902733	no	--	--	-	-	-	-	-	-	-
Unigene0001320	0	2	0.001	0.3406	8.41193	0.500025	0.584228	no	RTase	PREDICTED: RNA-directed DNA polymerase from mobile element jockey-like [Papilio xuthus]	-	-	-	-	-	-	-
Unigene0001321	230	77	7.0235	2.6245	-1.42015	2.90404e-15	1.57365e-14	yes	jockey\pol	RNA-directed DNA polymerase from mobile element jockey, partial [Papilio xuthus]	-	-	-	-	-	-	-
Unigene0001322	5	0	0.3421	0.001	-8.41827	0.0625313	0.100727	no	--	--	-	-	-	-	-	-	-
Unigene0001323	2	2	0.1456	0.1625	0.158429	1	1	no	--	--	-	-	-	-	-	-	-
Unigene0001324	4	2	0.3169	0.1768	-0.841909	0.687547	0.773824	no	--	RNA-directed DNA polymerase from mobile element jockey, partial [Papilio xuthus]	-	-	-	-	-	-	-
Unigene0001325	4	2	0.489	0.2729	-0.841462	0.687547	0.773824	no	jockey\pol	RNA-directed DNA polymerase from mobile element jockey, partial [Papilio xuthus]	-	-	-	-	-	-	-
Unigene0001326	175	181	2.5756	2.9733	0.207156	0.188984	0.266425	no	jockey\pol	reverse transcriptase [Bombyx mori]	-	-	-	-	-	-	-
Unigene0001327	4	16	0.5662	2.5281	2.15867	0.00722652	0.0151287	yes	--	--	-	-	-	-	-	-	-
Unigene0001328	0	1	0.001	0.2189	7.77413	1	1	no	--	--	-	-	-	-	-	-	-
Unigene0001329	600	151	8.612	2.4191	-1.83188	3.57281e-52	4.29901e-51	yes	VAC14	PREDICTED: protein VAC14 homolog isoform X3 [Amyelois transitella]	-	-	-	-	-	-	-
Unigene0001330	28	13	2.8693	1.4869	-0.948391	0.0598436	0.0986021	no	--	--	-	-	-	-	-	-	-
Unigene0001331	175	31	6.5299	1.2911	-2.33846	2.59829e-22	1.79003e-21	yes	--	--	-	-	-	-	-	-	-
Unigene0001332	351	75	6.1476	1.4662	-2.06794	6.85533e-37	6.59898e-36	yes	--	PREDICTED: uncharacterized protein LOC106132957 [Amyelois transitella]	-	-	-	-	-	-	-
Unigene0001333	33	29	1.8101	1.7755	-0.027844	1	1	no	--	--	-	-	-	-	-	-	-
Unigene0001334	5	4	0.5136	0.4586	-0.163409	1	1	no	--	--	-	-	-	-	-	-	-
Unigene0001335	239	57	9.8751	2.6287	-1.90945	2.25372e-23	1.60009e-22	yes	--	--	-	-	-	-	-	-	-
Unigene0001336	50	9	7.409	1.4885	-2.31542	4.6798e-07	1.62408e-06	yes	--	--	-	-	-	-	-	-	-
Unigene0001337	20	8	1.6678	0.7446	-1.16341	0.0873785	0.138363	no	--	--	-	-	-	-	-	-	-
Unigene0001338	870	308	12.1529	4.8022	-1.33953	2.33581e-47	2.64291e-46	yes	Smarce1	PREDICTED: SWI/SNF-related matrix-associated actin-dependent regulator of chromatin subfamily E member 1 isoform X2 [Bombyx mori]	-	-	-	-	-	-	-
Unigene0001339	438	63	11.0019	1.7663	-2.63895	2.42044e-60	3.23404e-59	yes	Fzr1	fizzy [Pararge aegeria]	Genetic Information Processing	Folding, sorting and degradation	ko04120//Ubiquitin mediated proteolysis	K03364	-	-	-
Unigene0001340	38	25	4.3005	3.1579	-0.445539	0.314266	0.417281	no	--	--	-	-	-	-	-	-	-
Unigene0001341	32	8	2.3881	0.6664	-1.8414	0.000687676	0.0016833	yes	--	--	-	-	-	-	-	-	-
Unigene0001342	12	9	0.7002	0.5861	-0.25662	1	1	no	--	--	-	-	-	-	-	-	-
Unigene0001343	8	2	0.6923	0.1932	-1.8413	0.109463	0.170798	no	--	--	-	-	-	-	-	-	-
Unigene0001344	25	16	0.8654	0.6182	-0.485293	0.349385	0.46105	no	--	nuclease harbi1-like protein [Lasius niger]	-	-	-	-	-	-	-
Unigene0001345	4	4	0.2719	0.3035	0.15862	1	1	no	--	reverse transcriptase, partial [Bombyx mori]	-	-	-	-	-	-	-
Unigene0001346	22	5	4.2951	1.0896	-1.97889	0.00250938	0.00556765	yes	--	--	-	-	-	-	-	-	-
Unigene0001347	889	31	66.9501	2.6058	-4.68329	1.26871e-192	4.28442e-191	yes	--	--	-	-	-	-	-	-	-
Unigene0001348	894	128	22.8886	3.6578	-2.64558	4.13851e-119	9.40467e-118	yes	SDR16C6	PREDICTED: short-chain dehydrogenase/reductase family 16C member 6 [Amyelois transitella]	Metabolism	Metabolism of cofactors and vitamins	ko00830//Retinol metabolism	K15734	-	-	-
Unigene0001349	2	1	0.186	0.1038	-0.841496	1	1	no	--	--	-	-	-	-	-	-	-
Unigene0001350	7	2	0.579	0.1847	-1.64838	0.179786	0.253737	no	--	--	-	-	-	-	-	-	-
Unigene0001351	253	81	2.9566	1.0565	-1.48465	1.64134e-17	9.65458e-17	yes	dnajc2	PREDICTED: dnaJ homolog subfamily C member 2-like [Amyelois transitella]	-	-	-	-	-	-	-
Unigene0001352	1	0	0.0737	0.001	-6.20359	1	1	no	--	--	-	-	-	-	-	-	-
Unigene0001353	0	0	0.001	0.001	0	notest	notest	notest	--	--	-	-	-	-	-	-	-
Unigene0001354	14	2	1.0943	0.1745	-2.64871	0.0074061	0.0154099	yes	--	--	-	-	-	-	-	-	-
Unigene0001355	143	2	1.9506	0.0304	-6.0037	1.02188e-36	9.8205e-36	yes	LPCAT	PREDICTED: 1-acylglycerophosphocholine O-acyltransferase 1 [Amyelois transitella]	Metabolism	Lipid metabolism;Global and overview maps	ko01100//Metabolic pathways;ko00564//Glycerophospholipid metabolism;ko00565//Ether lipid metabolism	K13510	-	-	-
Unigene0001356	0	0	0.001	0.001	0	notest	notest	notest	--	--	-	-	-	-	-	-	-
Unigene0001357	11	6	0.847	0.5157	-0.71583	0.454681	0.584117	no	--	--	-	-	-	-	-	-	-
Unigene0001358	27	6	1.7433	0.4324	-2.01138	0.0013304	0.00311884	yes	--	--	-	-	-	-	-	-	-
Unigene0001359	8	1	0.3971	0.0554	-2.84154	0.0391047	0.0655112	no	--	--	-	-	-	-	-	-	-
Unigene0001360	234	91	8.6375	3.7492	-1.20403	3.50122e-12	1.6664e-11	yes	--	--	-	-	-	-	-	-	-
Unigene0001361	693	257	9.1148	3.7729	-1.27254	1.38142e-35	1.29668e-34	yes	NAGLU	Alpha-N-acetylglucosaminidase [Pararge aegeria]	Cellular Processes;Metabolism	Glycan biosynthesis and metabolism;Transport and catabolism;Global and overview maps	ko01100//Metabolic pathways;ko04142//Lysosome;ko00531//Glycosaminoglycan degradation	K01205	-	-	-
Unigene0001362	1207	538	15.4559	7.6894	-1.00721	6.22178e-41	6.39811e-40	yes	slc12a8	PREDICTED: solute carrier family 12 member 8 [Amyelois transitella]	-	-	-	-	-	-	-
Unigene0001363	109	25	10.7678	2.7565	-1.96581	8.60536e-12	4.00818e-11	yes	--	--	-	-	-	-	-	-	-
Unigene0001364	8	0	0.2966	0.001	-8.21237	0.00782344	0.0155498	yes	--	--	-	-	-	-	-	-	-
Unigene0001365	2	6	0.1147	0.3842	1.74399	0.289161	0.385596	no	--	--	-	-	-	-	-	-	-
Unigene0001366	3	0	0.2327	0.001	-7.86233	0.250037	0.339121	no	--	--	-	-	-	-	-	-	-
Unigene0001367	407	68	5.0455	0.9409	-2.42288	2.43928e-51	2.90322e-50	yes	IL16	PREDICTED: dentin sialophosphoprotein [Bombyx mori]	-	-	-	-	-	-	-
Unigene0001368	76	43	3.299	2.0834	-0.663089	0.0213478	0.0398612	no	--	--	-	-	-	-	-	-	-
Unigene0001369	57	46	2.6148	2.3553	-0.15079	0.694434	0.78115	no	--	--	-	-	-	-	-	-	-
Unigene0001370	271	217	5.2708	4.7108	-0.16205	0.24436	0.339121	no	--	ecdysteroid 22-kinase [Danaus plexippus]	-	-	-	-	-	-	-
Unigene0001371	0	0	0.001	0.001	0	notest	notest	notest	--	--	-	-	-	-	-	-	-
Unigene0001372	125	51	6.6186	3.0141	-1.1348	1.52445e-06	5.06039e-06	yes	--	--	-	-	-	-	-	-	-
Unigene0001373	1661	1156	23.2496	18.0604	-0.364376	5.24249e-10	2.21832e-09	no	--	PREDICTED: lysoplasmalogenase-like protein TMEM86A [Amyelois transitella]	Metabolism	Lipid metabolism	ko00565//Ether lipid metabolism	K18575	-	-	-
Unigene0001374	836	169	10.0756	2.2734	-2.14794	2.35324e-87	4.17222e-86	yes	ATG7	PREDICTED: ubiquitin-like modifier-activating enzyme ATG7 [Amyelois transitella]	Cellular Processes	Transport and catabolism	ko04140//Autophagy - animal;ko04136//Autophagy - other eukaryotes	K08337	-	-	-
Unigene0001375	12	2	0.9525	0.1772	-2.42634	0.0225028	0.0414771	yes	--	--	-	-	-	-	-	-	-
Unigene0001376	48	22	1.69	0.8646	-0.966919	0.0116704	0.0229863	no	--	RNA-directed DNA polymerase from mobile element jockey [Papilio machaon]	-	-	-	-	-	-	-
Unigene0001377	533	44	13.9495	1.2853	-3.44004	2.68192e-94	5.0348e-93	yes	Cyt-b5-r	PREDICTED: cytochrome b5-related protein-like [Amyelois transitella]	-	-	-	-	-	-	-
Unigene0001378	516	587	13.2603	16.837	0.344522	0.00013821	0.000371771	no	--	endonuclease and reverse transcriptase-like protein [Bombyx mori]	-	-	-	-	-	-	-
Unigene0001379	107	18	3.0674	0.5759	-2.41313	2.31886e-14	1.21146e-13	yes	CBX3	PREDICTED: heterochromatin protein 1-like isoform X1 [Amyelois transitella]	-	-	-	-	-	-	-
Unigene0001380	65	27	2.5623	1.188	-1.1089	0.000724993	0.00177354	yes	--	--	-	-	-	-	-	-	-
Unigene0001381	223	48	3.6039	0.8658	-2.05745	1.24915e-23	8.94102e-23	yes	--	--	-	-	-	-	-	-	-
Unigene0001382	2	0	0.1622	0.001	-7.34163	0.500025	0.584228	no	--	--	-	-	-	-	-	-	-
Unigene0001383	213	59	5.3146	1.6431	-1.69354	5.39638e-18	3.23331e-17	yes	B3GNT2	PREDICTED: beta-1,3-galactosyltransferase 5-like [Amyelois transitella]	Metabolism	Global and overview maps;Glycan biosynthesis and metabolism	ko01100//Metabolic pathways;ko00601//Glycosphingolipid biosynthesis - lacto and neolacto series	K07819	-	-	-
Unigene0001384	1639	340	32.6961	7.5704	-2.11068	8.29964e-160	2.42675e-158	yes	Lrpap1	PREDICTED: alpha-2-macroglobulin receptor-associated protein [Amyelois transitella]	-	-	-	-	-	-	-
Unigene0001385	4	2	0.2922	0.163	-0.842084	0.687547	0.773824	no	--	--	-	-	-	-	-	-	-
Unigene0001386	189	51	1.2816	0.386	-1.73127	1.04141e-16	5.97549e-16	yes	COL5A1	PREDICTED: collagen alpha-1(I) chain-like [Amyelois transitella]	-	-	-	-	-	-	-
Unigene0001387	25	0	5.0983	0.001	-12.3158	1.20864e-07	4.37461e-07	yes	--	--	-	-	-	-	-	-	-
Unigene0001388	144	60	11.9116	5.5397	-1.10449	3.25244e-07	1.13777e-06	yes	--	PREDICTED: LOW QUALITY PROTEIN: ufm1-specific protease 2-like [Papilio machaon]	-	-	-	-	-	-	-
Unigene0001389	5	4	0.5011	0.4475	-0.163211	1	1	no	--	--	-	-	-	-	-	-	-
Unigene0001390	2	0	0.3491	0.001	-8.4475	0.500025	0.584228	no	--	--	-	-	-	-	-	-	-
Unigene0001391	29	8	1.0352	0.3187	-1.69964	0.00258608	0.00573382	yes	--	--	-	-	-	-	-	-	-
Unigene0001392	27	4	4.3789	0.7241	-2.59631	6.0176e-05	0.000171393	yes	--	--	-	-	-	-	-	-	-
Unigene0001393	13	3	1.8153	0.4676	-1.95686	0.0352229	0.0598646	no	--	--	-	-	-	-	-	-	-
Unigene0001394	70	66	3.7892	3.9877	0.0736636	0.797775	0.885332	no	--	--	-	-	-	-	-	-	-
Unigene0001395	166	76	12.7579	6.5194	-0.96858	8.2913e-07	2.81869e-06	no	--	--	-	-	-	-	-	-	-
Unigene0001396	335	130	5.6442	2.4447	-1.20711	6.12929e-17	3.54064e-16	yes	ANKZF1	PREDICTED: ankyrin repeat and zinc finger domain-containing protein 1-like [Amyelois transitella]	-	-	-	-	-	-	-
Unigene0001397	273	43	6.4043	1.1259	-2.50796	4.02313e-36	3.82443e-35	yes	--	--	-	-	-	-	-	-	-
Unigene0001398	10	2	0.6005	0.134	-2.16393	0.0386306	0.0650524	no	--	--	-	-	-	-	-	-	-
Unigene0001399	331	102	6.45	2.2185	-1.53971	1.03763e-23	7.43915e-23	yes	cept1	PREDICTED: cholinephosphotransferase 1 isoform X2 [Bombyx mori]	-	-	-	-	-	-	-
Unigene0001400	14	2	0.8134	0.1297	-2.64879	0.0074061	0.0154099	yes	--	--	-	-	-	-	-	-	-
Unigene0001401	17	0	1.5125	0.001	-10.5627	3.07011e-05	8.91951e-05	yes	--	--	-	-	-	-	-	-	-
Unigene0001402	4	2	0.4466	0.2492	-0.841679	0.687547	0.773824	no	--	--	-	-	-	-	-	-	-
Unigene0001403	30	0	0.5824	0.001	-9.18587	3.80158e-09	1.52667e-08	yes	Casz1	Transcription factor castor [Papilio xuthus]	-	-	-	-	-	-	-
Unigene0001404	3	0	0.3948	0.001	-8.62498	0.250037	0.339121	no	--	--	-	-	-	-	-	-	-
Unigene0001405	11	0	1.0738	0.001	-10.0685	0.00097925	0.00231732	yes	--	--	-	-	-	-	-	-	-
Unigene0001406	2	1	0.398	0.2221	-0.841559	1	1	no	--	--	-	-	-	-	-	-	-
Unigene0001407	2	0	0.3181	0.001	-8.31334	0.500025	0.584228	no	--	--	-	-	-	-	-	-	-
Unigene0001408	575	132	24.5968	6.3024	-1.9645	5.22007e-55	6.53664e-54	yes	Phum_PHUM616140	PREDICTED: 1,2-dihydroxy-3-keto-5-methylthiopentene dioxygenase-like [Amyelois transitella]	Metabolism	Amino acid metabolism;Global and overview maps	ko01100//Metabolic pathways;ko00270//Cysteine and methionine metabolism	K08967	-	-	-
Unigene0001409	0	0	0.001	0.001	0	notest	notest	notest	--	--	-	-	-	-	-	-	-
Unigene0001410	10	2	1.5089	0.3368	-2.16353	0.0386306	0.0650524	no	--	--	-	-	-	-	-	-	-
Unigene0001411	19	0	1.2404	0.001	-10.2766	7.68793e-06	2.38124e-05	yes	--	--	-	-	-	-	-	-	-
Unigene0001412	175	2	5.6189	0.0717	-6.29217	1.08942e-45	1.20735e-44	yes	CYB5D1	PREDICTED: cytochrome b5 domain-containing protein 1 [Amyelois transitella]	-	-	-	-	-	-	-
Unigene0001413	10	0	1.0121	0.001	-9.98314	0.00195752	0.00438845	yes	--	--	-	-	-	-	-	-	-
Unigene0001414	136	78	2.0233	1.2952	-0.643535	0.00203577	0.00456328	no	Dnajb12	PREDICTED: dnaJ homolog subfamily B member 12 [Amyelois transitella]	Genetic Information Processing	Folding, sorting and degradation	ko04141//Protein processing in endoplasmic reticulum	K09518	-	-	-
Unigene0001415	171	27	3.156	0.5562	-2.50442	2.30627e-23	1.63674e-22	yes	Cant1	PREDICTED: apyrase [Amyelois transitella]	Metabolism	Nucleotide metabolism	ko00230//Purine metabolism;ko00240//Pyrimidine metabolism	K12304	-	-	-
Unigene0001416	243	123	13.1195	7.4121	-0.823758	2.11155e-07	7.54613e-07	no	--	--	-	-	-	-	-	-	-
Unigene0001417	26	10	1.7247	0.7404	-1.21997	0.0289589	0.0530757	no	--	--	-	-	-	-	-	-	-
Unigene0001418	156	35	2.6305	0.6587	-1.99764	1.3275e-16	7.56507e-16	yes	--	--	-	-	-	-	-	-	-
Unigene0001419	54	30	0.8242	0.5111	-0.689389	0.0479841	0.0799971	no	--	PREDICTED: zinc finger protein 480-like [Amyelois transitella]	-	-	-	-	-	-	-
Unigene0001420	4	1	0.6809	0.19	-1.84144	0.375062	0.49102	no	--	--	-	-	-	-	-	-	-
Unigene0001421	0	0	0.001	0.001	0	notest	notest	notest	--	--	-	-	-	-	-	-	-
Unigene0001422	12	8	0.7378	0.549	-0.426424	0.647764	0.740884	no	--	--	-	-	-	-	-	-	-
Unigene0001423	5514	641	124.6	16.1671	-2.94617	0	0	yes	--	PREDICTED: leucine-rich repeat protein SHOC-2 isoform X1 [Amyelois transitella]	-	-	-	-	-	-	-
Unigene0001424	6	6	0.3447	0.3848	0.158768	1	1	no	--	--	-	-	-	-	-	-	-
Unigene0001425	4	4	0.2032	0.2268	0.15852	1	1	no	--	--	-	-	-	-	-	-	-
Unigene0001426	118	6	2.7525	0.1562	-4.13928	1.25712e-25	9.49795e-25	yes	--	--	-	-	-	-	-	-	-
Unigene0001427	2	0	0.2251	0.001	-7.81442	0.500025	0.584228	no	--	--	-	-	-	-	-	-	-
Unigene0001428	119	118	4.485	4.9639	0.146366	0.476636	0.584228	no	--	--	-	-	-	-	-	-	-
Unigene0001429	6	0	0.7999	0.001	-9.64368	0.0312734	0.0533546	no	--	--	-	-	-	-	-	-	-
Unigene0001430	3	11	0.3667	1.5008	2.03306	0.0574586	0.0948595	no	--	hypothetical protein g.14329, partial [Pectinophora gossypiella]	-	-	-	-	-	-	-
Unigene0001431	3	0	0.4147	0.001	-8.69592	0.250037	0.339121	no	--	--	-	-	-	-	-	-	-
Unigene0001432	19	18	1.9765	2.09	0.080555	1	1	no	--	--	-	-	-	-	-	-	-
Unigene0001433	12	2	0.4842	0.0901	-2.426	0.0225028	0.0414771	yes	--	--	-	-	-	-	-	-	-
Unigene0001434	1	0	0.1487	0.001	-7.21626	1	1	no	--	--	-	-	-	-	-	-	-
Unigene0001435	94	22	1.7073	0.446	-1.9366	3.99423e-10	1.7066e-09	yes	--	--	-	-	-	-	-	-	-
Unigene0001436	26	5	1.9834	0.4257	-2.22007	0.000885647	0.00214412	yes	--	--	-	-	-	-	-	-	-
Unigene0001437	30	4	1.3064	0.1944	-2.7485	1.10954e-05	3.39499e-05	yes	--	--	-	-	-	-	-	-	-
Unigene0001438	9	0	1.6478	0.001	-10.6863	0.00391328	0.00837841	yes	--	--	-	-	-	-	-	-	-
Unigene0001439	195	33	5.1658	0.9758	-2.40433	4.55139e-25	3.39127e-24	yes	--	--	-	-	-	-	-	-	-
Unigene0001440	6	0	0.5044	0.001	-8.97842	0.0312734	0.0533546	no	--	--	-	-	-	-	-	-	-
Unigene0001441	46	2	3.2955	0.1599	-4.36526	2.56799e-10	1.10488e-09	yes	--	--	-	-	-	-	-	-	-
Unigene0001442	149	0	5.4754	0.001	-12.4187	2.13766e-41	2.21906e-40	yes	--	Ubiquinone biosynthesis monooxygenase Coq7 [Operophtera brumata]	-	-	-	-	-	-	-
Unigene0001443	47	16	7.6527	2.9078	-1.39604	0.000506901	0.0012518	yes	--	--	-	-	-	-	-	-	-
Unigene0001444	24	0	0.9398	0.001	-9.87621	2.4145e-07	8.52119e-07	yes	--	--	-	-	-	-	-	-	-
Unigene0001445	22	9	1.4736	0.6729	-1.13088	0.0709724	0.11331	no	--	--	-	-	-	-	-	-	-
Unigene0001446	665	54	13.934	1.2629	-3.4638	5.91177e-117	1.32541e-115	yes	hpxW	Gamma-glutamyltransferase [Operophtera brumata]	-	-	-	-	-	-	GO:0044237//cellular metabolic process
Unigene0001447	26	2	3.3057	0.2838	-3.54201	5.71982e-06	1.79702e-05	yes	--	--	-	-	-	-	-	-	-
Unigene0001448	1	13	0.0871	1.2637	3.85884	0.000980413	0.00231757	yes	--	--	-	-	-	-	-	-	-
Unigene0001449	21	2	0.9444	0.1004	-3.23364	0.000122056	0.000330537	yes	--	reverse transcriptase family member [Danaus plexippus]	-	-	-	-	-	-	-
Unigene0001450	75	2	3.0865	0.0919	-5.06976	4.18813e-18	2.52013e-17	yes	--	--	-	-	-	-	-	-	-
Unigene0001451	1043	816	15.7038	13.7131	-0.195559	0.0058379	0.0123528	no	Glod4	PREDICTED: glyoxalase domain-containing protein 4 isoform X1 [Amyelois transitella]	-	-	-	-	-	GO:0003824//catalytic activity	-
Unigene0001452	25	12	2.4346	1.3044	-0.900298	0.0991828	0.156441	no	--	--	-	-	-	-	-	-	-
Unigene0001453	16	2	1.1503	0.1605	-2.84136	0.0023592	0.00524272	yes	--	--	-	-	-	-	-	-	-
Unigene0001454	570	208	7.681	3.1284	-1.29587	1.767e-30	1.50046e-29	yes	CG2614	PREDICTED: methyltransferase-like protein 13 [Bombyx mori]	-	-	-	-	-	-	-
Unigene0001455	1	0	0.1275	0.001	-6.99435	1	1	no	--	--	-	-	-	-	-	-	-
Unigene0001456	210	51	5.2366	1.4195	-1.88325	3.91099e-20	2.51927e-19	yes	RDH13	PREDICTED: retinol dehydrogenase 13-like [Amyelois transitella]	-	-	-	-	-	-	-
Unigene0001457	6	6	0.4453	0.4971	0.158758	1	1	no	--	--	-	-	-	-	-	-	-
Unigene0001458	54	17	1.4635	0.5142	-1.50902	6.01999e-05	0.000171406	yes	--	endonuclease-reverse transcriptase [Danaus plexippus]	-	-	-	-	-	-	-
Unigene0001459	48	5	4.1892	0.4871	-3.10438	1.07383e-08	4.19384e-08	yes	--	--	-	-	-	-	-	-	-
Unigene0001460	220	71	2.6679	0.961	-1.4731	3.169e-15	1.71564e-14	yes	TBC1D23	PREDICTED: TBC1 domain family member 23 [Amyelois transitella]	-	-	-	-	-	-	-
Unigene0001461	5401	20045	255.736	1059.37	2.05048	0	0	yes	--	PREDICTED: cuticle protein 8-like [Amyelois transitella]	-	-	-	-	-	-	-
Unigene0001462	65	8	1.6063	0.2207	-2.86358	7.85989e-11	3.47943e-10	yes	--	glycoprotein beta5 [Helicoverpa armigera]	-	-	-	-	-	-	-
Unigene0001463	131	1248	3.7449	39.8209	3.41053	4.45324e-242	1.8275e-240	yes	miox	PREDICTED: inositol oxygenase-like [Amyelois transitella]	Metabolism	Carbohydrate metabolism	ko00562//Inositol phosphate metabolism;ko00053//Ascorbate and aldarate metabolism	K00469	GO:0044424//intracellular part	GO:0016701//oxidoreductase activity, acting on single donors with incorporation of molecular oxygen	GO:0006020//inositol metabolic process
Unigene0001464	80	40	1.5648	0.8733	-0.841429	0.00327347	0.00720463	no	--	--	-	-	-	-	-	-	-
Unigene0001465	144	61	2.3091	1.0918	-1.08062	5.10128e-07	1.7505e-06	yes	--	--	-	-	-	-	-	-	-
Unigene0001466	1485	636	23.7937	11.3741	-1.06483	1.38333e-53	1.70066e-52	yes	GstD1	PREDICTED: hemK methyltransferase family member 2-like isoform X1 [Amyelois transitella]	Metabolism;Organismal Systems	Metabolism of other amino acids;Xenobiotics biodegradation and metabolism;Aging	ko04212//Longevity regulating pathway - worm;ko00983//Drug metabolism - other enzymes;ko00480//Glutathione metabolism;ko00980//Metabolism of xenobiotics by cytochrome P450;ko00982//Drug metabolism - cytochrome P450	K00799	-	-	-
Unigene0001467	28	8	2.0451	0.6522	-1.64879	0.00396469	0.00848018	yes	--	--	-	-	-	-	-	-	-
Unigene0001468	201	278	3.8801	5.9898	0.626414	3.97007e-06	1.25891e-05	no	CSTF1	PREDICTED: cleavage stimulation factor subunit 1 [Amyelois transitella]	Genetic Information Processing	Translation	ko03015//mRNA surveillance pathway	K14406	-	-	-
Unigene0001469	2682	249	32.2484	3.3417	-3.27057	0	0	yes	--	Neuronal pentraxin receptor [Papilio xuthus]	-	-	-	-	-	-	-
Unigene0001470	5	0	0.2675	0.001	-8.0634	0.0625313	0.100727	no	--	--	-	-	-	-	-	-	-
Unigene0001471	565	158	10.5891	3.3051	-1.67981	5.60662e-44	6.0585e-43	yes	--	--	-	-	-	-	-	-	-
Unigene0001472	27	19	0.8765	0.6884	-0.348507	0.461908	0.584228	no	--	--	-	-	-	-	-	-	-
Unigene0001473	11	11	1.1443	1.2772	0.158519	0.831904	0.920615	no	--	--	-	-	-	-	-	-	-
Unigene0001474	7	0	1.2537	0.001	-10.292	0.0156414	0.0296078	yes	--	--	-	-	-	-	-	-	-
Unigene0001475	266	97	5.142	2.0929	-1.29683	2.26545e-15	1.23256e-14	yes	--	--	-	-	-	-	-	-	-
Unigene0001476	40	47	1.9734	2.588	0.391154	0.284654	0.384096	no	--	--	-	-	-	-	-	-	-
Unigene0001477	66	30	2.9141	1.4784	-0.979014	0.00197195	0.0044205	no	--	--	-	-	-	-	-	-	-
Unigene0001478	0	22	0.001	2.2886	11.1602	2.4145e-07	8.52119e-07	yes	--	--	-	-	-	-	-	-	-
Unigene0001479	26	14	1.1382	0.6841	-0.734475	0.154271	0.22127	no	--	--	-	-	-	-	-	-	-
Unigene0001480	343	99	23.5102	7.5739	-1.63418	1.20456e-26	9.34228e-26	yes	--	--	-	-	-	-	-	-	-
Unigene0001481	0	0	0.001	0.001	0	notest	notest	notest	--	--	-	-	-	-	-	-	-
Unigene0001482	78	50	1.3615	0.9741	-0.483055	0.0764574	0.121911	no	Pdss2	PREDICTED: decaprenyl-diphosphate synthase subunit 2-like [Amyelois transitella]	Metabolism	Metabolism of terpenoids and polyketides	ko00900//Terpenoid backbone biosynthesis	K12505	-	-	-
Unigene0001483	4	2	0.3951	0.2205	-0.841439	0.687547	0.773824	no	--	--	-	-	-	-	-	-	-
Unigene0001484	0	0	0.001	0.001	0	notest	notest	notest	--	--	-	-	-	-	-	-	-
Unigene0001485	288	53	5.7121	1.1733	-2.28345	3.44276e-34	3.14655e-33	yes	Ube2j1	PREDICTED: ubiquitin-conjugating enzyme E2 J1-like [Amyelois transitella]	Genetic Information Processing	Folding, sorting and degradation	ko04141//Protein processing in endoplasmic reticulum;ko04120//Ubiquitin mediated proteolysis	K10578	-	-	-
Unigene0001486	5	5	0.8272	0.9233	0.158563	1	1	no	--	--	-	-	-	-	-	-	-
Unigene0001487	19	10	0.6485	0.3809	-0.767694	0.265279	0.359015	no	--	--	-	-	-	-	-	-	-
Unigene0001488	1	0	0.1093	0.001	-6.77215	1	1	no	--	--	-	-	-	-	-	-	-
Unigene0001489	17	2	1.2351	0.1622	-2.92878	0.00131833	0.00309387	yes	--	--	-	-	-	-	-	-	-
Unigene0001490	518	117	6.0794	1.5326	-1.98795	2.07098e-50	2.43351e-49	yes	Orct	PREDICTED: organic cation transporter-like protein [Amyelois transitella]	-	-	-	-	-	-	-
Unigene0001491	0	0	0.001	0.001	0	notest	notest	notest	--	--	-	-	-	-	-	-	-
Unigene0001492	330	136	3.8807	1.7851	-1.12031	5.01925e-15	2.69488e-14	yes	Sv2a	PREDICTED: synaptic vesicle glycoprotein 2C-like isoform X1 [Amyelois transitella]	Environmental Information Processing	Signaling molecules and interaction	ko04512//ECM-receptor interaction	K06258	-	-	-
Unigene0001493	50	34	6.204	4.7087	-0.39787	0.273264	0.369082	no	--	--	-	-	-	-	-	-	-
Unigene0001494	18	2	0.7075	0.0877	-3.01208	0.000732495	0.00178356	yes	--	acyl- dehydrogenase [Lasius niger]	-	-	-	-	-	-	-
Unigene0001495	16	0	1.2251	0.001	-10.2587	6.13562e-05	0.000171511	yes	--	--	-	-	-	-	-	-	-
Unigene0001496	173	23	3.2044	0.4755	-2.75254	5.9723e-26	4.54852e-25	yes	--	--	-	-	-	-	-	-	-
Unigene0001497	35	24	1.5289	1.1702	-0.385739	0.358842	0.473387	no	--	--	-	-	-	-	-	-	-
Unigene0001498	10	4	0.6049	0.2701	-1.1632	0.179718	0.253737	no	--	--	-	-	-	-	-	-	-
Unigene0001499	58	19	2.4708	0.9034	-1.45154	0.000124158	0.000334562	yes	--	--	-	-	-	-	-	-	-
Unigene0001500	3	1	0.4232	0.1575	-1.42599	0.625037	0.716877	no	--	--	-	-	-	-	-	-	-
Unigene0001501	85	24	2.1106	0.6652	-1.66579	1.0105e-07	3.69211e-07	yes	sll	PREDICTED: adenosine 3'-phospho 5'-phosphosulfate transporter 1 [Amyelois transitella]	-	-	-	-	-	-	-
Unigene0001502	343	385	3.4966	4.3806	0.325176	0.00320388	0.0070528	no	SREBF1	PREDICTED: sterol regulatory element-binding protein 2 [Amyelois transitella]	-	-	-	-	-	-	-
Unigene0001503	198	67	7.9266	2.9938	-1.40472	3.87968e-13	1.92978e-12	yes	--	--	-	-	-	-	-	-	-
Unigene0001504	7	7	0.483	0.5391	0.15853	1	1	no	--	--	-	-	-	-	-	-	-
Unigene0001505	2104	169	98.9415	8.8704	-3.4795	0	0	yes	--	--	-	-	-	-	-	-	-
Unigene0001506	35	6	5.5884	1.0693	-2.38577	2.57758e-05	7.58595e-05	yes	--	--	-	-	-	-	-	-	-
Unigene0001507	28	3	1.7476	0.209	-3.0638	8.54838e-06	2.63867e-05	yes	--	--	-	-	-	-	-	-	-
Unigene0001508	7	0	1.1353	0.001	-10.1489	0.0156414	0.0296078	yes	--	PREDICTED: RNA-directed DNA polymerase from mobile element jockey-like [Amyelois transitella]	-	-	-	-	-	-	-
Unigene0001509	22	2	0.7713	0.0783	-3.30021	6.66138e-05	0.000185439	yes	--	--	-	-	-	-	-	-	-
Unigene0001510	309	149	5.6448	3.0381	-0.893753	3.55352e-10	1.52033e-09	no	--	--	-	-	-	-	-	-	-
Unigene0001511	33	2	3.8952	0.2635	-3.88582	7.09128e-08	2.60645e-07	yes	--	--	-	-	-	-	-	-	-
Unigene0001512	30	1	2.1912	0.0815	-4.74878	5.88446e-08	2.19344e-07	yes	--	--	-	-	-	-	-	-	-
Unigene0001513	26	18	1.5636	1.2082	-0.372012	0.451881	0.584117	no	--	PREDICTED: signal-induced proliferation-associated 1-like protein 1 [Amyelois transitella]	-	-	-	-	-	-	-
Unigene0001514	70	44	1.0079	0.7071	-0.511366	0.0755192	0.12047	no	--	endonuclease-reverse transcriptase [Bombyx mori]	-	-	-	-	-	-	-
Unigene0001515	1454	295	17.6166	3.9894	-2.14269	4.93201e-146	1.34355e-144	yes	Ugt2b1	PREDICTED: UDP-glucuronosyltransferase 2A3-like [Amyelois transitella]	Metabolism	Xenobiotics biodegradation and metabolism;Metabolism of cofactors and vitamins;Global and overview maps;Carbohydrate metabolism	ko01100//Metabolic pathways;ko00983//Drug metabolism - other enzymes;ko00980//Metabolism of xenobiotics by cytochrome P450;ko00040//Pentose and glucuronate interconversions;ko00982//Drug metabolism - cytochrome P450;ko00053//Ascorbate and aldarate metabolism;ko00830//Retinol metabolism;ko00860//Porphyrin and chlorophyll metabolism	K00699	-	GO:0016757//transferase activity, transferring glycosyl groups	-
Unigene0001516	5	0	0.3545	0.001	-8.46964	0.0625313	0.100727	no	--	--	-	-	-	-	-	-	-
Unigene0001517	614	71	6.8213	0.8804	-2.95382	9.3434e-94	1.74101e-92	yes	--	Superoxide dismutase (Cu-Zn) [Ceratitis capitata]	-	-	-	-	-	-	-
Unigene0001518	491	343	2.3	1.7934	-0.358937	0.000583291	0.0014323	no	--	PREDICTED: serine/arginine repetitive matrix protein 1 [Amyelois transitella]	-	-	-	-	-	-	-
Unigene0001519	3	8	0.5373	1.5993	1.57364	0.226691	0.316096	no	--	--	-	-	-	-	-	-	-
Unigene0001520	17	7	2.2161	1.0185	-1.12158	0.151835	0.217962	no	--	--	-	-	-	-	-	-	-
Unigene0001521	36	26	2.3208	1.8708	-0.310967	0.526416	0.611885	no	--	--	-	-	-	-	-	-	-
Unigene0001522	9	0	0.713	0.001	-9.47776	0.00391328	0.00837841	yes	--	--	-	-	-	-	-	-	-
Unigene0001523	110	31	8.5498	2.6893	-1.66866	1.43032e-09	5.91602e-09	yes	--	--	-	-	-	-	-	-	-
Unigene0001524	70	22	1.7476	0.6131	-1.51118	7.69448e-06	2.38305e-05	yes	--	--	-	-	-	-	-	-	-
Unigene0001525	8	0	0.7307	0.001	-9.51314	0.00782344	0.0155498	yes	--	--	-	-	-	-	-	-	-
Unigene0001526	150	25	3.9358	0.7322	-2.42635	7.26221e-20	4.6481e-19	yes	--	--	-	-	-	-	-	-	-
Unigene0001527	2	0	0.339	0.001	-8.40514	0.500025	0.584228	no	--	--	-	-	-	-	-	-	-
Unigene0001528	61	12	2.6789	0.5882	-2.18726	6.59028e-08	2.42917e-07	yes	--	--	-	-	-	-	-	-	-
Unigene0001529	513	105	8.2776	1.891	-2.13006	9.40926e-55	1.17155e-53	yes	PDSS2	PREDICTED: decaprenyl-diphosphate synthase subunit 2 [Amyelois transitella]	Metabolism	Metabolism of terpenoids and polyketides	ko00900//Terpenoid backbone biosynthesis	K12505	-	-	-
Unigene0001530	883	14	27.8306	0.4925	-5.8204	1.01393e-212	3.69425e-211	yes	--	--	-	-	-	-	-	-	-
Unigene0001531	17	5	1.8625	0.6114	-1.60705	0.0266814	0.0489936	yes	--	--	-	-	-	-	-	-	-
Unigene0001532	718	143	17.0869	3.7984	-2.16943	8.00536e-77	1.27965e-75	yes	did2	PREDICTED: charged multivesicular body protein 1b [Amyelois transitella]	Cellular Processes	Transport and catabolism	ko04144//Endocytosis	K12197	-	-	-
Unigene0001533	5	2	0.4136	0.1847	-1.16305	0.453207	0.584117	no	--	--	-	-	-	-	-	-	-
Unigene0001534	21	2	3.0568	0.3249	-3.23395	0.000122056	0.000330537	yes	--	--	-	-	-	-	-	-	-
Unigene0001535	2	8	0.1353	0.604	2.15839	0.109463	0.170798	no	--	--	-	-	-	-	-	-	-
Unigene0001536	80	22	12.5306	3.8462	-1.70395	1.93553e-07	6.92626e-07	yes	--	--	-	-	-	-	-	-	-
Unigene0001537	18	1	1.8678	0.1158	-4.01163	0.000145836	0.000391473	yes	--	--	-	-	-	-	-	-	-
Unigene0001538	242	103	4.089	1.9425	-1.07383	7.37572e-11	3.2689e-10	yes	--	--	-	-	-	-	-	-	-
Unigene0001539	20	17	0.9014	0.8552	-0.0759056	1	1	no	--	--	-	-	-	-	-	-	-
Unigene0001540	11	5	1.4073	0.714	-0.978934	0.301941	0.401646	no	--	--	-	-	-	-	-	-	-
Unigene0001541	74	29	2.0555	0.8991	-1.19294	9.68877e-05	0.000267046	yes	--	--	-	-	-	-	-	-	-
Unigene0001542	334	168	10.5594	5.9282	-0.832862	7.5099e-10	3.16326e-09	no	--	--	-	-	-	-	-	-	-
Unigene0001543	38	11	1.6006	0.5171	-1.6301	0.000727566	0.00177921	yes	--	--	-	-	-	-	-	-	-
Unigene0001544	7	0	1.3602	0.001	-10.4096	0.0156414	0.0296078	yes	--	--	-	-	-	-	-	-	-
Unigene0001545	3	0	0.1867	0.001	-7.54458	0.250037	0.339121	no	--	--	-	-	-	-	-	-	-
Unigene0001546	0	0	0.001	0.001	0	notest	notest	notest	--	--	-	-	-	-	-	-	-
Unigene0001547	6	1	1.1443	0.2129	-2.42622	0.125066	0.180561	no	--	--	-	-	-	-	-	-	-
Unigene0001548	0	0	0.001	0.001	0	notest	notest	notest	--	PREDICTED: histone-lysine N-methyltransferase SETMAR-like [Acromyrmex echinatior]	-	-	-	-	-	-	-
Unigene0001549	32	23	0.8488	0.681	-0.31777	0.4972	0.584228	no	--	--	-	-	-	-	-	-	-
Unigene0001550	0	0	0.001	0.001	0	notest	notest	notest	--	--	-	-	-	-	-	-	-
Unigene0001551	167	45	3.4797	1.0466	-1.73325	8.28452e-15	4.39928e-14	yes	--	--	-	-	-	-	-	-	-
Unigene0001552	11	8	1.1161	0.906	-0.300883	0.814613	0.902733	no	--	--	-	-	-	-	-	-	-
Unigene0001553	41	0	2.0647	0.001	-11.0117	3.77503e-12	1.7921e-11	yes	--	--	-	-	-	-	-	-	-
Unigene0001554	150	237	14.7826	26.0695	0.818463	6.65858e-08	2.45306e-07	no	--	Carboxypeptidase A1 [Papilio machaon]	-	-	-	-	-	-	-
Unigene0001555	134	12	3.2838	0.3282	-3.32272	4.4401e-24	3.21481e-23	yes	--	PREDICTED: 2-acylglycerol O-acyltransferase 2-A-like [Papilio xuthus]	-	-	-	-	-	-	-
Unigene0001556	67	23	2.3058	0.8835	-1.38397	4.48874e-05	0.000128779	yes	--	--	-	-	-	-	-	-	-
Unigene0001557	162	74	3.9233	2.0003	-0.971851	1.1701e-06	3.90817e-06	no	--	PREDICTED: rhomboid-related protein 1-like [Amyelois transitella]	Organismal Systems	Development	ko04320//Dorso-ventral axis formation	K02857	-	-	-
Unigene0001558	127	166	14.6136	21.3199	0.544889	0.00175343	0.00407677	no	--	--	-	-	-	-	-	-	-
Unigene0001559	179	71	3.0483	1.3495	-1.17558	1.75452e-09	7.2229e-09	yes	Ascc2	PREDICTED: activating signal cointegrator 1 complex subunit 2 isoform X1 [Amyelois transitella]	-	-	-	-	-	-	-
Unigene0001560	36	18	0.877	0.4894	-0.841563	0.0537535	0.0890233	no	--	--	-	-	-	-	-	-	-
Unigene0001561	5	2	0.8547	0.3816	-1.16336	0.453207	0.584117	no	--	--	-	-	-	-	-	-	-
Unigene0001562	578	448	13.5826	11.7505	-0.209038	0.0258753	0.0475557	no	BCHE	PREDICTED: esterase FE4-like [Amyelois transitella]	Metabolism	Global and overview maps;Xenobiotics biodegradation and metabolism	ko01100//Metabolic pathways;ko00983//Drug metabolism - other enzymes	K01044	-	-	-
Unigene0001563	1682	302	28.6791	5.7474	-2.31902	5.70345e-184	1.8427e-182	yes	PGM3	N-phosphoacetylglucosamine mutase [Cnaphalocrocis medinalis]	Metabolism	Carbohydrate metabolism;Global and overview maps	ko01100//Metabolic pathways;ko00520//Amino sugar and nucleotide sugar metabolism	K01836	-	GO:0046872//metal ion binding	GO:0001704//formation of primary germ layer;GO:0006047//UDP-N-acetylglucosamine metabolic process;GO:0009967//positive regulation of signal transduction
Unigene0001564	121	23	1.993	0.4228	-2.23689	4.02358e-15	2.16726e-14	yes	Dnajc8	PREDICTED: dnaJ homolog subfamily C member 8 isoform X2 [Amyelois transitella]	-	-	-	-	-	-	-
Unigene0001565	9	11	1.8085	2.4672	0.448081	0.503661	0.588163	no	--	--	-	-	-	-	-	-	-
Unigene0001566	1	0	0.1406	0.001	-7.13545	1	1	no	--	--	-	-	-	-	-	-	-
Unigene0001567	4	0	0.2886	0.001	-8.17293	0.125037	0.180561	no	--	--	-	-	-	-	-	-	-
Unigene0001568	171	25	2.2687	0.3702	-2.61549	2.14088e-24	1.56201e-23	yes	--	Glycosyl transferase, partial [Operophtera brumata]	-	-	-	-	-	-	-
Unigene0001569	9	4	0.7475	0.3708	-1.01143	0.267003	0.360834	no	--	--	-	-	-	-	-	-	-
Unigene0001570	5	0	0.2091	0.001	-7.70805	0.0625313	0.100727	no	--	PREDICTED: RNA-directed DNA polymerase from mobile element jockey-like [Strongylocentrotus purpuratus]	-	-	-	-	-	-	-
Unigene0001571	47	19	2.3271	1.05	-1.14814	0.00266805	0.00589583	yes	--	--	-	-	-	-	-	-	-
Unigene0001572	548	267	6.015	3.2711	-0.878789	2.2815e-16	1.29073e-15	no	SLC27A4	PREDICTED: long-chain fatty acid transport protein 4-like isoform X1 [Amyelois transitella]	-	-	-	-	-	-	-
Unigene0001573	15	33	1.3288	3.263	1.29608	0.00384377	0.00837841	yes	--	--	-	-	-	-	-	-	-
Unigene0001574	1207	712	16.3558	10.7688	-0.602945	1.21928e-17	7.20943e-17	no	gd	PREDICTED: serine proteinase stubble-like [Amyelois transitella]	-	-	-	-	-	-	-
Unigene0001575	236	94	2.6512	1.1786	-1.16957	7.83221e-12	3.6534e-11	yes	dia	PREDICTED: protein diaphanous [Papilio machaon]	-	-	-	-	-	-	-
Unigene0001576	367	87	9.4136	2.4908	-1.91814	7.13349e-35	6.60229e-34	yes	--	--	-	-	-	-	-	-	-
Unigene0001577	7	2	0.7173	0.2288	-1.64849	0.179786	0.253737	no	--	--	-	-	-	-	-	-	-
Unigene0001578	3	4	0.1505	0.224	0.573735	1	1	no	--	--	-	-	-	-	-	-	-
Unigene0001579	153	60	10.0682	4.4069	-1.19197	1.78396e-08	6.85661e-08	yes	--	--	-	-	-	-	-	-	-
Unigene0001580	443	245	8.2092	5.0674	-0.695996	1.79879e-09	7.40342e-09	no	--	--	-	-	-	-	-	-	-
Unigene0001581	2	10	0.1692	0.9441	2.48021	0.0386306	0.0650524	no	--	--	-	-	-	-	-	-	-
Unigene0001582	1163	339	18.2025	5.9221	-1.61996	1.94367e-81	3.26773e-80	yes	flr	PREDICTED: actin-interacting protein 1 [Amyelois transitella]	-	-	-	-	-	-	-
Unigene0001583	38	16	2.5412	1.1943	-1.08934	0.0127768	0.0249693	yes	--	--	-	-	-	-	-	-	-
Unigene0001584	20	19	1.5967	1.693	0.0844887	1	1	no	--	--	-	-	-	-	-	-	-
Unigene0001585	13	20	1.0951	1.8805	0.780054	0.163102	0.233802	no	--	--	-	-	-	-	-	-	-
Unigene0001586	253	202	5.2744	4.7003	-0.166254	0.245931	0.339121	no	4CL1	PREDICTED: 4-coumarate--CoA ligase 2-like [Amyelois transitella]	-	-	-	-	-	-	-
Unigene0001587	192	23	4.0854	0.5462	-2.90298	3.07658e-30	2.59677e-29	yes	--	PREDICTED: uncharacterized protein LOC106113188, partial [Papilio xuthus]	-	-	-	-	-	-	-
Unigene0001588	5	1	0.3509	0.0783	-2.16398	0.21882	0.305899	no	--	--	-	-	-	-	-	-	-
Unigene0001589	6	0	0.4726	0.001	-8.88448	0.0312734	0.0533546	no	--	--	-	-	-	-	-	-	-
Unigene0001590	275	77	5.0215	1.5693	-1.678	2.85312e-22	1.96366e-21	yes	--	PREDICTED: E3 ubiquitin-protein ligase SDIR1-like isoform X1 [Papilio polytes]	-	-	-	-	-	-	-
Unigene0001591	42	24	1.6462	1.05	-0.64875	0.10944	0.170798	no	--	--	-	-	-	-	-	-	-
Unigene0001592	8	9	0.8883	1.1154	0.328442	1	1	no	--	--	-	-	-	-	-	-	-
Unigene0001593	0	2	0.001	0.3273	8.35447	0.500025	0.584228	no	--	--	-	-	-	-	-	-	-
Unigene0001594	0	0	0.001	0.001	0	notest	notest	notest	--	--	-	-	-	-	-	-	-
Unigene0001595	1100	995	36.4551	36.8055	0.0138007	0.851407	0.940241	no	--	PREDICTED: uncharacterized protein LOC106131987 [Amyelois transitella]	-	-	-	-	-	-	-
Unigene0001596	13	16	1.4319	1.967	0.458066	0.458587	0.584228	no	--	--	-	-	-	-	-	-	-
Unigene0001597	68	36	2.384	1.4087	-0.75902	0.0102555	0.0202439	no	--	PREDICTED: uncharacterized protein LOC106132325 [Amyelois transitella]	-	-	-	-	-	-	-
Unigene0001598	67	12	2.3155	0.4629	-2.32255	3.22379e-09	1.30782e-08	yes	--	--	-	-	-	-	-	-	-
Unigene0001599	408	170	7.9618	3.7027	-1.10452	8.07353e-18	4.79966e-17	yes	Slc30a2	PREDICTED: zinc transporter 2-like isoform X1 [Amyelois transitella]	-	-	-	-	-	-	-
Unigene0001600	12	4	1.3581	0.5053	-1.42638	0.118607	0.180561	no	--	--	-	-	-	-	-	-	-
Unigene0001601	18	0	0.8977	0.001	-9.81009	1.53628e-05	4.5981e-05	yes	--	PREDICTED: uncharacterized protein LOC106134133 [Amyelois transitella]	-	-	-	-	-	-	-
Unigene0001602	375	42	8.5159	1.0646	-2.99985	6.08012e-59	7.98403e-58	yes	--	--	-	-	-	-	-	-	-
Unigene0001603	1174	437	11.4738	4.767	-1.26719	5.06143e-57	6.49088e-56	yes	--	endonuclease-reverse transcriptase [Bombyx mori]	-	-	-	-	-	-	-
Unigene0001604	0	0	0.001	0.001	0	notest	notest	notest	--	--	-	-	-	-	-	-	-
Unigene0001605	8	8	0.2891	0.3227	0.158625	1	1	no	--	--	-	-	-	-	-	-	-
Unigene0001606	47	101	3.9513	9.4773	1.26215	4.84194e-07	1.6633e-06	yes	--	--	-	-	-	-	-	-	-
Unigene0001607	8	1	1.1604	0.1619	-2.84145	0.0391047	0.0655112	no	--	--	-	-	-	-	-	-	-
Unigene0001608	818	138	10.2143	1.9233	-2.40893	2.15352e-98	4.16083e-97	yes	--	--	-	-	-	-	-	-	-
Unigene0001609	508	179	5.1166	2.0123	-1.34634	5.30461e-29	4.34056e-28	yes	--	--	-	-	-	-	-	-	-
Unigene0001610	34	2	2.2664	0.1488	-3.92896	3.75948e-08	1.41366e-07	yes	--	--	-	-	-	-	-	-	-
Unigene0001611	2	4	0.2452	0.5474	1.15864	0.687547	0.773824	no	--	--	-	-	-	-	-	-	-
Unigene0001612	15	4	1.4573	0.4338	-1.7482	0.0309574	0.0533546	no	--	--	-	-	-	-	-	-	-
Unigene0001613	41	26	1.3523	0.9571	-0.498674	0.222323	0.31072	no	--	--	-	-	-	-	-	-	-
Unigene0001614	40	2	2.2791	0.1272	-4.16329	1.54122e-09	6.3575e-09	yes	--	PREDICTED: LOW QUALITY PROTEIN: xanthine dehydrogenase [Agrilus planipennis]	-	-	-	-	-	-	-
Unigene0001615	77	24	3.0886	1.0745	-1.52329	1.76565e-06	5.82524e-06	yes	--	--	-	-	-	-	-	-	-
Unigene0001616	12	2	0.4154	0.0773	-2.42596	0.0225028	0.0414771	yes	--	--	-	-	-	-	-	-	-
Unigene0001617	78	20	2.1978	0.629	-1.80493	6.51093e-08	2.40018e-07	yes	--	--	-	-	-	-	-	-	-
Unigene0001618	66	42	2.4784	1.7604	-0.493506	0.102354	0.161399	no	--	--	-	-	-	-	-	-	-
Unigene0001619	1	2	0.1635	0.3649	1.15821	1	1	no	--	--	-	-	-	-	-	-	-
Unigene0001620	9867	1701	72.3117	13.914	-2.37769	0	0	yes	--	PREDICTED: inner centromere protein isoform X1 [Amyelois transitella]	-	-	-	-	-	-	-
Unigene0001621	59	26	1.519	0.7472	-1.02356	0.00304544	0.0067137	yes	--	--	-	-	-	-	-	-	-
Unigene0001622	15	0	1.6304	0.001	-10.671	0.000122627	0.000330537	yes	--	--	-	-	-	-	-	-	-
Unigene0001623	16	4	0.8672	0.242	-1.84136	0.0192663	0.0361186	yes	--	--	-	-	-	-	-	-	-
Unigene0001624	871	50	35.9521	2.3036	-3.96411	2.87612e-169	8.79813e-168	yes	--	--	-	-	-	-	-	-	-
Unigene0001625	137	42	1.885	0.645	-1.54719	7.37591e-11	3.2689e-10	yes	C08B11.3	PREDICTED: AT-rich interactive domain-containing protein 2 [Amyelois transitella]	-	-	-	-	-	-	-
Unigene0001626	154	20	6.1532	0.8919	-2.78638	2.17785e-23	1.5481e-22	yes	--	--	-	-	-	-	-	-	-
Unigene0001627	126	39	2.8965	1.0007	-1.5333	7.90513e-10	3.32495e-09	yes	DEGS2	PREDICTED: sphingolipid delta(4)-desaturase DES1 [Bombyx mori]	Metabolism	Lipid metabolism;Global and overview maps	ko01100//Metabolic pathways;ko00600//Sphingolipid metabolism	K04712	-	-	-
Unigene0001628	70	38	1.6092	0.975	-0.72287	0.0160305	0.0303395	no	--	--	-	-	-	-	-	-	-
Unigene0001629	18	8	2.9078	1.4425	-1.01136	0.168914	0.241188	no	--	--	-	-	-	-	-	-	-
Unigene0001630	3201	710	34.3214	8.4969	-2.0141	6.82378e-271	3.06171e-269	yes	X-element\ORF2	PREDICTED: BCL2/adenovirus E1B 19 kDa protein-interacting protein 3 isoform X1 [Amyelois transitella]	Environmental Information Processing;Cellular Processes	Transport and catabolism;Signal transduction	ko04140//Autophagy - animal;ko04068//FoxO signaling pathway;ko04137//Mitophagy - animal	K15464	-	-	-
Unigene0001631	257	79	3.9771	1.3645	-1.54334	7.59643e-19	4.70745e-18	yes	--	--	-	-	-	-	-	-	-
Unigene0001632	713	307	3.4189	1.6431	-1.05711	2.17289e-27	1.7125e-26	yes	Mtor	PREDICTED: serine/threonine-protein kinase mTOR isoform X1 [Amyelois transitella]	Environmental Information Processing;Cellular Processes;Organismal Systems	Transport and catabolism;Aging;Signal transduction	ko04150//mTOR signaling pathway;ko04140//Autophagy - animal;ko04212//Longevity regulating pathway - worm;ko04213//Longevity regulating pathway - multiple species;ko04012//ErbB signaling pathway;ko04136//Autophagy - other eukaryotes	K07203	-	GO:0016772//transferase activity, transferring phosphorus-containing groups;GO:0032550//purine ribonucleoside binding	GO:0006796//phosphate-containing compound metabolic process
Unigene0001633	10	8	0.7463	0.6664	-0.163367	1	1	no	--	--	-	-	-	-	-	-	-
Unigene0001634	2929	720	59.5254	16.332	-1.8658	7.68992e-226	2.98469e-224	yes	Svop	PREDICTED: synaptic vesicle glycoprotein 2A-like [Amyelois transitella]	-	-	-	-	-	-	-
Unigene0001635	58	44	7.3516	6.2249	-0.240008	0.489543	0.584228	no	--	--	-	-	-	-	-	-	-
Unigene0001636	261	660	19.1311	53.9968	1.49695	1.34642e-48	1.55095e-47	yes	--	--	-	-	-	-	-	-	-
Unigene0001637	503	111	6.1522	1.5153	-2.0215	2.32862e-50	2.73258e-49	yes	DCTN2-p50	PREDICTED: probable dynactin subunit 2 [Amyelois transitella]	-	-	-	-	-	-	-
Unigene0001638	19	0	2.6532	0.001	-11.3735	7.68793e-06	2.38124e-05	yes	--	--	-	-	-	-	-	-	-
Unigene0001639	115	38	10.8904	4.0166	-1.43901	2.00924e-08	7.69128e-08	yes	--	--	-	-	-	-	-	-	-
Unigene0001640	0	0	0.001	0.001	0	notest	notest	notest	--	PREDICTED: RNA-directed DNA polymerase from mobile element jockey-like, partial [Papilio xuthus]	-	-	-	-	-	-	-
Unigene0001641	0	0	0.001	0.001	0	notest	notest	notest	--	--	-	-	-	-	-	-	-
Unigene0001642	0	0	0.001	0.001	0	notest	notest	notest	--	--	-	-	-	-	-	-	-
Unigene0001643	0	0	0.001	0.001	0	notest	notest	notest	--	--	-	-	-	-	-	-	-
Unigene0001644	10	0	1.3731	0.001	-10.4232	0.00195752	0.00438845	yes	--	--	-	-	-	-	-	-	-
Unigene0001645	16	3	2.0662	0.4324	-2.25654	0.00756354	0.0155498	yes	--	PREDICTED: KRAB-A domain-containing protein 2-like [Solenopsis invicta]	-	-	-	-	-	-	-
Unigene0001646	6	1	0.6626	0.1233	-2.42597	0.125066	0.180561	no	--	--	-	-	-	-	-	-	-
Unigene0001647	0	37	0.001	3.6043	11.8155	7.53576e-12	3.51699e-11	yes	--	--	-	-	-	-	-	-	-
Unigene0001648	12	6	1.3043	0.7279	-0.841464	0.332514	0.440094	no	--	neuropeptide receptor A27 [Danaus plexippus]	-	-	-	-	-	-	-
Unigene0001649	83	21	1.1847	0.3346	-1.82401	2.46638e-08	9.40425e-08	yes	--	PREDICTED: zinc finger protein 615-like [Amyelois transitella]	-	-	-	-	-	-	-
Unigene0001650	78	156	2.4565	5.4837	1.15855	5.53556e-09	2.20611e-08	yes	--	neuropeptide receptor A5 [Danaus plexippus]	-	-	-	-	-	-	-
Unigene0001651	17	8	1.1134	0.5848	-0.928957	0.229815	0.320081	no	--	--	-	-	-	-	-	-	-
Unigene0001652	0	2	0.001	0.1385	7.11374	0.500025	0.584228	no	--	--	-	-	-	-	-	-	-
Unigene0001653	0	0	0.001	0.001	0	notest	notest	notest	--	--	-	-	-	-	-	-	-
Unigene0001654	489	106	7.7806	1.8825	-2.04723	9.4999e-50	1.10702e-48	yes	--	PREDICTED: zinc finger and BTB domain-containing protein 41-like [Amyelois transitella]	-	-	-	-	-	-	-
Unigene0001655	4	4	0.5949	0.664	0.158536	1	1	no	--	--	-	-	-	-	-	-	-
Unigene0001656	0	0	0.001	0.001	0	notest	notest	notest	--	--	-	-	-	-	-	-	-
Unigene0001657	3	2	0.2142	0.1594	-0.426307	1	1	no	--	--	-	-	-	-	-	-	-
Unigene0001658	347	109	7.6482	2.6815	-1.51208	5.67705e-24	4.09605e-23	yes	--	--	-	-	-	-	-	-	-
Unigene0001659	70	23	2.8382	1.0409	-1.44714	1.44366e-05	4.3875e-05	yes	--	--	-	-	-	-	-	-	-
Unigene0001660	7	0	0.535	0.001	-9.0634	0.0156414	0.0296078	yes	--	--	-	-	-	-	-	-	-
Unigene0001661	0	0	0.001	0.001	0	notest	notest	notest	--	--	-	-	-	-	-	-	-
Unigene0001662	624	1959	11.2792	39.5231	1.80903	1.11622e-171	3.45064e-170	yes	--	--	-	-	-	-	-	-	-
Unigene0001663	44	25	1.4295	0.9065	-0.657132	0.0917435	0.14517	no	--	--	-	-	-	-	-	-	-
Unigene0001664	69	10	3.1937	0.5166	-2.62811	1.13548e-10	5.00258e-10	yes	--	--	-	-	-	-	-	-	-
Unigene0001665	88	41	4.0459	2.104	-0.943326	0.000537154	0.00132339	no	--	--	-	-	-	-	-	-	-
Unigene0001666	13	11	2.1858	2.0644	-0.0824389	1	1	no	--	--	-	-	-	-	-	-	-
Unigene0001667	0	15	0.001	1.7639	10.7846	3.07011e-05	8.91951e-05	yes	--	--	-	-	-	-	-	-	-
Unigene0001668	54	28	1.813	1.0492	-0.789089	0.0259521	0.0476845	no	--	PREDICTED: shematrin-like protein 2 [Bombyx mori]	-	-	-	-	-	-	-
Unigene0001669	18	5	2.3391	0.7252	-1.6895	0.0169593	0.0319988	yes	--	--	-	-	-	-	-	-	-
Unigene0001670	504	66	2.9517	0.4314	-2.77445	8.55238e-73	1.31325e-71	yes	Pxt	PREDICTED: peroxidasin homolog [Amyelois transitella]	-	-	-	-	-	-	-
Unigene0001671	42	8	2.9677	0.6309	-2.23386	9.48459e-06	2.91764e-05	yes	--	--	-	-	-	-	-	-	-
Unigene0001672	2543	603	35.8144	9.4788	-1.91776	7.25053e-208	2.58011e-206	yes	Abcg1	PREDICTED: ATP-binding cassette sub-family G member 1-like [Amyelois transitella]	-	-	-	-	-	GO:0016887//ATPase activity	GO:0044765//single-organism transport
Unigene0001673	1122	495	13.2587	6.5289	-1.02203	4.10311e-39	4.1051e-38	yes	ACOX3	PREDICTED: peroxisomal acyl-coenzyme A oxidase 3-like [Amyelois transitella]	Metabolism;Cellular Processes	Transport and catabolism;Lipid metabolism;Global and overview maps	ko01100//Metabolic pathways;ko04146//Peroxisome;ko01212//Fatty acid metabolism;ko00071//Fatty acid degradation;ko01040//Biosynthesis of unsaturated fatty acids;ko00592//alpha-Linolenic acid metabolism	K00232	-	-	-
Unigene0001674	109	96	3.4513	3.3928	-0.0246635	0.944488	1	no	--	--	-	-	-	-	-	-	-
Unigene0001675	1	0	0.104	0.001	-6.70044	1	1	no	--	--	-	-	-	-	-	-	-
Unigene0001676	36	9	1.9086	0.5326	-1.84139	0.000393673	0.0010123	yes	--	--	-	-	-	-	-	-	-
Unigene0001677	30	2	1.9523	0.1453	-3.74807	4.7109e-07	1.63219e-06	yes	--	--	-	-	-	-	-	-	-
Unigene0001678	18	5	1.317	0.4083	-1.68955	0.0169593	0.0319988	yes	--	--	-	-	-	-	-	-	-
Unigene0001679	2441	984	19.2745	8.6723	-1.15221	7.91759e-98	1.52138e-96	yes	GANAB	PREDICTED: neutral alpha-glucosidase AB isoform X1 [Amyelois transitella]	Metabolism;Genetic Information Processing	Global and overview maps;Glycan biosynthesis and metabolism;Folding, sorting and degradation	ko01100//Metabolic pathways;ko04141//Protein processing in endoplasmic reticulum;ko00510//N-Glycan biosynthesis	K05546	-	-	-
Unigene0001680	216	38	3.8924	0.7643	-2.34845	4.29177e-27	3.36353e-26	yes	--	--	-	-	-	-	-	-	-
Unigene0001681	684	260	6.6174	2.8076	-1.23693	1.1558e-33	1.04708e-32	yes	RNF185	PREDICTED: E3 ubiquitin-protein ligase RNF185-like [Amyelois transitella]	Genetic Information Processing	Folding, sorting and degradation	ko04141//Protein processing in endoplasmic reticulum	K10666	-	GO:0043169//cation binding	-
Unigene0001682	44	11	1.3259	0.37	-1.84137	5.32639e-05	0.000152201	yes	--	--	-	-	-	-	-	-	-
Unigene0001683	322	145	4.2123	2.1172	-0.992451	2.38561e-12	1.14116e-11	no	mars	PREDICTED: methionine--tRNA ligase, cytoplasmic [Amyelois transitella]	Genetic Information Processing;Metabolism	Translation;Metabolism of other amino acids	ko00970//Aminoacyl-tRNA biosynthesis;ko00450//Selenocompound metabolism	K01874	-	-	-
Unigene0001684	0	2	0.001	0.2485	7.9571	0.500025	0.584228	no	--	--	-	-	-	-	-	-	-
Unigene0001685	53	1	2.5992	0.0547	-5.57038	2.50206e-14	1.3062e-13	yes	--	hipothetical protein, partial [Triatoma infestans]	-	-	-	-	-	-	-
Unigene0001686	0	0	0.001	0.001	0	notest	notest	notest	--	--	-	-	-	-	-	-	-
Unigene0001687	77	14	5.9623	1.21	-2.30086	1.67176e-10	7.27756e-10	yes	--	--	-	-	-	-	-	-	-
Unigene0001688	331	166	6.8935	3.8587	-0.837122	8.13381e-10	3.41417e-09	no	mariner\T	PREDICTED: histone-lysine N-methyltransferase SETMAR-like [Acromyrmex echinatior]	-	-	-	-	-	-	-
Unigene0001689	0	0	0.001	0.001	0	notest	notest	notest	--	--	-	-	-	-	-	-	-
Unigene0001690	46	2	4.2203	0.2048	-4.36506	2.56799e-10	1.10488e-09	yes	--	--	-	-	-	-	-	-	-
Unigene0001691	110	13	4.3115	0.5687	-2.92245	1.01042e-17	5.98661e-17	yes	--	--	-	-	-	-	-	-	-
Unigene0001692	72	11	4.6199	0.7878	-2.55196	7.61901e-11	3.37536e-10	yes	--	--	-	-	-	-	-	-	-
Unigene0001693	4	0	0.5456	0.001	-9.0917	0.125037	0.180561	no	--	--	-	-	-	-	-	-	-
Unigene0001694	601	4158	14.7192	113.663	2.94899	0	0	yes	akr2e	PREDICTED: aldo-keto reductase AKR2E4-like [Amyelois transitella]	Metabolism	Lipid metabolism;Carbohydrate metabolism;Global and overview maps;Metabolism of cofactors and vitamins	ko01100//Metabolic pathways;ko00561//Glycerolipid metabolism;ko00040//Pentose and glucuronate interconversions;ko00790//Folate biosynthesis;ko00051//Fructose and mannose metabolism;ko00052//Galactose metabolism	K00011	-	-	-
Unigene0001695	75	12	1.0375	0.1853	-2.48518	5.04319e-11	2.25846e-10	yes	--	PREDICTED: phosphatidylinositol 3-kinase 2-like [Amyelois transitella]	-	-	-	-	-	-	-
Unigene0001696	633	327	8.3604	4.8205	-0.794389	9.47557e-16	5.22668e-15	no	--	PREDICTED: zinc finger protein Xfin-like [Amyelois transitella]	-	-	-	-	-	-	-
Unigene0001697	228	79	6.2741	2.4264	-1.37059	1.94667e-14	1.01853e-13	yes	TAB1	PREDICTED: TGF-beta-activated kinase 1 and MAP3K7-binding protein 1-like [Amyelois transitella]	-	-	-	-	-	-	-
Unigene0001698	41	2	2.5865	0.1408	-4.19928	8.10549e-10	3.4027e-09	yes	--	--	-	-	-	-	-	-	-
Unigene0001699	285	167	13.796	9.0229	-0.612587	1.64314e-05	4.90663e-05	no	--	--	-	-	-	-	-	-	-
Unigene0001700	14	9	1.4346	1.0294	-0.478845	0.677817	0.773824	no	--	--	-	-	-	-	-	-	-
Unigene0001701	548	202	5.5947	2.3018	-1.2813	5.04207e-29	4.1315e-28	yes	nac	PREDICTED: Usher syndrome type-1G protein homolog [Amyelois transitella]	-	-	-	-	-	-	-
Unigene0001702	2	2	0.3322	0.3708	0.158589	1	1	no	--	--	-	-	-	-	-	-	-
Unigene0001703	2	0	0.1898	0.001	-7.56834	0.500025	0.584228	no	--	--	-	-	-	-	-	-	-
Unigene0001704	54	29	3.9865	2.3896	-0.738354	0.0356154	0.0605093	no	--	--	-	-	-	-	-	-	-
Unigene0001705	6	2	0.7822	0.291	-1.42652	0.289161	0.385596	no	--	--	-	-	-	-	-	-	-
Unigene0001706	92	18	3.8359	0.8377	-2.19506	2.6032e-11	1.18683e-10	yes	Vps25	PREDICTED: vacuolar protein-sorting-associated protein 25-like isoform X2 [Amyelois transitella]	Cellular Processes	Transport and catabolism	ko04144//Endocytosis	K12189	-	-	-
Unigene0001707	2838	1627	121.908	78.0063	-0.644126	2.25267e-40	2.29432e-39	no	--	PREDICTED: jerky protein homolog-like [Microplitis demolitor]	-	-	-	-	-	-	-
Unigene0001708	2	6	0.3018	1.0105	1.7434	0.289161	0.385596	no	--	--	-	-	-	-	-	-	-
Unigene0001709	124	26	16.2162	3.7951	-2.09523	4.66361e-14	2.40565e-13	yes	--	--	-	-	-	-	-	-	-
Unigene0001710	29	5	1.4803	0.2849	-2.37736	0.000197437	0.000525645	yes	--	--	-	-	-	-	-	-	-
Unigene0001711	4	0	0.6437	0.001	-9.33024	0.125037	0.180561	no	--	--	-	-	-	-	-	-	-
Unigene0001712	61	1	5.8303	0.1067	-5.77194	1.77711e-15	9.72297e-15	yes	--	--	-	-	-	-	-	-	-
Unigene0001713	22	15	0.5319	0.4047	-0.394302	0.511769	0.596025	no	--	endonuclease-reverse transcriptase [Bombyx mori]	-	-	-	-	-	-	-
Unigene0001714	1117	227	29.4773	6.6863	-2.14032	3.68085e-114	8.05677e-113	yes	BLVRB	PREDICTED: flavin reductase (NADPH) [Amyelois transitella]	Metabolism	Metabolism of cofactors and vitamins;Global and overview maps	ko01100//Metabolic pathways;ko00860//Porphyrin and chlorophyll metabolism;ko00740//Riboflavin metabolism	K05901	-	-	-
Unigene0001715	223	128	3.5675	2.2856	-0.64234	6.31141e-05	0.000176383	no	--	PREDICTED: serine/arginine repetitive matrix protein 1 isoform X1 [Amyelois transitella]	-	-	-	-	-	-	-
Unigene0001716	5	7	0.7202	1.1254	0.643968	0.774482	0.862127	no	--	--	-	-	-	-	-	-	-
Unigene0001717	7	3	0.8608	0.4118	-1.06373	0.343873	0.454204	no	--	--	-	-	-	-	-	-	-
Unigene0001718	138	75	3.7204	2.2568	-0.721179	0.000583339	0.0014323	no	--	--	-	-	-	-	-	-	-
Unigene0001719	1171	367	8.3313	2.9144	-1.51534	1.68916e-74	2.63881e-73	yes	EcR	PREDICTED: ecdysone receptor isoform X3 [Amyelois transitella]	Cellular Processes	Cell growth and death	ko04214//Apoptosis - fly	K14034	-	-	-
Unigene0001720	39	0	3.4182	0.001	-11.739	1.50437e-11	6.92703e-11	yes	--	--	-	-	-	-	-	-	-
Unigene0001721	3	0	0.3395	0.001	-8.40727	0.250037	0.339121	no	--	--	-	-	-	-	-	-	-
Unigene0001722	95	45	2.7329	1.4449	-0.919463	0.000460761	0.00117799	no	--	--	-	-	-	-	-	-	-
Unigene0001723	106	69	2.7707	2.013	-0.460903	0.0412337	0.0690086	no	--	transposase [Bombyx mori]	-	-	-	-	-	-	-
Unigene0001724	28	26	3.9911	4.1365	0.0516242	1	1	no	--	--	-	-	-	-	-	-	-
Unigene0001725	35	15	6.5836	3.1493	-1.06385	0.0214513	0.0400481	yes	--	--	-	-	-	-	-	-	-
Unigene0001726	7	3	0.9612	0.4598	-1.06383	0.343873	0.454204	no	--	--	-	-	-	-	-	-	-
Unigene0001727	26	0	3.1045	0.001	-11.6001	6.05043e-08	2.23347e-07	yes	--	--	-	-	-	-	-	-	-
Unigene0001728	27	6	1.3731	0.3406	-2.01129	0.0013304	0.00311884	yes	--	--	-	-	-	-	-	-	-
Unigene0001729	403	122	13.3666	4.5165	-1.56536	4.86983e-29	3.99317e-28	yes	--	--	-	-	-	-	-	-	-
Unigene0001730	2595	948	23.5046	9.584	-1.29424	2.59889e-125	6.20743e-124	yes	XDH	PREDICTED: xanthine dehydrogenase [Amyelois transitella]	Cellular Processes;Metabolism	Global and overview maps;Biosynthesis of other secondary metabolites;Xenobiotics biodegradation and metabolism;Nucleotide metabolism;Transport and catabolism	ko01100//Metabolic pathways;ko00230//Purine metabolism;ko04146//Peroxisome;ko00983//Drug metabolism - other enzymes;ko00232//Caffeine metabolism	K00106	-	GO:0000166//nucleotide binding;GO:0016616//oxidoreductase activity, acting on the CH-OH group of donors, NAD or NADP as acceptor;GO:0043169//cation binding;GO:0050662//coenzyme binding	GO:0044710//single-organism metabolic process
Unigene0001731	544	158	15.8149	5.1268	-1.62515	1.58774e-40	1.62181e-39	yes	HIGD1A	PREDICTED: HIG1 domain family member 1A, mitochondrial-like [Amyelois transitella]	-	-	-	-	-	-	-
Unigene0001732	449	307	47.3049	36.1013	-0.389939	0.000386606	0.000994781	no	--	--	-	-	-	-	-	-	-
Unigene0001733	14	3	1.2788	0.3058	-2.06413	0.0213208	0.0398127	yes	--	--	-	-	-	-	-	-	-
Unigene0001734	132	27	6.0418	1.3794	-2.13094	4.2579e-15	2.29277e-14	yes	--	--	-	-	-	-	-	-	-
Unigene0001735	49	11	3.309	0.8291	-1.99678	5.28271e-06	1.66611e-05	yes	--	--	-	-	-	-	-	-	-
Unigene0001736	63	0	4.7532	0.001	-12.2147	1.89475e-18	1.15378e-17	yes	--	--	-	-	-	-	-	-	-
Unigene0001737	138	28	4.7933	1.0855	-2.14266	6.2331e-16	3.4621e-15	yes	--	--	-	-	-	-	-	-	-
Unigene0001738	4	1	0.2543	0.071	-1.84064	0.375062	0.49102	no	--	--	-	-	-	-	-	-	-
Unigene0001739	435	112	8.0429	2.3113	-1.79901	1.27421e-37	1.24155e-36	yes	TSN	PREDICTED: translin [Amyelois transitella]	-	-	-	-	-	-	-
Unigene0001740	45	11	2.9565	0.8067	-1.87379	3.38464e-05	9.81301e-05	yes	--	Modifier of mdg4 [Operophtera brumata]	-	-	-	-	-	-	-
Unigene0001741	3	6	0.4189	0.9352	1.15867	0.507911	0.591669	no	--	--	-	-	-	-	-	-	-
Unigene0001742	5	4	0.4161	0.3715	-0.163568	1	1	no	--	--	-	-	-	-	-	-	-
Unigene0001743	79	26	4.0679	1.4943	-1.44481	4.25555e-06	1.34858e-05	yes	--	--	-	-	-	-	-	-	-
Unigene0001744	2	0	0.2535	0.001	-7.98584	0.500025	0.584228	no	--	--	-	-	-	-	-	-	-
Unigene0001745	136	60	2.298	1.1316	-1.02201	2.76034e-06	8.9446e-06	yes	--	--	-	-	-	-	-	-	-
Unigene0001746	386	113	5.5135	1.8015	-1.61377	3.06381e-29	2.52466e-28	yes	Pxn	PREDICTED: leupaxin isoform X3 [Bombyx mori]	-	-	-	-	-	-	-
Unigene0001747	31	5	2.4232	0.4362	-2.47385	7.05847e-05	0.000195872	yes	--	--	-	-	-	-	-	-	-
Unigene0001748	55	46	1.1052	1.0317	-0.0992839	0.842775	0.931763	no	--	--	-	-	-	-	-	-	-
Unigene0001749	174	84	6.0539	3.262	-0.892108	2.71854e-06	8.80997e-06	no	PIGF	PREDICTED: phosphatidylinositol-glycan biosynthesis class F protein [Amyelois transitella]	Metabolism	Glycan biosynthesis and metabolism;Global and overview maps	ko01100//Metabolic pathways;ko00563//Glycosylphosphatidylinositol(GPI)-anchor biosynthesis	K05287	-	-	-
Unigene0001750	7	0	0.7752	0.001	-9.59842	0.0156414	0.0296078	yes	--	PREDICTED: piggyBac transposable element-derived protein 4-like [Amyelois transitella]	-	-	-	-	-	-	-
Unigene0001751	278	917	5.7089	21.0184	1.88037	7.52521e-91	1.36949e-89	yes	--	PREDICTED: myrosinase 1-like [Papilio xuthus]	-	-	-	-	-	-	-
Unigene0001752	84	7	3.9637	0.3687	-3.42633	2.87883e-16	1.6216e-15	yes	--	--	-	-	-	-	-	-	-
Unigene0001753	33	12	3.873	1.5719	-1.30094	0.00963779	0.0190331	yes	--	--	-	-	-	-	-	-	-
Unigene0001754	4	0	0.2742	0.001	-8.09908	0.125037	0.180561	no	--	DNA-directed RNA polymerase [Operophtera brumata]	-	-	-	-	-	-	-
Unigene0001755	46	10	3.2671	0.7927	-2.04316	8.9357e-06	2.75531e-05	yes	--	--	-	-	-	-	-	-	-
Unigene0001756	15	0	1.2433	0.001	-10.28	0.000122627	0.000330537	yes	--	--	-	-	-	-	-	-	-
Unigene0001757	0	0	0.001	0.001	0	notest	notest	notest	--	--	-	-	-	-	-	-	-
Unigene0001758	14	6	1.5888	0.76	-1.06387	0.16727	0.23919	no	--	--	-	-	-	-	-	-	-
Unigene0001759	4	1	0.6014	0.1678	-1.84158	0.375062	0.49102	no	--	--	-	-	-	-	-	-	-
Unigene0001760	1	8	0.1668	1.4892	3.15835	0.0391047	0.0655112	no	--	--	-	-	-	-	-	-	-
Unigene0001761	165	36	1.7761	0.4325	-2.03794	4.93775e-18	2.96104e-17	yes	CNIH4	PREDICTED: protein cornichon homolog 4 [Amyelois transitella]	-	-	-	-	-	-	-
Unigene0001762	7	3	0.8456	0.4045	-1.06384	0.343873	0.454204	no	--	--	-	-	-	-	-	-	-
Unigene0001763	2	0	0.2871	0.001	-8.16541	0.500025	0.584228	no	--	--	-	-	-	-	-	-	-
Unigene0001764	8	11	0.4681	0.7184	0.617971	0.503661	0.588163	no	--	--	-	-	-	-	-	-	-
Unigene0001765	10	0	0.4898	0.001	-8.93605	0.00195752	0.00438845	yes	--	--	-	-	-	-	-	-	-
Unigene0001766	23	3	2.5677	0.3738	-2.78014	0.000157883	0.000423262	yes	--	--	-	-	-	-	-	-	-
Unigene0001767	8	2	0.7559	0.2109	-1.84164	0.109463	0.170798	no	--	--	-	-	-	-	-	-	-
Unigene0001768	56	8	3.0155	0.4808	-2.64889	6.41987e-09	2.54755e-08	yes	--	--	-	-	-	-	-	-	-
Unigene0001769	1	0	0.0941	0.001	-6.55612	1	1	no	--	--	-	-	-	-	-	-	-
Unigene0001770	302	3	3.2912	0.0365	-6.49457	4.2266e-78	6.84666e-77	yes	Kiaa1841	AAEL004177-PA [Aedes aegypti]	-	-	-	-	-	-	-
Unigene0001771	329	71	4.5525	1.0966	-2.05362	2.9064e-34	2.65842e-33	yes	Leng8	PREDICTED: leukocyte receptor cluster member 8 homolog [Amyelois transitella]	-	-	-	-	-	-	-
Unigene0001772	49	35	3.3811	2.6956	-0.326886	0.32715	0.433987	no	--	--	-	-	-	-	-	-	-
Unigene0001773	1111	368	9.9191	3.6672	-1.43553	2.19437e-65	3.10459e-64	yes	sw	PREDICTED: cytoplasmic dynein 1 intermediate chain isoform X5 [Amyelois transitella]	Cellular Processes	Transport and catabolism	ko04145//Phagosome	K10415	-	-	-
Unigene0001774	121	81	2.7862	2.0818	-0.420467	0.0491245	0.081569	no	--	PREDICTED: cell division cycle 7-related protein kinase-like [Amyelois transitella]	-	-	-	-	-	-	-
Unigene0001775	1881	571	15.911	5.391	-1.5614	5.81574e-119	1.3199e-117	yes	Sra-1	PREDICTED: cytoplasmic FMR1-interacting protein [Papilio xuthus]	Genetic Information Processing	Translation	ko03013//RNA transport	K05749	-	-	-
Unigene0001776	18	4	0.7069	0.1753	-2.01168	0.00722652	0.0151287	yes	--	--	-	-	-	-	-	-	-
Unigene0001777	2	2	0.3169	0.3537	0.158499	1	1	no	--	--	-	-	-	-	-	-	-
Unigene0001778	23	6	1.9905	0.5796	-1.78	0.00817489	0.0162263	yes	--	--	-	-	-	-	-	-	-
Unigene0001779	15	3	1.0937	0.2441	-2.16367	0.0127622	0.0249491	yes	--	--	-	-	-	-	-	-	-
Unigene0001780	0	0	0.001	0.001	0	notest	notest	notest	--	--	-	-	-	-	-	-	-
Unigene0001781	11	4	0.8631	0.3503	-1.30094	0.179718	0.253737	no	--	--	-	-	-	-	-	-	-
Unigene0001782	185	51	12.9388	3.9812	-1.70043	5.63587e-16	3.13683e-15	yes	--	--	-	-	-	-	-	-	-
Unigene0001783	3495	531	34.5179	5.8535	-2.55997	0	0	yes	COL4A3BP	PREDICTED: collagen type IV alpha-3-binding protein-like [Amyelois transitella]	-	-	-	-	-	-	-
Unigene0001784	373	131	26.3107	10.3138	-1.35107	5.33903e-22	3.6474e-21	yes	--	PREDICTED: zinc finger BED domain-containing protein 4-like [Parasteatoda tepidariorum]	-	-	-	-	-	-	-
Unigene0001785	4	0	0.4904	0.001	-8.93782	0.125037	0.180561	no	--	--	-	-	-	-	-	-	-
Unigene0001786	190	49	3.0827	0.8873	-1.7967	1.44203e-17	8.50506e-17	yes	SCFD2	PREDICTED: sec1 family domain-containing protein 2-like [Amyelois transitella]	-	-	-	-	-	-	-
Unigene0001787	130	24	3.4219	0.7051	-2.2789	5.9114e-16	3.28602e-15	yes	--	--	-	-	-	-	-	-	-
Unigene0001788	4	0	0.4325	0.001	-8.75656	0.125037	0.180561	no	--	--	-	-	-	-	-	-	-
Unigene0001789	473	1042	14.2956	35.1506	1.29798	8.86027e-60	1.17535e-58	yes	--	Eukaryotic translation initiation factor 3 subunit A [Papilio xuthus]	Genetic Information Processing	Translation	ko03013//RNA transport	K03254	-	-	-
Unigene0001790	486	182	10.1318	4.2349	-1.25849	3.14118e-25	2.34999e-24	yes	FKBP59	PREDICTED: FK506-binding protein 59 isoform X2 [Papilio machaon]	-	-	-	-	-	-	-
Unigene0001791	9	0	1.6776	0.001	-10.7122	0.00391328	0.00837841	yes	--	--	-	-	-	-	-	-	-
Unigene0001792	62	20	1.7107	0.6159	-1.47382	4.93536e-05	0.00014128	yes	--	--	-	-	-	-	-	-	-
Unigene0001793	227	75	8.8804	3.2749	-1.43917	2.65406e-15	1.43997e-14	yes	--	reverse transcriptase, partial [Bombyx mori]	-	-	-	-	-	-	-
Unigene0001794	69	0	3.8831	0.001	-11.923	3.01631e-20	1.94905e-19	yes	--	reverse transcriptase, partial [Bombyx mori]	-	-	-	-	-	-	-
Unigene0001795	372	109	3.0089	0.984	-1.61251	5.08657e-28	4.06636e-27	yes	--	--	-	-	-	-	-	-	-
Unigene0001796	106	263	5.5484	15.3653	1.46953	3.17316e-20	2.04927e-19	yes	--	--	-	-	-	-	-	-	-
Unigene0001797	5	1	0.12	0.0268	-2.16273	0.21882	0.305899	no	--	PREDICTED: E3 SUMO-protein ligase PIAS3 isoform X5 [Amyelois transitella]	Genetic Information Processing	Folding, sorting and degradation	ko04120//Ubiquitin mediated proteolysis	K04706	-	-	-
Unigene0001798	17	12	1.6248	1.2802	-0.343893	0.711273	0.799527	no	--	FLJ37770-like protein, partial [Acromyrmex echinatior]	-	-	-	-	-	-	-
Unigene0001799	8	10	0.4616	0.644	0.480417	0.647764	0.740884	no	--	--	-	-	-	-	-	-	-
Unigene0001800	65	28	3.4684	1.6676	-1.0565	0.00114009	0.00268834	yes	--	--	-	-	-	-	-	-	-
Unigene0001801	23	0	2.8367	0.001	-11.47	4.82371e-07	1.6572e-06	yes	--	--	-	-	-	-	-	-	-
Unigene0001802	11	7	0.8885	0.6311	-0.493503	0.629207	0.721258	no	--	--	-	-	-	-	-	-	-
Unigene0001803	5	8	1.0097	1.8031	0.836553	0.58118	0.67136	no	--	--	-	-	-	-	-	-	-
Unigene0001804	9	1	0.1712	0.0212	-3.01355	0.0215151	0.0400648	yes	Ns3	PREDICTED: large subunit GTPase 1 homolog [Amyelois transitella]	Genetic Information Processing	Translation	ko03008//Ribosome biogenesis in eukaryotes	K14539	-	-	-
Unigene0001805	161	72	8.7382	4.3617	-1.00245	7.00859e-07	2.39143e-06	yes	--	--	-	-	-	-	-	-	-
Unigene0001806	1770	1161	9.0836	6.6503	-0.449845	6.44422e-15	3.44258e-14	no	ACAC	PREDICTED: acetyl-CoA carboxylase [Amyelois transitella]	Metabolism	Lipid metabolism;Global and overview maps;Carbohydrate metabolism	ko01100//Metabolic pathways;ko01212//Fatty acid metabolism;ko00620//Pyruvate metabolism;ko00640//Propanoate metabolism;ko00061//Fatty acid biosynthesis	K11262	-	-	-
Unigene0001807	12	3	0.6329	0.1766	-1.84149	0.0574586	0.0948595	no	--	--	-	-	-	-	-	-	-
Unigene0001808	0	0	0.001	0.001	0	notest	notest	notest	--	--	-	-	-	-	-	-	-
Unigene0001809	29	16	2.1642	1.3327	-0.699482	0.135595	0.195401	no	--	--	-	-	-	-	-	-	-
Unigene0001810	12	4	1.0841	0.4033	-1.42657	0.118607	0.180561	no	--	--	-	-	-	-	-	-	-
Unigene0001811	9	2	1.1338	0.2812	-2.0115	0.0655022	0.105026	no	--	--	-	-	-	-	-	-	-
Unigene0001812	10	3	1.0482	0.351	-1.57837	0.0923899	0.146028	no	--	--	-	-	-	-	-	-	-
Unigene0001813	198	90	1.9044	0.9662	-0.978943	4.78688e-08	1.79269e-07	no	alg11	PREDICTED: GDP-Man:Man(3)GlcNAc(2)-PP-Dol alpha-1,2-mannosyltransferase-like isoform X1 [Amyelois transitella]	Metabolism	Glycan biosynthesis and metabolism;Global and overview maps	ko01100//Metabolic pathways;ko00510//N-Glycan biosynthesis	K03844	-	GO:0016740//transferase activity	-
Unigene0001814	54	9	2.344	0.4361	-2.42624	5.96684e-08	2.22225e-07	yes	--	--	-	-	-	-	-	-	-
Unigene0001815	42	8	3.7612	0.7996	-2.23384	9.48459e-06	2.91764e-05	yes	--	--	-	-	-	-	-	-	-
Unigene0001816	2	1	0.2783	0.1553	-0.841583	1	1	no	--	--	-	-	-	-	-	-	-
Unigene0001817	46	1	2.824	0.0685	-5.36549	2.73541e-12	1.30724e-11	yes	--	--	-	-	-	-	-	-	-
Unigene0001818	15	7	1.6522	0.8606	-0.940974	0.18948	0.267042	no	--	--	-	-	-	-	-	-	-
Unigene0001819	21	0	2.6783	0.001	-11.3871	1.92554e-06	6.29531e-06	yes	--	--	-	-	-	-	-	-	-
Unigene0001820	4	0	0.5605	0.001	-9.13057	0.125037	0.180561	no	--	--	-	-	-	-	-	-	-
Unigene0001821	5	3	0.3327	0.2228	-0.578473	0.726617	0.815	no	--	--	-	-	-	-	-	-	-
Unigene0001822	3	1	0.4025	0.1498	-1.42595	0.625037	0.716877	no	--	--	-	-	-	-	-	-	-
Unigene0001823	35	9	2.5655	0.7363	-1.80087	0.000614054	0.00150719	yes	--	endonuclease-reverse transcriptase HmRTE-e01 [Danaus plexippus]	-	-	-	-	-	-	-
Unigene0001824	114	66	3.9865	2.5761	-0.629934	0.0056081	0.0118673	no	--	endonuclease-reverse transcriptase HmRTE-e01 [Heliconius melpomene]	-	-	-	-	-	-	-
Unigene0001825	7	3	1.1674	0.5585	-1.06367	0.343873	0.454204	no	--	--	-	-	-	-	-	-	-
Unigene0001826	63	394	2.0679	14.4349	2.80332	1.7998e-66	2.58174e-65	yes	Plscr1	PREDICTED: phospholipid scramblase 2 [Amyelois transitella]	-	-	-	-	-	-	-
Unigene0001827	295	91	7.1865	2.4743	-1.53827	2.14034e-21	1.43619e-20	yes	--	PREDICTED: RNA-directed DNA polymerase from mobile element jockey-like [Diaphorina citri]	-	-	-	-	-	-	-
Unigene0001828	250	61	7.0732	1.9263	-1.87653	1.69964e-23	1.21382e-22	yes	--	--	-	-	-	-	-	-	-
Unigene0001829	20	2	3.0402	0.3393	-3.16353	0.000222778	0.000589913	yes	--	--	-	-	-	-	-	-	-
Unigene0001830	0	4	0.001	0.3769	8.55804	0.125037	0.180561	no	--	Uncharacterized protein, partial [Pararge aegeria]	-	-	-	-	-	-	-
Unigene0001831	3	2	0.479	0.3564	-0.426528	1	1	no	--	--	-	-	-	-	-	-	-
Unigene0001832	17	14	1.7334	1.5933	-0.121587	1	1	no	--	--	-	-	-	-	-	-	-
Unigene0001833	10	2	0.9832	0.2195	-2.16326	0.0386306	0.0650524	no	--	--	-	-	-	-	-	-	-
Unigene0001834	1	2	0.1746	0.3897	1.15831	1	1	no	--	--	-	-	-	-	-	-	-
Unigene0001835	12	4	0.7082	0.2635	-1.42635	0.118607	0.180561	no	--	--	-	-	-	-	-	-	-
Unigene0001836	195	103	8.1552	4.808	-0.762283	1.36042e-05	4.14062e-05	no	--	--	-	-	-	-	-	-	-
Unigene0001837	0	0	0.001	0.001	0	notest	notest	notest	--	--	-	-	-	-	-	-	-
Unigene0001838	77	13	3.5049	0.6605	-2.40774	5.56157e-11	2.48807e-10	yes	--	reverse transcriptase [Danaus plexippus]	-	-	-	-	-	-	-
Unigene0001839	460	189	7.8465	3.5984	-1.12469	2.49628e-20	1.62138e-19	yes	--	endonuclease and reverse transcriptase-like protein [Bombyx mori]	-	-	-	-	-	-	-
Unigene0001840	29	11	0.9504	0.4024	-1.2399	0.0166959	0.031551	yes	--	reverse transcriptase, partial [Araschnia levana]	-	-	-	-	-	-	-
Unigene0001841	0	0	0.001	0.001	0	notest	notest	notest	--	--	-	-	-	-	-	-	-
Unigene0001842	11	6	0.9136	0.5562	-0.715959	0.454681	0.584117	no	--	--	-	-	-	-	-	-	-
Unigene0001843	16	8	1.3026	0.7269	-0.841565	0.307748	0.408844	no	--	--	-	-	-	-	-	-	-
Unigene0001844	20	0	1.0376	0.001	-10.019	3.84742e-06	1.22112e-05	yes	--	--	-	-	-	-	-	-	-
Unigene0001845	90	35	5.5752	2.42	-1.20402	2.06077e-05	6.11106e-05	yes	--	--	-	-	-	-	-	-	-
Unigene0001846	1665	640	34.0389	14.6038	-1.22084	1.60704e-73	2.48288e-72	yes	Cbr3	PREDICTED: carbonyl reductase [NADPH] 3-like [Amyelois transitella]	Metabolism	Xenobiotics biodegradation and metabolism;Lipid metabolism;Global and overview maps;Metabolism of cofactors and vitamins	ko01100//Metabolic pathways;ko00980//Metabolism of xenobiotics by cytochrome P450;ko00790//Folate biosynthesis;ko00590//Arachidonic acid metabolism	K00079	-	-	-
Unigene0001847	9	5	0.6019	0.3732	-0.689575	0.424115	0.550167	no	--	--	-	-	-	-	-	-	-
Unigene0001848	10	2	1.0482	0.234	-2.16333	0.0386306	0.0650524	no	--	--	-	-	-	-	-	-	-
Unigene0001849	171	117	3.3672	2.5715	-0.388939	0.0296441	0.0533546	no	--	--	-	-	-	-	-	-	-
Unigene0001850	71	21	1.6713	0.5517	-1.59901	2.65225e-06	8.60387e-06	yes	--	PREDICTED: RNA-directed DNA polymerase from mobile element jockey-like, partial [Papilio xuthus]	-	-	-	-	-	-	-
Unigene0001851	10	10	0.7559	0.8437	0.158535	0.823891	0.912093	no	--	--	-	-	-	-	-	-	-
Unigene0001852	66	5	7.4285	0.6281	-3.564	4.84518e-13	2.39306e-12	yes	--	--	-	-	-	-	-	-	-
Unigene0001853	31	16	1.2952	0.7461	-0.795734	0.0792913	0.125875	no	--	--	-	-	-	-	-	-	-
Unigene0001854	26	19	1.8692	1.5246	-0.29399	0.551934	0.639618	no	--	--	-	-	-	-	-	-	-
Unigene0001855	16	2	1.8778	0.262	-2.8414	0.0023592	0.00524272	yes	--	--	-	-	-	-	-	-	-
Unigene0001856	18	4	1.4654	0.3635	-2.01127	0.00722652	0.0151287	yes	--	--	-	-	-	-	-	-	-
Unigene0001857	25	10	1.4861	0.6635	-1.16336	0.0411345	0.068846	no	--	--	-	-	-	-	-	-	-
Unigene0001858	119	33	10.5422	3.263	-1.69191	1.42195e-10	6.21011e-10	yes	--	--	-	-	-	-	-	-	-
Unigene0001859	129	46	3.1974	1.2726	-1.32912	3.15722e-08	1.19167e-07	yes	--	endonuclease-reverse transcriptase HmRTE-e01 [Danaus plexippus]	-	-	-	-	-	-	-
Unigene0001860	41	13	1.7575	0.622	-1.49854	0.000814887	0.00198184	yes	--	endonuclease-reverse transcriptase HmRTE-e01 [Danaus plexippus]	-	-	-	-	-	-	-
Unigene0001861	0	0	0.001	0.001	0	notest	notest	notest	--	--	-	-	-	-	-	-	-
Unigene0001862	138	40	4.6521	1.505	-1.62812	1.24148e-11	5.7573e-11	yes	--	--	-	-	-	-	-	-	-
Unigene0001863	13	10	0.9412	0.8081	-0.219967	1	1	no	--	--	-	-	-	-	-	-	-
Unigene0001864	5	8	0.5011	0.895	0.836789	0.58118	0.67136	no	--	--	-	-	-	-	-	-	-
Unigene0001865	66	14	3.407	0.8067	-2.0784	3.96798e-08	1.49063e-07	yes	--	--	-	-	-	-	-	-	-
Unigene0001866	0	4	0.001	0.7476	9.54612	0.125037	0.180561	no	--	--	-	-	-	-	-	-	-
Unigene0001867	8	3	0.3797	0.1589	-1.25674	0.226691	0.316096	no	--	--	-	-	-	-	-	-	-
Unigene0001868	390	79	7.9731	1.8027	-2.14498	2.33304e-42	2.45529e-41	yes	--	--	-	-	-	-	-	-	-
Unigene0001869	2	0	0.1916	0.001	-7.58195	0.500025	0.584228	no	--	--	-	-	-	-	-	-	-
Unigene0001870	113	21	3.2712	0.6785	-2.2694	2.74368e-14	1.43063e-13	yes	--	--	-	-	-	-	-	-	-
Unigene0001871	10	0	1.4404	0.001	-10.4923	0.00195752	0.00438845	yes	--	--	-	-	-	-	-	-	-
Unigene0001872	5	1	0.9278	0.2071	-2.16349	0.21882	0.305899	no	--	--	-	-	-	-	-	-	-
Unigene0001873	13	0	1.6228	0.001	-10.6643	0.000489894	0.00121091	yes	--	--	-	-	-	-	-	-	-
Unigene0001874	3778	1203	30.8182	10.953	-1.49246	1.38229e-216	5.15412e-215	yes	Pxn	PREDICTED: peroxidasin isoform X1 [Amyelois transitella]	-	-	-	-	-	-	-
Unigene0001875	21	2	2.5295	0.2689	-3.23371	0.000122056	0.000330537	yes	--	--	-	-	-	-	-	-	-
Unigene0001876	36	27	1.6496	1.3809	-0.256507	0.615214	0.708667	no	--	--	-	-	-	-	-	-	-
Unigene0001877	8	0	1.2389	0.001	-10.2748	0.00782344	0.0155498	yes	--	--	-	-	-	-	-	-	-
Unigene0001878	200	87	8.4328	4.0944	-1.04236	7.80925e-09	3.07282e-08	yes	--	--	-	-	-	-	-	-	-
Unigene0001879	20	3	3.0179	0.5053	-2.57833	0.000860688	0.00208585	yes	--	--	-	-	-	-	-	-	-
Unigene0001880	123	53	3.7147	1.7866	-1.05603	6.92041e-06	2.16607e-05	yes	--	--	-	-	-	-	-	-	-
Unigene0001881	0	0	0.001	0.001	0	notest	notest	notest	--	--	-	-	-	-	-	-	-
Unigene0001882	21	9	1.7583	0.8411	-1.06383	0.098989	0.156191	no	--	PREDICTED: WAS/WASL-interacting protein family member 3-like isoform X1 [Amyelois transitella]	-	-	-	-	-	-	-
Unigene0001883	48	10	2.8824	0.6702	-2.10461	3.41325e-06	1.09842e-05	yes	--	--	-	-	-	-	-	-	-
Unigene0001884	144	55	3.9441	1.6814	-1.23003	2.92085e-08	1.11021e-07	yes	--	--	-	-	-	-	-	-	-
Unigene0001885	108	42	3.3476	1.4531	-1.20399	2.28075e-06	7.42483e-06	yes	Dynlrb2	PREDICTED: dynein light chain roadblock-type 2-like [Amyelois transitella]	-	-	-	-	-	-	-
Unigene0001886	77988	59719	3140.43	2684.09	-0.226527	3.71666e-25	2.77638e-24	no	RpS27A	ubiquitin [Antheraea yamamai]	Genetic Information Processing	Translation	ko03010//Ribosome	K02977	-	-	-
Unigene0001887	12	0	0.7897	0.001	-9.62516	0.000489894	0.00121091	yes	--	--	-	-	-	-	-	-	-
Unigene0001888	14	2	2.2182	0.3537	-2.64879	0.0074061	0.0154099	yes	--	--	-	-	-	-	-	-	-
Unigene0001889	14	0	2.8693	0.001	-11.4865	0.000245094	0.000640329	yes	--	--	-	-	-	-	-	-	-
Unigene0001890	9	5	1.0157	0.6299	-0.68928	0.424115	0.550167	no	--	--	-	-	-	-	-	-	-
Unigene0001891	50	4	2.6205	0.234	-3.48526	7.40505e-10	3.11947e-09	yes	--	--	-	-	-	-	-	-	-
Unigene0001892	10	4	1.0927	0.4878	-1.16354	0.179718	0.253737	no	--	--	-	-	-	-	-	-	-
Unigene0001893	60	14	2.7678	0.7208	-1.94107	6.83116e-07	2.33202e-06	yes	--	--	-	-	-	-	-	-	-
Unigene0001894	1033	473	11.5698	5.913	-0.968402	2.35365e-33	2.11533e-32	no	--	PREDICTED: phosphatidylinositol 3-kinase 1 [Bombyx mori]	-	-	-	-	-	-	-
Unigene0001895	49	13	2.6806	0.7938	-1.75571	2.79338e-05	8.21073e-05	yes	--	--	-	-	-	-	-	-	-
Unigene0001896	88	7	1.7043	0.1513	-3.4937	4.77766e-17	2.7731e-16	yes	--	uncharacterized LOC106124811 precursor [Papilio xuthus]	-	-	-	-	-	-	-
Unigene0001897	6981	635	90.1779	9.1555	-3.30006	0	0	yes	NAGA	Alpha-N-acetylgalactosaminidase [Pararge aegeria]	Cellular Processes;Metabolism	Glycan biosynthesis and metabolism;Transport and catabolism;Global and overview maps	ko01100//Metabolic pathways;ko04142//Lysosome;ko00603//Glycosphingolipid biosynthesis - globo and isoglobo series	K01204	-	-	-
Unigene0001898	313	64	10.9362	2.4959	-2.13148	2.93401e-34	2.68297e-33	yes	--	endonuclease-reverse transcriptase [Danaus plexippus]	Cellular Processes;Environmental Information Processing;Organismal Systems	Aging;Signal transduction;Transport and catabolism	ko04150//mTOR signaling pathway;ko04140//Autophagy - animal;ko04213//Longevity regulating pathway - multiple species;ko04068//FoxO signaling pathway;ko04070//Phosphatidylinositol signaling system;ko04012//ErbB signaling pathway	K02649	-	-	-
Unigene0001899	317	126	4.8635	2.1577	-1.1725	1.78007e-15	9.73763e-15	yes	COASY	PREDICTED: bifunctional coenzyme A synthase isoform X1 [Amyelois transitella]	Metabolism	Global and overview maps;Metabolism of cofactors and vitamins	ko01100//Metabolic pathways;ko00770//Pantothenate and CoA biosynthesis	K02318	-	-	-
Unigene0001900	4	2	0.2224	0.1241	-0.841654	0.687547	0.773824	no	--	PREDICTED: uncharacterized protein LOC106713164 [Papilio machaon]	-	-	-	-	-	-	-
Unigene0001901	39	9	2.2068	0.5684	-1.95698	0.00010027	0.000276283	yes	X-element\ORF2	RNA-directed DNA polymerase from mobile element jockey, partial [Papilio xuthus]	-	-	-	-	-	-	-
Unigene0001902	15	9	0.8025	0.5374	-0.578505	0.541501	0.62917	no	--	--	-	-	-	-	-	-	-
Unigene0001903	2	0	0.1342	0.001	-7.06824	0.500025	0.584228	no	--	--	-	-	-	-	-	-	-
Unigene0001904	763	68	56.1272	5.5832	-3.32954	2.30025e-129	5.65585e-128	yes	--	--	-	-	-	-	-	-	-
Unigene0001905	4	1	0.4527	0.1263	-1.8417	0.375062	0.49102	no	--	--	-	-	-	-	-	-	-
Unigene0001906	0	0	0.001	0.001	0	notest	notest	notest	--	--	-	-	-	-	-	-	-
Unigene0001907	38	15	4.4095	1.9428	-1.18248	0.00786634	0.0156324	yes	--	--	-	-	-	-	-	-	-
Unigene0001908	14	4	2.6577	0.8475	-1.64889	0.0491362	0.081569	no	--	--	-	-	-	-	-	-	-
Unigene0001909	0	0	0.001	0.001	0	notest	notest	notest	--	PREDICTED: histone-lysine N-methyltransferase SETMAR-like [Acromyrmex echinatior]	-	-	-	-	-	-	-
Unigene0001910	41	9	2.8724	0.7038	-2.02902	3.92625e-05	0.000113187	yes	--	Histone-lysine N-methyltransferase SETMAR, partial [Acromyrmex echinatior]	-	-	-	-	-	-	-
Unigene0001911	5	0	0.8994	0.001	-9.81282	0.0625313	0.100727	no	--	--	-	-	-	-	-	-	-
Unigene0001912	11	2	0.5369	0.109	-2.30033	0.0225028	0.0414771	yes	--	FLJ37770-like protein, partial [Acromyrmex echinatior]	-	-	-	-	-	-	-
Unigene0001913	7	2	0.5578	0.1779	-1.64868	0.179786	0.253737	no	--	--	-	-	-	-	-	-	-
Unigene0001914	8	1	0.9497	0.1325	-2.84148	0.0391047	0.0655112	no	--	--	-	-	-	-	-	-	-
Unigene0001915	20	8	1.4404	0.6431	-1.16335	0.0873785	0.138363	no	--	reverse transcriptase, partial [Anteros formosus]	-	-	-	-	-	-	-
Unigene0001916	11	3	1.2657	0.3853	-1.71588	0.0574586	0.0948595	no	--	--	-	-	-	-	-	-	-
Unigene0001917	25	2	1.364	0.1218	-3.48526	1.0613e-05	3.25449e-05	yes	--	--	-	-	-	-	-	-	-
Unigene0001918	129	59	6.0182	3.0722	-0.97006	1.4125e-05	4.29688e-05	no	--	--	-	-	-	-	-	-	-
Unigene0001919	26	2	0.4156	0.0357	-3.5412	5.71982e-06	1.79702e-05	yes	--	PREDICTED: RNA polymerase II degradation factor 1-like [Aedes albopictus]	-	-	-	-	-	-	-
Unigene0001920	6	0	0.9327	0.001	-9.86527	0.0312734	0.0533546	no	--	--	-	-	-	-	-	-	-
Unigene0001921	135	17	1.39	0.1954	-2.83058	3.73133e-21	2.4871e-20	yes	--	PREDICTED: serine/arginine repetitive matrix protein 2-like [Plutella xylostella]	-	-	-	-	-	-	-
Unigene0001922	18	0	1.4315	0.001	-10.4833	1.53628e-05	4.5981e-05	yes	--	--	-	-	-	-	-	-	-
Unigene0001923	0	0	0.001	0.001	0	notest	notest	notest	--	--	-	-	-	-	-	-	-
Unigene0001924	7	11	0.669	1.1735	0.81074	0.359514	0.47406	no	--	PREDICTED: uncharacterized protein LOC106142316 [Amyelois transitella]	-	-	-	-	-	-	-
Unigene0001925	14	1	0.9347	0.0745	-3.64919	0.00183717	0.00426384	yes	--	--	-	-	-	-	-	-	-
Unigene0001926	0	4	0.001	0.6256	9.2891	0.125037	0.180561	no	--	--	-	-	-	-	-	-	-
Unigene0001927	0	0	0.001	0.001	0	notest	notest	notest	--	--	-	-	-	-	-	-	-
Unigene0001928	2	1	0.3231	0.1803	-0.841581	1	1	no	--	--	-	-	-	-	-	-	-
Unigene0001929	15	6	1.4854	0.6632	-1.16334	0.115499	0.179753	no	--	--	-	-	-	-	-	-	-
Unigene0001930	249	113	5.8214	2.9487	-0.981287	1.22032e-09	5.06415e-09	no	--	cytochrome P450, partial [Bombyx mori]	-	-	-	-	-	-	-
Unigene0001931	8	2	0.828	0.2311	-1.84111	0.109463	0.170798	no	--	--	-	-	-	-	-	-	-
Unigene0001932	3	1	0.4352	0.1619	-1.42658	0.625037	0.716877	no	--	--	-	-	-	-	-	-	-
Unigene0001933	23	0	1.2434	0.001	-10.2801	4.82371e-07	1.6572e-06	yes	--	--	-	-	-	-	-	-	-
Unigene0001934	11	0	1.4665	0.001	-10.5182	0.00097925	0.00231732	yes	--	--	-	-	-	-	-	-	-
Unigene0001935	10	2	0.6223	0.1389	-2.16356	0.0386306	0.0650524	no	--	--	-	-	-	-	-	-	-
Unigene0001936	11	6	1.0893	0.6632	-0.715885	0.454681	0.584117	no	--	--	-	-	-	-	-	-	-
Unigene0001937	14	0	1.2141	0.001	-10.2457	0.000245094	0.000640329	yes	--	--	-	-	-	-	-	-	-
Unigene0001938	7	0	1.1006	0.001	-10.1041	0.0156414	0.0296078	yes	--	--	-	-	-	-	-	-	-
Unigene0001939	8	0	0.6658	0.001	-9.37895	0.00782344	0.0155498	yes	--	--	-	-	-	-	-	-	-
Unigene0001940	3	2	0.4461	0.332	-0.426184	1	1	no	--	--	-	-	-	-	-	-	-
Unigene0001941	69	14	2.6466	0.5994	-2.14255	9.19731e-09	3.60848e-08	yes	--	--	-	-	-	-	-	-	-
Unigene0001942	2	0	0.1399	0.001	-7.12825	0.500025	0.584228	no	--	--	-	-	-	-	-	-	-
Unigene0001943	14	1	1.5058	0.12	-3.64942	0.00183717	0.00426384	yes	--	--	-	-	-	-	-	-	-
Unigene0001944	2	4	0.1222	0.2729	1.15913	0.687547	0.773824	no	--	reverse transcriptase [Bombyx mori]	Environmental Information Processing	Signaling molecules and interaction	ko04080//Neuroactive ligand-receptor interaction	K01312	-	-	-
Unigene0001945	6	0	0.9769	0.001	-9.93207	0.0312734	0.0533546	no	--	--	-	-	-	-	-	-	-
Unigene0001946	9	0	0.8388	0.001	-9.71218	0.00391328	0.00837841	yes	--	--	-	-	-	-	-	-	-
Unigene0001947	0	4	0.001	0.7793	9.60604	0.125037	0.180561	no	--	--	-	-	-	-	-	-	-
Unigene0001948	14	4	0.8021	0.2558	-1.64877	0.0491362	0.081569	no	--	--	-	-	-	-	-	-	-
Unigene0001949	3	2	0.4106	0.3055	-0.426561	1	1	no	--	--	-	-	-	-	-	-	-
Unigene0001950	14	1	0.6683	0.0533	-3.64829	0.00183717	0.00426384	yes	--	--	-	-	-	-	-	-	-
Unigene0001951	98	40	4.8875	2.2266	-1.13425	2.30937e-05	6.82405e-05	yes	--	--	-	-	-	-	-	-	-
Unigene0001952	16	2	0.9029	0.126	-2.84114	0.0023592	0.00524272	yes	--	--	-	-	-	-	-	-	-
Unigene0001953	9	2	1.3384	0.332	-2.01125	0.0655022	0.105026	no	--	--	-	-	-	-	-	-	-
Unigene0001954	157	40	2.8304	0.8049	-1.81412	1.29249e-14	6.81949e-14	yes	--	--	-	-	-	-	-	-	-
Unigene0001955	8	9	1.0876	1.3657	0.328493	1	1	no	--	--	-	-	-	-	-	-	-
Unigene0001956	5	1	0.6094	0.136	-2.16378	0.21882	0.305899	no	--	--	-	-	-	-	-	-	-
Unigene0001957	11	0	0.7733	0.001	-9.59488	0.00097925	0.00231732	yes	--	--	-	-	-	-	-	-	-
Unigene0001958	3	1	0.4232	0.1575	-1.42599	0.625037	0.716877	no	--	--	-	-	-	-	-	-	-
Unigene0001959	0	0	0.001	0.001	0	notest	notest	notest	--	--	-	-	-	-	-	-	-
Unigene0001960	31	9	1.6351	0.5298	-1.62586	0.00224347	0.00501476	yes	--	--	-	-	-	-	-	-	-
Unigene0001961	0	0	0.001	0.001	0	notest	notest	notest	--	--	-	-	-	-	-	-	-
Unigene0001962	0	1	0.001	0.1999	7.64313	1	1	no	--	--	-	-	-	-	-	-	-
Unigene0001963	3	2	0.4594	0.3419	-0.426176	1	1	no	--	--	-	-	-	-	-	-	-
Unigene0001964	17	0	1.8725	0.001	-10.8708	3.07011e-05	8.91951e-05	yes	--	--	-	-	-	-	-	-	-
Unigene0001965	4	2	0.3356	0.1873	-0.841392	0.687547	0.773824	no	--	--	-	-	-	-	-	-	-
Unigene0001966	0	0	0.001	0.001	0	notest	notest	notest	--	--	-	-	-	-	-	-	-
Unigene0001967	1	0	0.176	0.001	-7.45943	1	1	no	--	--	-	-	-	-	-	-	-
Unigene0001968	14	8	2.3255	1.4832	-0.648828	0.523698	0.608766	no	--	--	-	-	-	-	-	-	-
Unigene0001969	2	0	0.0959	0.001	-6.58346	0.500025	0.584228	no	--	--	-	-	-	-	-	-	-
Unigene0001970	31	2	1.3125	0.0945	-3.79586	2.51049e-07	8.84216e-07	yes	--	--	-	-	-	-	-	-	-
Unigene0001971	37	5	1.9342	0.2917	-2.72918	4.97462e-06	1.56993e-05	yes	--	--	-	-	-	-	-	-	-
Unigene0001972	21	15	1.295	1.0325	-0.32681	0.618038	0.711874	no	--	--	-	-	-	-	-	-	-
Unigene0001973	0	6	0.001	0.6553	9.35601	0.0312734	0.0533546	no	--	--	-	-	-	-	-	-	-
Unigene0001974	148	55	14.7621	6.1231	-1.26956	7.45547e-09	2.95115e-08	yes	--	--	-	-	-	-	-	-	-
Unigene0001975	35	16	1.5225	0.7768	-0.970827	0.0330558	0.0563544	no	--	--	-	-	-	-	-	-	-
Unigene0001976	1	0	0.1823	0.001	-7.51017	1	1	no	--	--	-	-	-	-	-	-	-
Unigene0001977	6	0	0.6904	0.001	-9.43129	0.0312734	0.0533546	no	--	--	-	-	-	-	-	-	-
Unigene0001978	4	0	0.507	0.001	-8.98584	0.125037	0.180561	no	--	--	-	-	-	-	-	-	-
Unigene0001979	0	0	0.001	0.001	0	notest	notest	notest	--	PREDICTED: tigger transposable element-derived protein 1-like [Trachymyrmex cornetzi]	-	-	-	-	-	-	-
Unigene0001980	46	2	2.8073	0.1362	-4.36538	2.56799e-10	1.10488e-09	yes	--	--	-	-	-	-	-	-	-
Unigene0001981	6	4	0.8955	0.6664	-0.426305	0.753968	0.840572	no	--	--	-	-	-	-	-	-	-
Unigene0001982	5	0	0.2661	0.001	-8.05582	0.0625313	0.100727	no	--	--	-	-	-	-	-	-	-
Unigene0001983	12	4	1.916	0.7129	-1.42633	0.118607	0.180561	no	--	--	-	-	-	-	-	-	-
Unigene0001984	5	1	0.5919	0.1321	-2.16372	0.21882	0.305899	no	--	--	-	-	-	-	-	-	-
Unigene0001985	2	2	0.2793	0.3117	0.158343	1	1	no	--	--	-	-	-	-	-	-	-
Unigene0001986	526	143	21.4113	6.4971	-1.7205	1.66435e-42	1.7563e-41	yes	--	--	-	-	-	-	-	-	-
Unigene0001987	2	0	0.2737	0.001	-8.09645	0.500025	0.584228	no	--	--	-	-	-	-	-	-	-
Unigene0001988	7	14	0.3032	0.6769	1.15867	0.134014	0.193178	no	--	--	-	-	-	-	-	-	-
Unigene0001989	57	59	3.4329	3.966	0.208257	0.517129	0.602187	no	--	--	-	-	-	-	-	-	-
Unigene0001990	0	0	0.001	0.001	0	notest	notest	notest	--	--	-	-	-	-	-	-	-
Unigene0001991	22	3	1.4116	0.2149	-2.71559	0.000279321	0.000725267	yes	--	--	-	-	-	-	-	-	-
Unigene0001992	17	8	1.1277	0.5923	-0.928983	0.229815	0.320081	no	--	--	-	-	-	-	-	-	-
Unigene0001993	6	0	0.9257	0.001	-9.8544	0.0312734	0.0533546	no	--	--	-	-	-	-	-	-	-
Unigene0001994	16	2	1.9616	0.2737	-2.84136	0.0023592	0.00524272	yes	--	--	-	-	-	-	-	-	-
Unigene0001995	28	3	1.6065	0.1921	-3.06399	8.54838e-06	2.63867e-05	yes	--	--	-	-	-	-	-	-	-
Unigene0001996	12	4	0.8225	0.306	-1.42648	0.118607	0.180561	no	--	--	-	-	-	-	-	-	-
Unigene0001997	70	8	0.8824	0.1126	-2.97023	4.70831e-12	2.22522e-11	yes	--	--	-	-	-	-	-	-	-
Unigene0001998	20	2	0.5975	0.0667	-3.16318	0.000222778	0.000589913	yes	--	--	-	-	-	-	-	-	-
Unigene0001999	56	22	4.7861	2.0986	-1.18942	0.00129029	0.00303638	yes	--	Tetratricopeptide repeat protein 37-like Protein [Tribolium castaneum]	-	-	-	-	-	-	-
[truncated: 39,626 more rows]

## Sheet: Ck-2-VS-T-2.annot
GeneID	Ck-2_count	T-2_count	Ck-2_rpkm	T-2_rpkm	log2 Ratio(T-2/Ck-2)	Pvalue	FDR	significant	Symbol	Description	KEGG_A_class	KEGG_B_class	Pathway	K_ID	GO Component	GO Function	GO Process
Unigene0000001	159	370	2.9906	9.4928	1.6664	1.65057e-36	1.57479e-35	yes	ergic3	PREDICTED: endoplasmic reticulum-Golgi intermediate compartment protein 3 [Amyelois transitella]	-	-	-	-	-	-	-
Unigene0000002	6	25	0.272	1.5461	2.50696	1.95723e-05	5.44964e-05	yes	CNGB1	PREDICTED: cyclic nucleotide-gated cation channel beta-3-like [Amyelois transitella]	-	-	-	-	-	-	-
Unigene0000003	44	41	3.9006	4.9578	0.346004	0.32715	0.414707	no	--	PREDICTED: obscurin-like [Amyelois transitella]	-	-	-	-	-	-	-
Unigene0000004	52	43	2.2574	2.5462	0.173684	0.607142	0.695356	no	--	--	-	-	-	-	-	-	-
Unigene0000005	29	42	0.8881	1.7545	0.982266	0.00640312	0.0123568	no	--	--	-	-	-	-	-	-	-
Unigene0000006	262	640	12.4836	41.5958	1.7364	2.35525e-64	3.42012e-63	yes	--	DNA primase [Operophtera brumata]	-	-	-	-	-	-	-
Unigene0000007	0	32	0.001	4.8369	12.2399	5.99623e-11	2.57944e-10	yes	--	--	-	-	-	-	-	-	-
Unigene0000008	44	4	2.6852	0.333	-3.01144	5.56384e-07	1.81862e-06	yes	--	PREDICTED: beta-hexosaminidase subunit beta-like [Amyelois transitella]	Cellular Processes;Metabolism	Carbohydrate metabolism;Global and overview maps;Transport and catabolism;Glycan biosynthesis and metabolism	ko01100//Metabolic pathways;ko04142//Lysosome;ko00520//Amino sugar and nucleotide sugar metabolism;ko00511//Other glycan degradation;ko00531//Glycosaminoglycan degradation;ko00603//Glycosphingolipid biosynthesis - globo and isoglobo series;ko00604//Glycosphingolipid biosynthesis - ganglio series	K12373	-	-	-
Unigene0000009	29	25	1.4869	1.7485	0.23381	0.683895	0.769243	no	--	--	-	-	-	-	-	-	-
Unigene0000010	2	24	0.1871	3.0634	4.03325	2.19611e-07	7.46682e-07	yes	--	--	-	-	-	-	-	-	-
Unigene0000011	15978	10784	148.318	136.547	-0.119302	1.16736e-05	3.34036e-05	no	RAB1A	PREDICTED: ras-related protein Rab-1A [Amyelois transitella]	-	-	-	-	-	GO:0032550//purine ribonucleoside binding	GO:0008104//protein localization;GO:0035556//intracellular signal transduction
Unigene0000012	191	1427	11.7412	119.655	3.34923	3.47966e-302	1.93744e-300	yes	--	--	-	-	-	-	-	-	-
Unigene0000013	26	41	1.5867	3.413	1.10501	0.0022238	0.00467111	yes	--	--	-	-	-	-	-	-	-
Unigene0000014	18	11	1.5121	1.2605	-0.262557	0.850659	0.921504	no	--	--	-	-	-	-	-	-	-
Unigene0000015	2	8	0.1227	0.6696	2.44816	0.0215151	0.0366478	yes	--	--	-	-	-	-	-	-	-
Unigene0000016	2123	168	177.903	19.2031	-3.21168	5.74659e-285	3.02792e-283	yes	--	PREDICTED: uncharacterized protein LOC106710248 [Papilio machaon]	-	-	-	-	-	-	-
Unigene0000017	15	25	0.9204	2.0925	1.18489	0.0166959	0.0291591	yes	--	--	-	-	-	-	-	-	-
Unigene0000018	167	278	5.0006	11.3548	1.18313	3.69553e-17	2.11574e-16	yes	BRMS1L	PREDICTED: breast cancer metastasis-suppressor 1-like protein [Amyelois transitella]	-	-	-	-	-	-	-
Unigene0000019	27	39	1.4167	2.7914	0.978455	0.00683275	0.0131315	no	--	--	-	-	-	-	-	-	-
Unigene0000020	122	84	5.708	5.3609	-0.0905101	0.675325	0.760682	no	--	--	-	-	-	-	-	-	-
Unigene0000021	169	791	1.1048	7.0535	2.67455	3.74358e-137	1.03832e-135	yes	jockey\pol	reverse transcriptase [Danaus plexippus]	-	-	-	-	-	-	-
Unigene0000022	1254	1299	7.8548	11.0988	0.498757	2.14733e-16	1.19419e-15	no	l(2)03659	PREDICTED: probable multidrug resistance-associated protein lethal(2)03659 [Amyelois transitella]	Environmental Information Processing	Membrane transport	ko02010//ABC transporters	K05673	-	-	-
Unigene0000023	20	113	0.9255	7.1324	2.94608	7.96743e-24	5.6314e-23	yes	--	--	-	-	-	-	-	-	-
Unigene0000024	35437	24454	952.72	896.783	-0.0872933	0.000227531	0.000560933	no	--	small heat shock protein 27.2 [Spodoptera litura]	-	-	-	-	-	-	-
Unigene0000025	875	510	5.5752	4.4325	-0.330903	7.11532e-05	0.000186023	no	lrk-1	PREDICTED: leucine-rich repeat serine/threonine-protein kinase 1 [Papilio xuthus]	-	-	-	-	-	-	-
Unigene0000026	16	35	0.7656	2.2845	1.57722	0.000273429	0.000665814	yes	--	--	-	-	-	-	-	-	-
Unigene0000027	70	205	1.0685	4.2682	1.99804	1.72463e-26	1.31274e-25	yes	--	--	-	-	-	-	-	-	-
Unigene0000028	29	28	1.3148	1.7316	0.397262	0.427703	0.523817	no	--	--	-	-	-	-	-	-	-
Unigene0000029	27	25	1.5521	1.9603	0.336853	0.489023	0.585518	no	--	--	-	-	-	-	-	-	-
Unigene0000030	89	87	2.7108	3.6145	0.415077	0.060313	0.0945765	no	--	--	-	-	-	-	-	-	-
Unigene0000031	12	20	0.6737	1.5317	1.18496	0.0352308	0.0575482	no	--	Uncharacterized protein OBRU01_27095 [Operophtera brumata]	-	-	-	-	-	-	-
Unigene0000032	3362	1605	98.0563	63.8531	-0.618854	5.55081e-39	5.54709e-38	no	RGN	PREDICTED: regucalcin-like [Amyelois transitella]	Metabolism	Carbohydrate metabolism;Global and overview maps	ko01100//Metabolic pathways;ko01200//Carbon metabolism;ko00053//Ascorbate and aldarate metabolism;ko00030//Pentose phosphate pathway	K01053	-	-	-
Unigene0000033	312	304	36.2423	48.1686	0.410418	0.000623872	0.00143434	no	--	PREDICTED: regucalcin-like [Amyelois transitella]	Metabolism	Carbohydrate metabolism;Global and overview maps	ko01100//Metabolic pathways;ko01200//Carbon metabolism;ko00053//Ascorbate and aldarate metabolism;ko00030//Pentose phosphate pathway	K01053	-	-	-
Unigene0000034	3625	8517	70.9556	227.402	1.68026	0	0	yes	--	PREDICTED: spore wall protein 1-like isoform X2 [Aedes albopictus]	-	-	-	-	-	-	-
Unigene0000035	602	280	6.8006	4.3146	-0.656435	3.28431e-10	1.35592e-09	no	rst	PREDICTED: irregular chiasm C-roughest protein-like [Amyelois transitella]	-	-	-	-	-	-	-
Unigene0000036	12	14	0.55	0.8752	0.670181	0.327256	0.414707	no	PPDK2	PREDICTED: pyruvate, phosphate dikinase-like [Drosophila takahashii]	-	-	-	-	-	GO:0016772//transferase activity, transferring phosphorus-containing groups;GO:0043167//ion binding	GO:0044237//cellular metabolic process
Unigene0000037	381	347	2.5902	3.2179	0.313056	0.00495983	0.00975878	no	CFAP43	PREDICTED: cilia- and flagella-associated protein 43 [Amyelois transitella]	-	-	-	-	-	-	-
Unigene0000038	25	32	1.6417	2.8663	0.803999	0.0482624	0.077017	no	--	--	-	-	-	-	-	-	-
Unigene0000039	8	10	0.7445	1.2693	0.769689	0.480883	0.576049	no	--	--	-	-	-	-	-	-	-
Unigene0000040	14	50	0.7301	3.5565	2.28429	2.25543e-08	8.28139e-08	yes	--	--	-	-	-	-	-	-	-
Unigene0000041	5	0	0.3131	0.001	-8.29048	0.125037	0.176813	no	--	PREDICTED: uncharacterized protein LOC106142321 [Amyelois transitella]	-	-	-	-	-	-	-
Unigene0000042	76	62	4.4916	4.9981	0.15415	0.609609	0.697291	no	--	--	-	-	-	-	-	-	-
Unigene0000043	7	10	0.7607	1.4823	0.962438	0.332514	0.420318	no	--	--	-	-	-	-	-	-	-
Unigene0000044	7	40	0.4923	3.8372	2.96244	4.37784e-09	1.68994e-08	yes	--	--	-	-	-	-	-	-	-
Unigene0000045	4809	22	146.606	0.9148	-7.32427	0	0	yes	--	PREDICTED: formin-2-like isoform X2 [Amyelois transitella]	-	-	-	-	-	-	-
Unigene0000046	724	639	10.1622	12.2343	0.267719	0.00111554	0.00246127	no	--	--	-	-	-	-	-	-	-
Unigene0000047	0	0	0.001	0.001	0	notest	notest	notest	--	--	-	-	-	-	-	-	-
Unigene0000048	100	269	1.3834	5.0762	1.87553	1.08474e-31	9.42825e-31	yes	--	--	-	-	-	-	-	-	-
Unigene0000049	37	61	2.2458	5.0504	1.16917	0.000115254	0.00029526	yes	--	--	-	-	-	-	-	-	-
Unigene0000050	18	50	1.1085	4.2002	1.92185	4.49425e-07	1.48646e-06	yes	--	reverse transcriptase [Danaus plexippus]	-	-	-	-	-	-	-
Unigene0000051	11	46	0.9172	5.232	2.51205	5.45904e-09	2.0971e-08	yes	--	--	-	-	-	-	-	-	-
Unigene0000052	0	9	0.001	1.8545	10.8568	0.00195752	0.00413156	yes	--	atp-dependent rna helicase dhx57-like protein [Lasius niger]	-	-	-	-	-	-	-
Unigene0000053	681	783	17.8527	27.9993	0.649248	1.50609e-16	8.42095e-16	no	--	PREDICTED: protein TolA-like [Papilio machaon]	-	-	-	-	-	-	-
Unigene0000054	1060	777	31.628	31.6239	-0.000187032	1	1	no	--	PREDICTED: protein unc-13 homolog C-like [Amyelois transitella]	-	-	-	-	-	-	-
Unigene0000055	0	0	0.001	0.001	0	notest	notest	notest	--	--	-	-	-	-	-	-	-
Unigene0000056	44	73	1.4603	3.3048	1.1783	2.07271e-05	5.75058e-05	yes	rdgBbeta	PREDICTED: cytoplasmic phosphatidylinositol transfer protein 1 [Amyelois transitella]	-	-	-	-	-	-	-
Unigene0000057	461	511	7.3775	11.1547	0.596448	4.31386e-10	1.76884e-09	no	CG5009	PREDICTED: probable peroxisomal acyl-coenzyme A oxidase 1 [Amyelois transitella]	Metabolism;Cellular Processes	Global and overview maps;Lipid metabolism;Transport and catabolism	ko01100//Metabolic pathways;ko04146//Peroxisome;ko01212//Fatty acid metabolism;ko00071//Fatty acid degradation;ko01040//Biosynthesis of unsaturated fatty acids;ko00592//alpha-Linolenic acid metabolism	K00232	-	-	-
Unigene0000058	7	14	0.6425	1.7529	1.44798	0.0526069	0.0834148	no	--	--	-	-	-	-	-	-	-
Unigene0000059	31	60	2.0597	5.4379	1.40062	9.81736e-06	2.83049e-05	yes	--	--	-	-	-	-	-	-	-
Unigene0000060	0	4	0.001	0.5063	8.98385	0.125037	0.176813	no	PBAN	pheromone biosynthesis activating neuropeptide preprohormone [Spodoptera litura]	-	-	-	-	-	-	-
Unigene0000061	10	35	0.5356	2.5569	2.25517	5.67158e-06	1.67946e-05	yes	--	Beta-1,3-galactosyltransferase 1 [Papilio xuthus]	Metabolism	Global and overview maps;Glycan biosynthesis and metabolism	ko01100//Metabolic pathways;ko00601//Glycosphingolipid biosynthesis - lacto and neolacto series	K07819	-	-	-
Unigene0000062	10	8	1.0832	1.182	0.12593	1	1	no	--	--	-	-	-	-	-	-	-
Unigene0000063	1649	1030	23.841	20.3128	-0.231056	0.000149452	0.000375745	no	AP3M1	PREDICTED: AP-3 complex subunit mu-1 [Amyelois transitella]	Cellular Processes	Transport and catabolism	ko04142//Lysosome	K12398	GO:0030119//AP-type membrane coat adaptor complex	-	GO:0015031//protein transport
Unigene0000064	39	47	1.2792	2.1029	0.717138	0.0317857	0.0524281	no	--	PREDICTED: serine/threonine-protein kinase BRSK2-like [Plutella xylostella]	-	-	-	-	-	-	-
Unigene0000065	37	1056	1.2365	48.1385	5.28286	0	0	yes	--	osiris 20 [Bombyx mori]	-	-	-	-	-	-	-
Unigene0000066	374	2904	5.1298	54.3322	3.40483	0	0	yes	--	PREDICTED: zinc finger protein 596-like [Amyelois transitella]	-	-	-	-	-	-	-
Unigene0000067	6	332	0.3178	23.9867	6.23797	9.16144e-110	2.08649e-108	yes	--	--	-	-	-	-	-	-	-
Unigene0000068	91	165	2.8516	7.0528	1.30642	1.78336e-12	8.34106e-12	yes	--	PREDICTED: uncharacterized protein LOC101746213 [Bombyx mori]	-	-	-	-	-	-	-
Unigene0000069	16	101	0.7215	6.2128	3.10617	2.27232e-22	1.54041e-21	yes	--	--	-	-	-	-	-	-	-
Unigene0000070	312	116	27.1583	13.7732	-0.979529	1.70478e-10	7.16824e-10	no	--	expressed protein [Hymenolepis microstoma]	-	-	-	-	-	-	-
Unigene0000071	84	108	2.2894	4.0151	0.810466	0.000139193	0.000351564	no	--	Teneurin-2 [Papilio machaon]	-	-	-	-	-	-	-
Unigene0000072	917	553	16.5634	13.625	-0.281743	0.000441875	0.00104814	no	nrv2	PREDICTED: sodium/potassium-transporting ATPase subunit beta-2-like [Amyelois transitella]	-	-	-	-	-	-	-
Unigene0000073	15	34	0.9793	3.0277	1.6284	0.000311016	0.0007499	yes	--	--	-	-	-	-	-	-	-
Unigene0000074	26	40	1.3072	2.7433	1.06943	0.00311407	0.00641988	yes	--	PREDICTED: trimethylguanosine synthase [Bombyx mori]	Genetic Information Processing	Translation	ko03013//RNA transport	K14292	-	-	-
Unigene0000075	12	35	1.1889	4.7302	1.99227	1.55617e-05	4.3639e-05	yes	--	--	-	-	-	-	-	-	-
Unigene0000076	16	14	0.7517	0.8972	0.255273	0.855644	0.925721	no	--	--	-	-	-	-	-	-	-
Unigene0000077	129	51	3.8974	2.1018	-0.890887	0.000197527	0.000489812	no	--	--	-	-	-	-	-	-	-
Unigene0000078	212	98	9.1794	5.7881	-0.66531	0.000150404	0.000378062	no	--	Zinc finger DNA binding protein [Operophtera brumata]	-	-	-	-	-	-	-
Unigene0000079	10	15	0.8983	1.838	1.03287	0.107971	0.158909	no	--	--	-	-	-	-	-	-	-
Unigene0000080	530	1204	3.5679	11.056	1.63168	1.9976e-105	4.40168e-104	yes	Ell	PREDICTED: RNA polymerase II elongation factor ELL [Amyelois transitella]	-	-	-	-	-	-	-
Unigene0000081	44329	13244	2933.79	1195.61	-1.29502	0	0	yes	RpS10	PREDICTED: 40S ribosomal protein S10 [Amyelois transitella]	Genetic Information Processing	Translation	ko03010//Ribosome	K02947	-	-	-
Unigene0000082	51	23	4.4857	2.7594	-0.700979	0.0768972	0.116137	no	--	PREDICTED: mod(mdg4)-heS00531 isoform X3 [Bombyx mori]	-	-	-	-	-	-	-
Unigene0000083	1164	18525	55.0722	1195.55	4.4402	0	0	yes	Ccp84Ab	Cuticle protein [Papilio xuthus]	-	-	-	-	-	-	-
Unigene0000084	60	29	3.6749	2.4228	-0.60103	0.0863688	0.129605	no	--	--	-	-	-	-	-	-	-
Unigene0000085	222	113	11.47	7.9638	-0.526336	0.00169594	0.0036632	no	--	PREDICTED: zinc finger protein 84-like [Plutella xylostella]	-	-	-	-	-	-	-
Unigene0000086	91	323	1.1229	5.4366	2.27548	7.42272e-48	8.59418e-47	yes	--	apontic-like [Papilio xuthus]	-	-	-	-	-	-	-
Unigene0000087	12	31	1.1517	4.0583	1.81711	0.000107819	0.000277143	yes	--	PREDICTED: protein suppressor of white apricot [Amyelois transitella]	-	-	-	-	-	-	-
Unigene0000088	0	20	0.001	2.1675	11.0818	4.82371e-07	1.58266e-06	yes	--	--	-	-	-	-	-	-	-
Unigene0000089	9	17	0.8042	2.072	1.3654	0.0290618	0.0486318	yes	--	--	-	-	-	-	-	-	-
Unigene0000090	36	72	1.0286	2.8061	1.44788	5.26132e-07	1.72291e-06	yes	--	PREDICTED: zinc finger protein 714-like isoform X1 [Plutella xylostella]	-	-	-	-	-	-	-
Unigene0000091	2	22	0.1412	2.1193	3.90778	8.15864e-07	2.62808e-06	yes	--	--	-	-	-	-	-	-	-
Unigene0000092	3277	2080	60.2245	52.1422	-0.207899	4.50359e-06	1.34502e-05	no	COPB1	Coatomer subunit beta [Papilio xuthus]	-	-	-	-	GO:0030117//membrane coat;GO:0030660//Golgi-associated vesicle membrane;GO:0030662//coated vesicle membrane	-	GO:0015031//protein transport
Unigene0000093	86	166	2.9412	7.7439	1.39666	1.69318e-13	8.31872e-13	yes	--	PREDICTED: sodium/potassium-transporting ATPase subunit beta-1-like [Amyelois transitella]	-	-	-	-	-	-	-
Unigene0000094	1088	1420	16.8202	29.9447	0.832106	1.04567e-42	1.11741e-41	no	--	Cytochrome P450 4C1 [Papilio machaon]	-	-	-	-	-	-	-
Unigene0000095	22	10	2.2945	1.4226	-0.68965	0.281416	0.364597	no	--	--	-	-	-	-	-	-	-
Unigene0000096	36	74	1.5235	4.2718	1.48745	2.37252e-07	8.05486e-07	yes	--	--	-	-	-	-	-	-	-
Unigene0000097	11	9	1.4942	1.6676	0.1584	1	1	no	--	--	-	-	-	-	-	-	-
Unigene0000098	52	69	2.8072	5.081	0.855981	0.00147608	0.00321136	no	--	--	-	-	-	-	-	-	-
Unigene0000099	13	39	0.9162	3.7491	2.03281	3.48325e-06	1.05542e-05	yes	--	--	-	-	-	-	-	-	-
Unigene0000100	0	0	0.001	0.001	0	notest	notest	notest	--	knob-associated His-rich protein [Plasmodium vivax Sal-1]	-	-	-	-	-	-	-
Unigene0000101	0	0	0.001	0.001	0	notest	notest	notest	--	lysophospholipase, putative [Plasmodium chabaudi chabaudi]	-	-	-	-	-	-	-
Unigene0000102	12624	4659	176.238	88.7205	-0.990185	1.4175e-221	6.05033e-220	no	DppIII	PREDICTED: dipeptidyl peptidase 3 isoform X1 [Amyelois transitella]	-	-	-	-	-	-	-
Unigene0000103	2129	687	131.595	57.9227	-1.1839	1.53451e-77	2.60678e-76	yes	--	PREDICTED: probable G-protein coupled receptor Mth-like 1 [Amyelois transitella]	-	-	-	-	-	-	-
Unigene0000104	2	0	0.0323	0.001	-5.01346	0.500025	0.588752	no	Tktl2	PREDICTED: transketolase-like protein 2 isoform X1 [Diachasma alloeum]	Metabolism	Carbohydrate metabolism;Global and overview maps	ko01100//Metabolic pathways;ko01200//Carbon metabolism;ko01230//Biosynthesis of amino acids;ko00030//Pentose phosphate pathway	K00615	-	-	-
Unigene0000105	2	13	0.2495	2.2124	3.1485	0.000521183	0.00120965	yes	--	--	-	-	-	-	-	-	-
Unigene0000106	64	236	1.1305	5.6866	2.33061	1.62566e-36	1.55142e-35	yes	Lin9	PREDICTED: protein lin-9 homolog [Amyelois transitella]	-	-	-	-	GO:0043234//protein complex	-	GO:0044763//single-organism cellular process
Unigene0000107	3	24	0.2489	2.7163	3.448	1.64888e-06	5.15906e-06	yes	--	--	-	-	-	-	-	-	-
Unigene0000108	16	62	0.607	3.2082	2.402	4.46283e-11	1.93251e-10	yes	--	hypothetical protein g.3304, partial [Pectinophora gossypiella]	-	-	-	-	-	-	-
Unigene0000109	22	22	1.0788	1.4715	0.44786	0.451881	0.547272	no	--	modifier of mdg4, partial [Pararge aegeria]	-	-	-	-	-	-	-
Unigene0000110	224	115	4.6407	3.2499	-0.513947	0.00221665	0.00465741	no	--	PREDICTED: B-cell lymphoma/leukemia 11B [Amyelois transitella]	-	-	-	-	-	-	-
Unigene0000111	6	6	0.4211	0.5744	0.447893	0.774482	0.8526	no	--	--	-	-	-	-	-	-	-
Unigene0000112	0	18	0.001	3.0978	11.597	1.92554e-06	5.95857e-06	yes	--	--	-	-	-	-	-	-	-
Unigene0000113	21534	20098	75.3361	95.9092	0.348328	1.11747e-44	1.23591e-43	no	Ppn	PREDICTED: papilin [Plutella xylostella]	-	-	-	-	-	-	-
Unigene0000114	46	49	1.1669	1.6955	0.53903	0.100979	0.149082	no	--	PREDICTED: transmembrane protein 135-like [Amyelois transitella]	-	-	-	-	-	-	-
Unigene0000115	64	26	1.8586	1.0299	-0.851712	0.0098304	0.0182277	no	SERP1785	PREDICTED: zinc-type alcohol dehydrogenase-like protein SE_1777 [Amyelois transitella]	-	-	-	-	-	-	-
Unigene0000116	17	46	0.8783	3.2419	1.88405	1.21348e-06	3.8409e-06	yes	--	--	-	-	-	-	-	-	-
Unigene0000117	146	159	2.3443	3.4824	0.570925	0.000787889	0.00179374	no	--	--	-	-	-	-	-	-	-
Unigene0000118	9	8	0.9686	1.1744	0.277951	1	1	no	--	--	-	-	-	-	-	-	-
Unigene0000119	25	103	1.1052	6.2111	2.49054	4.49716e-18	2.65748e-17	yes	--	--	-	-	-	-	-	-	-
Unigene0000120	1204	2035	4.766	10.9881	1.20509	3.50648e-110	8.01527e-109	yes	STK3	PREDICTED: serine/threonine-protein kinase 4 [Papilio machaon]	Cellular Processes;Environmental Information Processing	Cell growth and death;Signal transduction	ko04010//MAPK signaling pathway;ko04391//Hippo signaling pathway -fly;ko04214//Apoptosis - fly;ko04392//Hippo signaling pathway - multiple species	K04412	-	GO:0004672//protein kinase activity	GO:0006796//phosphate-containing compound metabolic process
Unigene0000121	308	491	2.4051	5.2299	1.12069	2.60975e-26	1.97719e-25	yes	ash1	Histone-lysine N-methyltransferase ash1 [Papilio xuthus]	Metabolism	Amino acid metabolism	ko00310//Lysine degradation	K06101	-	-	-
Unigene0000122	12	60	0.7055	4.8116	2.7698	4.70831e-12	2.15619e-11	yes	--	--	-	-	-	-	-	-	-
Unigene0000123	19	26	1.4319	2.6727	0.900367	0.0543509	0.0860156	no	--	--	-	-	-	-	-	-	-
Unigene0000124	15	5	1.2205	0.555	-1.13691	0.16727	0.231257	no	--	Ras-related GTP-binding protein A [Papilio machaon]	-	-	-	-	-	-	-
Unigene0000125	0	0	0.001	0.001	0	notest	notest	notest	--	--	-	-	-	-	-	-	-
Unigene0000126	75	121	3.4142	7.5135	1.13794	9.26945e-08	3.25947e-07	yes	BTBD7	PREDICTED: BTB/POZ domain-containing protein 7-like [Papilio xuthus]	-	-	-	-	-	-	-
Unigene0000127	150	169	2.6878	4.1306	0.619926	0.00019239	0.000478698	no	--	Chromatin modification-related protein png2 [Papilio xuthus]	-	-	-	-	-	-	-
Unigene0000128	978	798	8.1428	9.0629	0.154448	0.0336389	0.0553648	no	--	PREDICTED: focadhesin [Amyelois transitella]	-	-	-	-	-	-	-
Unigene0000129	19	22	1.8993	2.9997	0.65935	0.211492	0.284478	no	--	--	-	-	-	-	-	-	-
Unigene0000130	0	0	0.001	0.001	0	notest	notest	notest	Hsp83	HSP90 [Macrocentrus cingulum]	Genetic Information Processing	Folding, sorting and degradation	ko04141//Protein processing in endoplasmic reticulum	K04079	-	GO:0005515//protein binding	GO:0044267//cellular protein metabolic process;GO:0050896//response to stimulus
Unigene0000131	30	20	2.7688	2.5178	-0.137097	0.775719	0.85376	no	--	--	-	-	-	-	-	-	-
Unigene0000132	28	28	1.1909	1.6245	0.447943	0.350358	0.43908	no	--	PREDICTED: protein unc-13 homolog C-like [Amyelois transitella]	-	-	-	-	-	-	-
Unigene0000133	3	31	0.2702	3.8087	3.8172	1.0519e-08	3.949e-08	yes	--	--	-	-	-	-	-	-	-
Unigene0000134	4	46	0.167	2.6192	3.97121	3.37204e-13	1.63242e-12	yes	--	Gag-pol polyprotein, partial [Operophtera brumata]	-	-	-	-	-	-	-
Unigene0000135	1269	2918	19.7271	61.875	1.64918	1.81983e-254	8.77114e-253	yes	Sp7	PREDICTED: serine protease easter-like [Amyelois transitella]	-	-	-	-	-	-	-
Unigene0000136	18	98	1.0657	7.9141	2.89262	3.29465e-20	2.0814e-19	yes	--	--	-	-	-	-	-	-	-
Unigene0000137	90	198	1.9213	5.7656	1.58539	4.57179e-19	2.79454e-18	yes	--	--	-	-	-	-	-	-	-
Unigene0000138	86	308	1.3711	6.6979	2.28838	2.73213e-46	3.09042e-45	yes	mth2	PREDICTED: G-protein coupled receptor Mth2-like [Amyelois transitella]	-	-	-	-	-	-	-
Unigene0000139	0	0	0.001	0.001	0	notest	notest	notest	--	--	-	-	-	-	-	-	-
Unigene0000140	78	65	2.6381	2.9988	0.184886	0.451812	0.547272	no	--	--	-	-	-	-	-	-	-
Unigene0000141	4	10	0.2949	1.0055	1.76962	0.0574586	0.0903018	no	--	--	-	-	-	-	-	-	-
Unigene0000142	10	19	0.5828	1.5105	1.37395	0.0162028	0.0283445	yes	--	--	-	-	-	-	-	-	-
Unigene0000143	20	98	0.8853	5.9174	2.74073	6.14591e-19	3.73774e-18	yes	bcdin3d	PREDICTED: probable RNA methyltransferase CG11342 [Amyelois transitella]	-	-	-	-	-	-	-
Unigene0000144	301	129	11.6281	6.7977	-0.774497	3.01495e-07	1.01245e-06	no	AIFM1	PREDICTED: apoptosis-inducing factor 1, mitochondrial-like [Amyelois transitella]	Cellular Processes	Cell growth and death	ko04214//Apoptosis - fly	K04727	-	-	-
Unigene0000145	22923	38791	371.073	856.54	1.20682	0	0	yes	Tm2	tropomyosin-1 [Danaus plexippus]	-	-	-	-	-	-	-
Unigene0000146	0	0	0.001	0.001	0	notest	notest	notest	--	--	-	-	-	-	-	-	-
Unigene0000147	5373	4607	54.7652	64.0524	0.225993	2.04135e-10	8.5507e-10	no	Surf4	PREDICTED: surfeit locus protein 4 homolog [Amyelois transitella]	-	-	-	-	-	-	-
Unigene0000148	57	47	6.4005	7.1989	0.169592	0.625044	0.710373	no	--	--	-	-	-	-	-	-	-
Unigene0000149	0	1	0.001	0.1033	6.6907	1	1	no	act-2	PREDICTED: actin, muscle-like, partial [Monomorium pharaonis]	Environmental Information Processing;Cellular Processes;Organismal Systems	Signal transduction;Sensory system;Transport and catabolism	ko04145//Phagosome;ko04391//Hippo signaling pathway -fly;ko04745//Phototransduction - fly	K05692	-	-	-
Unigene0000150	139	228	8.7687	19.6192	1.16183	5.18537e-14	2.60035e-13	yes	DLST	PREDICTED: dihydrolipoyllysine-residue succinyltransferase component of 2-oxoglutarate dehydrogenase complex, mitochondrial-like [Plutella xylostella]	Metabolism	Amino acid metabolism;Carbohydrate metabolism;Global and overview maps	ko01100//Metabolic pathways;ko01200//Carbon metabolism;ko00310//Lysine degradation;ko00020//Citrate cycle (TCA cycle)	K00658	-	-	-
Unigene0000151	36	22	1.794	1.4954	-0.262648	0.597167	0.685561	no	--	--	-	-	-	-	-	-	-
Unigene0000152	12	41	0.757	3.528	2.22049	4.48459e-07	1.4837e-06	yes	--	--	-	-	-	-	-	-	-
Unigene0000153	167	194	10.3987	16.4776	0.664103	1.84281e-05	5.14682e-05	no	ndx-4	PREDICTED: bis(5'-nucleosyl)-tetraphosphatase [asymmetrical] [Amyelois transitella]	Metabolism	Nucleotide metabolism	ko00230//Purine metabolism;ko00240//Pyrimidine metabolism	K01518	-	-	-
Unigene0000154	1628	1233	31.811	32.8636	0.0469648	0.430726	0.527207	no	FK506-bp2	PREDICTED: 12 kDa FK506-binding protein-like [Amyelois transitella]	-	-	-	-	-	-	-
Unigene0000155	90	108	4.1249	6.7519	0.710934	0.000670699	0.00153858	no	--	--	-	-	-	-	-	-	-
Unigene0000156	8	19	0.3883	1.258	1.69589	0.00595708	0.0116241	yes	--	Dorsal-ventral patterning protein tolloid [Papilio machaon]	-	-	-	-	-	-	-
Unigene0000157	0	0	0.001	0.001	0	notest	notest	notest	Jupiter	PREDICTED: microtubule-associated protein Jupiter-like [Apis florea]	-	-	-	-	-	-	-
Unigene0000158	64	100	2.079	4.4311	1.09178	2.95579e-06	9.03668e-06	yes	--	--	-	-	-	-	-	-	-
Unigene0000159	22	16	2.7861	2.7639	-0.0115416	1	1	no	--	--	-	-	-	-	-	-	-
Unigene0000160	32	114	0.7789	3.7849	2.28075	3.07304e-18	1.82431e-17	yes	--	--	-	-	-	-	-	-	-
Unigene0000161	198	285	3.0373	5.9635	0.97337	4.06549e-13	1.96023e-12	no	--	PREDICTED: vacuolar protein sorting-associated protein 11 homolog [Amyelois transitella]	-	-	-	-	-	-	-
Unigene0000162	355	1003	0.9836	3.7908	1.94636	1.54019e-114	3.63191e-113	yes	CUBN	PREDICTED: cubilin [Amyelois transitella]	-	-	-	-	-	-	-
Unigene0000163	246	242	3.9841	5.3461	0.424233	0.0014691	0.00319654	no	--	odorant receptor 60 [Athetis dissimilis]	-	-	-	-	-	-	-
Unigene0000164	11	14	0.818	1.4201	0.79582	0.229815	0.304574	no	--	--	-	-	-	-	-	-	-
Unigene0000165	20	6	1.257	0.5144	-1.28902	0.0640725	0.0986392	no	--	--	-	-	-	-	-	-	-
Unigene0000166	346	991	3.1924	12.4724	1.96603	5.44683e-115	1.28848e-113	yes	--	PREDICTED: insulin-like growth factor-binding protein complex acid labile subunit, partial [Amyelois transitella]	-	-	-	-	-	-	-
Unigene0000167	14	12	1.3322	1.5576	0.225514	0.84512	0.916381	no	--	--	-	-	-	-	-	-	-
Unigene0000168	245	152	26.1179	22.1027	-0.240816	0.11991	0.173712	no	--	--	-	-	-	-	-	-	-
Unigene0000169	15	18	1.9738	3.2309	0.71096	0.229878	0.304574	no	--	--	-	-	-	-	-	-	-
Unigene0000170	38	36	2.55	3.2952	0.369869	0.296307	0.37941	no	--	--	-	-	-	-	-	-	-
Unigene0000171	106	123	3.3217	5.2576	0.662483	0.000789314	0.00179665	no	--	--	-	-	-	-	-	-	-
Unigene0000172	46	121	1.7771	6.3761	1.84315	5.73458e-15	2.9983e-14	yes	--	--	-	-	-	-	-	-	-
Unigene0000173	101	63	9.7769	8.3186	-0.233036	0.34625	0.434369	no	--	PREDICTED: UPF0547 protein C16orf87 homolog isoform X2 [Papilio polytes]	-	-	-	-	-	-	-
Unigene0000174	127	41	11.9838	5.2772	-1.18324	1.88808e-06	5.88182e-06	yes	--	--	-	-	-	-	-	-	-
Unigene0000175	10	37	0.6297	3.1779	2.33534	1.19699e-06	3.79161e-06	yes	--	--	-	-	-	-	-	-	-
Unigene0000176	46	6	6.7374	1.1987	-2.49072	2.01779e-06	6.23073e-06	yes	--	--	-	-	-	-	-	-	-
Unigene0000177	18	61	0.7968	3.6833	2.20871	7.32938e-10	2.96297e-09	yes	--	PREDICTED: proton-coupled folate transporter-like [Amyelois transitella]	-	-	-	-	-	-	-
Unigene0000178	32	46	0.9349	1.8332	0.97148	0.00495282	0.0097455	no	SETMAR	transposase [Attacus atlas]	Metabolism	Amino acid metabolism	ko00310//Lysine degradation	K11433	-	-	-
Unigene0000179	8	104	0.3369	5.9735	4.14818	1.7428e-29	1.43458e-28	yes	--	--	-	-	-	-	-	-	-
Unigene0000180	0	28	0.001	2.4414	11.2535	1.90354e-09	7.52082e-09	yes	--	--	-	-	-	-	-	-	-
Unigene0000181	0	44	0.001	3.5162	11.7798	7.51669e-15	3.90706e-14	yes	--	--	-	-	-	-	-	-	-
Unigene0000182	92	171	1.5259	3.8688	1.34223	3.613e-13	1.74684e-12	yes	Fam160b1	PREDICTED: protein FAM160B1-like [Amyelois transitella]	-	-	-	-	-	-	-
Unigene0000183	229	321	5.0321	9.6217	0.935131	1.17376e-13	5.80115e-13	no	TSPAN33	PREDICTED: tetraspanin-33-like [Amyelois transitella]	-	-	-	-	-	-	-
Unigene0000184	670	258	66.9737	35.1786	-0.928897	5.52848e-19	3.36883e-18	no	--	PREDICTED: uncharacterized protein LOC106143467 isoform X1 [Amyelois transitella]	-	-	-	-	-	-	-
Unigene0000185	19	20	1.416	2.0332	0.521931	0.337256	0.425981	no	--	--	-	-	-	-	-	-	-
Unigene0000186	0	0	0.001	0.001	0	notest	notest	notest	RDH13	PREDICTED: retinol dehydrogenase 13-like [Amyelois transitella]	-	-	-	-	-	-	-
Unigene0000187	10	17	0.9179	2.1285	1.21343	0.0523962	0.083169	no	--	--	-	-	-	-	-	-	-
Unigene0000188	21	33	0.6997	1.4999	1.10006	0.006528	0.0125841	yes	CngA	PREDICTED: cyclic nucleotide-gated cation channel beta-3-like [Amyelois transitella]	-	-	-	-	-	-	-
Unigene0000189	1363	861	80.979	69.7764	-0.214809	0.00119284	0.00262949	no	--	PREDICTED: caseinolytic peptidase B protein homolog isoform X2 [Amyelois transitella]	Organismal Systems	Aging	ko04213//Longevity regulating pathway - multiple species	K03695	-	-	-
Unigene0000190	14	50	0.8638	4.2079	2.28433	2.25543e-08	8.28139e-08	yes	--	--	-	-	-	-	-	-	-
Unigene0000191	94	311	9.2589	41.7852	2.17408	1.21913e-43	1.3217e-42	yes	--	--	-	-	-	-	-	-	-
Unigene0000192	74	86	3.0326	4.8075	0.664732	0.00456231	0.00901658	no	--	--	-	-	-	-	-	-	-
Unigene0000193	30	123	1.3806	7.7212	2.48353	1.37136e-21	9.07226e-21	yes	--	--	-	-	-	-	-	-	-
Unigene0000194	10	21	1.2339	3.5346	1.51832	0.00704452	0.0135218	yes	--	hypothetical protein RR48_14594 [Papilio machaon]	-	-	-	-	-	-	-
Unigene0000195	2859	1487	47.3736	33.6095	-0.495214	2.79758e-23	1.94854e-22	no	rsp-7	PREDICTED: splicing regulatory glutamine/lysine-rich protein 1 [Amyelois transitella]	-	-	-	-	-	-	-
Unigene0000196	11	12	1.3983	2.0808	0.573464	0.405145	0.500197	no	--	--	-	-	-	-	-	-	-
Unigene0000197	41	118	1.0133	3.9781	1.97302	9.98107e-16	5.3916e-15	yes	--	--	-	-	-	-	-	-	-
Unigene0000198	6	19	0.4722	2.0399	2.11103	0.00250938	0.00522917	yes	--	--	-	-	-	-	-	-	-
Unigene0000199	14	10	1.2218	1.1904	-0.0375617	1	1	no	--	hypothetical protein KGM_08772 [Danaus plexippus]	-	-	-	-	-	-	-
Unigene0000200	0	0	0.001	0.001	0	notest	notest	notest	--	PREDICTED: interferon alpha-inducible protein 27-like protein 2A [Fopius arisanus]	-	-	-	-	-	-	-
Unigene0000201	138	288	8.8045	25.0638	1.50929	5.40019e-25	3.94467e-24	yes	--	--	-	-	-	-	-	-	-
Unigene0000202	160	341	2.1698	6.308	1.53962	2.97415e-30	2.49833e-29	yes	ctdspl2a	PREDICTED: CTD small phosphatase-like protein 2 [Bombyx mori]	-	-	-	-	-	-	-
Unigene0000203	517	365	5.0672	4.8798	-0.0543668	0.618628	0.706879	no	RpIII128	PREDICTED: DNA-directed RNA polymerase III subunit rpc2 [Amyelois transitella]	Metabolism;Genetic Information Processing	Nucleotide metabolism;Global and overview maps;Transcription	ko01100//Metabolic pathways;ko00230//Purine metabolism;ko00240//Pyrimidine metabolism;ko03020//RNA polymerase	K03021	-	GO:0001882//nucleoside binding;GO:0034062//RNA polymerase activity	GO:0034645//cellular macromolecule biosynthetic process
Unigene0000204	11	8	1.4532	1.4416	-0.0115624	1	1	no	--	--	-	-	-	-	-	-	-
Unigene0000205	9841	21386	256.389	760.011	1.56768	0	0	yes	--	PREDICTED: uncharacterized protein LOC106140830 [Amyelois transitella]	-	-	-	-	-	-	-
Unigene0000206	12	5	1.4036	0.7977	-0.815214	0.454681	0.547688	no	--	--	-	-	-	-	-	-	-
Unigene0000207	817	3196	7.1822	38.3239	2.41575	0	0	yes	--	PREDICTED: uncharacterized protein LOC106130115 [Amyelois transitella]	-	-	-	-	-	-	-
Unigene0000208	92	114	1.5388	2.601	0.757261	0.000237975	0.000585946	no	su(w[a])	PREDICTED: protein suppressor of white apricot [Amyelois transitella]	-	-	-	-	-	-	-
Unigene0000209	0	235	0.001	11.7501	13.5204	8.65362e-77	1.46074e-75	yes	AAEL013712	cocoonase 1, partial [Heliconius sara]	Environmental Information Processing	Signaling molecules and interaction	ko04080//Neuroactive ligand-receptor interaction	K01312	-	-	-
Unigene0000210	7	10	0.7211	1.4052	0.962504	0.332514	0.420318	no	--	--	-	-	-	-	-	-	-
Unigene0000211	648	1832	10.0595	38.7931	1.94724	8.85951e-198	3.37939e-196	yes	--	PREDICTED: fatty acid-binding protein-like [Amyelois transitella]	-	-	-	-	-	-	-
Unigene0000212	0	11	0.001	2.1238	11.0524	0.000489894	0.00114681	yes	--	--	-	-	-	-	-	-	-
Unigene0000213	769	577	17.2127	17.6168	0.0334785	0.710225	0.795381	no	RAB32	PREDICTED: ras-related protein Rab-32 isoform X3 [Amyelois transitella]	-	-	-	-	-	-	-
Unigene0000214	4	9	0.5123	1.5724	1.61791	0.0923899	0.1375	no	--	--	-	-	-	-	-	-	-
Unigene0000215	8	24	0.6056	2.4782	2.03286	0.000327558	0.00078722	yes	--	PREDICTED: protein PFC0760c-like isoform X1 [Papilio polytes]	-	-	-	-	-	-	-
Unigene0000216	4	4	0.4847	0.6612	0.447995	0.726617	0.80951	no	--	--	-	-	-	-	-	-	-
Unigene0000217	10	12	0.9129	1.4943	0.710941	0.286545	0.370497	no	--	--	-	-	-	-	-	-	-
Unigene0000218	325	56	5.6116	1.3189	-2.08908	1.97158e-30	1.66478e-29	yes	--	PREDICTED: peritrophin-48-like [Amyelois transitella]	-	-	-	-	-	-	-
Unigene0000219	103	201	2.1727	5.7834	1.41243	2.70261e-16	1.49497e-15	yes	PRMT3	PREDICTED: protein arginine N-methyltransferase 1 [Amyelois transitella]	-	-	-	-	-	-	-
Unigene0000220	6	5	0.7834	0.8905	0.184866	1	1	no	--	PREDICTED: translational activator GCN1-like, partial [Hydra vulgaris]	-	-	-	-	-	-	-
Unigene0000221	16	21	1.1252	2.0145	0.84024	0.0991828	0.1465	no	--	PREDICTED: zinc finger protein 479-like isoform X2 [Amyelois transitella]	-	-	-	-	-	-	-
Unigene0000222	0	2	0.001	0.3691	8.52787	0.500025	0.588752	no	--	--	-	-	-	-	-	-	-
Unigene0000223	393	150	5.586	2.9082	-0.941689	4.7996e-12	2.19665e-11	no	Tret1	PREDICTED: facilitated trehalose transporter Tret1-like [Amyelois transitella]	-	-	-	-	-	-	-
Unigene0000224	84	36	8.7879	5.1373	-0.774508	0.0069927	0.0134327	no	--	--	-	-	-	-	-	-	-
Unigene0000225	30	8	2.7314	0.9935	-1.45905	0.0114032	0.0209824	yes	--	--	-	-	-	-	-	-	-
Unigene0000226	36	34	2.9082	3.7466	0.365455	0.403787	0.499015	no	--	--	-	-	-	-	-	-	-
Unigene0000227	90	88	5.13	6.842	0.415459	0.0617953	0.0968602	no	--	--	-	-	-	-	-	-	-
Unigene0000228	362	218	6.4693	5.3142	-0.283757	0.0255063	0.0430061	no	--	--	-	-	-	-	-	-	-
Unigene0000229	144	98	6.9003	6.4056	-0.107325	0.607059	0.695356	no	--	--	-	-	-	-	-	-	-
Unigene0000230	2280	3518	46.0743	96.9726	1.07361	7.00865e-140	1.97476e-138	yes	Grina	PREDICTED: protein lifeguard 1-like isoform X3 [Amyelois transitella]	-	-	-	-	GO:0031224//intrinsic component of membrane	-	-
Unigene0000231	170	551	5.4541	24.113	2.1444	4.09195e-74	6.68931e-73	yes	--	PREDICTED: uncharacterized protein LOC106103298 isoform X1 [Papilio polytes]	-	-	-	-	-	-	-
Unigene0000232	6	6	0.7627	1.0404	0.447951	0.774482	0.8526	no	--	--	-	-	-	-	-	-	-
Unigene0000233	6	7	0.7627	1.2138	0.670343	0.58118	0.668814	no	--	--	-	-	-	-	-	-	-
Unigene0000234	10	10	0.9736	1.328	0.447854	0.503661	0.591576	no	--	--	-	-	-	-	-	-	-
Unigene0000235	0	0	0.001	0.001	0	notest	notest	notest	Npc2	--	-	-	-	-	-	-	-
Unigene0000236	5	1	0.6579	0.1795	-1.87388	0.375062	0.467419	no	--	--	-	-	-	-	-	-	-
Unigene0000237	70	59	2.8792	3.3102	0.20125	0.482765	0.57823	no	--	--	-	-	-	-	-	-	-
Unigene0000238	14	22	1.3322	2.8557	1.10003	0.0472333	0.0754265	no	--	--	-	-	-	-	-	-	-
Unigene0000239	591	272	11.718	7.3564	-0.671655	2.52489e-10	1.05065e-09	no	SLC17A5	sodium-dependent phosphate transporter [Danaus plexippus]	-	-	-	-	-	-	-
Unigene0000240	1259	1087	15.5525	18.3161	0.235966	0.00021073	0.000521788	no	pol	PREDICTED: RNA-directed DNA polymerase from mobile element jockey-like, partial [Papilio xuthus]	-	-	-	-	-	-	-
Unigene0000241	2	16	0.1593	1.7381	3.44769	7.68171e-05	0.000199753	yes	--	--	-	-	-	-	-	-	-
Unigene0000242	309	278	5.799	7.1165	0.295364	0.0180142	0.0312989	no	Phf12	PREDICTED: PHD finger protein 12 [Papilio xuthus]	-	-	-	-	-	-	-
Unigene0000243	5	9	0.6684	1.6411	1.29588	0.179718	0.245243	no	--	--	-	-	-	-	-	-	-
Unigene0000244	30	37	0.9588	1.6131	0.750534	0.0501814	0.0798881	no	--	rna-directed dna polymerase from mobile element jockey-like protein [Lasius niger]	-	-	-	-	-	-	-
Unigene0000245	2	12	0.2459	2.0124	3.03277	0.00183717	0.00393027	yes	--	--	-	-	-	-	-	-	-
Unigene0000246	6	17	0.5003	1.9336	1.95042	0.00664208	0.0127875	yes	--	PREDICTED: oocyte zinc finger protein XlCOF15-like [Amyelois transitella]	-	-	-	-	-	-	-
Unigene0000247	12	14	1.4234	2.2652	0.670297	0.327256	0.414707	no	--	--	-	-	-	-	-	-	-
Unigene0000248	40	109	1.1978	4.4521	1.8941	1.08041e-13	5.34614e-13	yes	--	--	-	-	-	-	-	-	-
Unigene0000249	8	16	1.0652	2.906	1.44791	0.0227353	0.0385221	yes	--	--	-	-	-	-	-	-	-
Unigene0000250	26882	18748	232.734	221.403	-0.0720111	0.0034394	0.0070136	no	LCT	PREDICTED: myrosinase 1-like isoform X2 [Amyelois transitella]	-	-	-	-	-	-	-
Unigene0000251	39719	12221	1045.32	438.718	-1.25257	0	0	yes	AAEL006169	Lysosomal aspartic protease [Papilio machaon]	Cellular Processes	Transport and catabolism	ko04142//Lysosome;ko04140//Autophagy - animal	K01379	-	GO:0016787//hydrolase activity	GO:0019538//protein metabolic process
Unigene0000252	53	22	6.8934	3.9031	-0.820595	0.0347434	0.0570945	no	--	--	-	-	-	-	-	-	-
Unigene0000253	247	8365	12.3635	571.136	5.52968	0	0	yes	--	--	-	-	-	-	-	-	-
Unigene0000254	6	11	0.6316	1.5795	1.32238	0.0964011	0.142691	no	--	endonuclease-reverse transcriptase [Bombyx mori]	-	-	-	-	-	-	-
Unigene0000255	30	129	0.7475	4.3843	2.5522	3.0338e-23	2.10991e-22	yes	--	--	-	-	-	-	-	-	-
Unigene0000256	0	53	0.001	4.0931	11.999	7.53498e-18	4.42456e-17	yes	--	seminal fluid protein HACP051 [Heliconius melpomene]	-	-	-	-	-	-	-
Unigene0000257	3	19	0.2021	1.7461	3.11099	6.66138e-05	0.000175298	yes	--	--	-	-	-	-	-	-	-
Unigene0000258	247	202	6.5158	7.2686	0.157735	0.281404	0.364597	no	--	PREDICTED: baculoviral IAP repeat-containing protein 6 [Amyelois transitella]	Genetic Information Processing;Cellular Processes	Cell growth and death;Folding, sorting and degradation	ko04120//Ubiquitin mediated proteolysis;ko04214//Apoptosis - fly;ko04215//Apoptosis - multiple species	K10586	-	-	-
Unigene0000259	1287	2193	11.4393	26.5882	1.21679	2.70761e-119	6.56746e-118	yes	EIF5B	PREDICTED: eukaryotic translation initiation factor 5B isoform X2 [Amyelois transitella]	Genetic Information Processing	Translation	ko03013//RNA transport	K03243	-	-	-
Unigene0000260	15	12	0.9755	1.0645	0.125962	1	1	no	--	--	-	-	-	-	-	-	-
Unigene0000261	280	317	7.8276	12.0882	0.626957	2.41598e-07	8.16822e-07	no	--	Low affinity cationic amino acid transporter 2 [Pararge aegeria]	-	-	-	-	-	-	-
Unigene0000262	14	19	2.2565	4.1773	0.888484	0.121765	0.176201	no	--	--	-	-	-	-	-	-	-
Unigene0000263	13	41	1.2768	5.4926	2.10496	1.28576e-06	4.05592e-06	yes	--	--	-	-	-	-	-	-	-
Unigene0000264	8	6	0.8422	0.8616	0.0328554	1	1	no	--	--	-	-	-	-	-	-	-
Unigene0000265	27	117	0.5424	3.2058	2.56326	4.67587e-21	3.03944e-20	yes	--	pleckstrin (PH) domain-containing protein [Dictyostelium lacteum]	Organismal Systems;Environmental Information Processing	Signal transduction;Development	ko04150//mTOR signaling pathway;ko04010//MAPK signaling pathway;ko04013//MAPK signaling pathway - fly;ko04068//FoxO signaling pathway;ko04012//ErbB signaling pathway;ko04320//Dorso-ventral axis formation	K03099	-	-	-
Unigene0000266	72	66	2.2562	2.8211	0.322363	0.233132	0.308777	no	--	--	-	-	-	-	-	-	-
Unigene0000267	90	144	3.877	8.4614	1.12596	6.47027e-09	2.47258e-08	yes	--	--	-	-	-	-	-	-	-
Unigene0000268	22	0	1.9869	0.001	-10.9563	1.92554e-06	5.95857e-06	yes	--	--	-	-	-	-	-	-	-
Unigene0000269	0	0	0.001	0.001	0	notest	notest	notest	--	PREDICTED: ATP synthase lipid-binding protein, mitochondrial [Fopius arisanus]	Metabolism	Energy metabolism;Global and overview maps	ko01100//Metabolic pathways;ko00190//Oxidative phosphorylation	K02128	-	-	-
Unigene0000270	3	9	0.3799	1.5547	2.03294	0.0386306	0.0626981	no	--	--	-	-	-	-	-	-	-
Unigene0000271	86	203	6.0863	19.5965	1.68696	4.05818e-21	2.64068e-20	yes	--	--	-	-	-	-	-	-	-
Unigene0000272	1	19	0.1306	3.3839	4.69546	9.6373e-07	3.0765e-06	yes	--	--	-	-	-	-	-	-	-
Unigene0000273	13	109	0.3167	3.6215	3.5154	3.51425e-27	2.73922e-26	yes	--	hypothetical protein g.19100 [Pectinophora gossypiella]	-	-	-	-	-	-	-
Unigene0000274	35077	46331	858.12	1546.06	0.849345	2.65109e-303	1.48052e-301	no	--	Cuticular protein PpolCPG12 [Operophtera brumata]	-	-	-	-	-	-	-
Unigene0000275	0	0	0.001	0.001	0	notest	notest	notest	--	peritrophic matrix protein 14 precursor [Tribolium castaneum]	-	-	-	-	-	-	-
Unigene0000276	12812	15821	358.468	603.804	0.752238	7.54603e-177	2.61865e-175	no	--	hypothetical protein RR48_05765 [Papilio machaon]	-	-	-	-	-	-	-
Unigene0000277	164	277	1.9647	4.5264	1.20406	2.61614e-17	1.50843e-16	yes	--	PREDICTED: RNA-directed DNA polymerase from mobile element jockey-like [Amyelois transitella]	-	-	-	-	-	-	-
Unigene0000278	2	7	0.2356	1.1247	2.25513	0.109463	0.159818	no	--	transposase, partial [Pararge aegeria]	-	-	-	-	-	-	-
Unigene0000279	10	7	1.3006	1.2419	-0.0666283	1	1	no	--	--	-	-	-	-	-	-	-
Unigene0000280	4213	2711	133.011	116.749	-0.18813	4.45646e-06	1.33148e-05	no	Cryl1	Lambda-crystallin-like [Papilio xuthus]	Metabolism	Carbohydrate metabolism;Global and overview maps	ko01100//Metabolic pathways;ko00040//Pentose and glucuronate interconversions	K13247	-	GO:0016614//oxidoreductase activity, acting on CH-OH group of donors;GO:0048037//cofactor binding	GO:0032787//monocarboxylic acid metabolic process
Unigene0000281	572	1671	4.1698	16.6161	1.99453	2.43877e-188	8.89329e-187	yes	Man2b1	PREDICTED: lysosomal alpha-mannosidase-like [Amyelois transitella]	Metabolism;Cellular Processes	Transport and catabolism;Glycan biosynthesis and metabolism	ko04142//Lysosome;ko00511//Other glycan degradation	K12311	-	-	-
Unigene0000282	13	10	1.4598	1.5317	0.069363	1	1	no	--	--	-	-	-	-	-	-	-
Unigene0000283	69	9	3.0424	0.5413	-2.49071	5.09473e-09	1.95876e-08	yes	--	endonuclease-reverse transcriptase, partial [Pararge aegeria]	-	-	-	-	-	-	-
Unigene0000284	61	292	1.4805	9.6668	2.70695	2.39711e-53	3.01193e-52	yes	--	PREDICTED: UPF0184 protein C9orf16 homolog [Plutella xylostella]	-	-	-	-	-	-	-
Unigene0000285	126099	53023	4397.38	2522.18	-0.801974	2.68157e-297	1.4668e-295	no	RRT15	Regulator of rDNA transcription protein 15 [Trichinella papuae]	-	-	-	-	-	-	-
Unigene0000287	1208	1001	27.238	30.7873	0.176715	0.00713285	0.0136885	no	slc25a38	PREDICTED: solute carrier family 25 member 38-B-like [Amyelois transitella]	-	-	-	-	-	-	-
Unigene0000288	31	64	1.4626	4.1188	1.49369	1.35499e-06	4.26888e-06	yes	--	PREDICTED: protein Smaug [Papilio machaon]	-	-	-	-	-	-	-
Unigene0000289	14	1	1.5987	0.1558	-3.35913	0.0129695	0.0234038	yes	--	--	-	-	-	-	-	-	-
Unigene0000290	374	456	4.889	8.1309	0.733876	1.42599e-12	6.69815e-12	no	--	--	-	-	-	-	-	-	-
Unigene0000291	11	21	0.764	1.9896	1.38083	0.0136065	0.0245166	yes	--	--	-	-	-	-	-	-	-
Unigene0000292	2589	3429	22.4607	40.5778	0.853288	3.70095e-91	7.22092e-90	no	tmem214-b	PREDICTED: transmembrane protein 214 [Amyelois transitella]	-	-	-	-	-	-	-
Unigene0000293	9179	5545	191.462	157.768	-0.279256	1.79078e-18	1.07111e-17	no	EIF4E	PREDICTED: eukaryotic translation initiation factor 4E-like [Amyelois transitella]	Environmental Information Processing;Genetic Information Processing	Signal transduction;Translation	ko03013//RNA transport;ko04150//mTOR signaling pathway	K03259	GO:0044424//intracellular part	GO:0008135//translation factor activity, RNA binding	GO:0006412//translation
Unigene0000294	0	9	0.001	1.1584	10.1779	0.00195752	0.00413156	yes	--	PREDICTED: syntaxin-binding protein 5 isoform X1 [Bombyx mori]	-	-	-	-	-	-	-
Unigene0000295	1	2	0.0316	0.0862	1.44776	1	1	no	--	PREDICTED: collagen alpha-1(I) chain-like [Copidosoma floridanum]	-	-	-	-	-	-	-
Unigene0000296	53	150	1.9949	7.7012	1.94877	4.45922e-19	2.72707e-18	yes	--	--	-	-	-	-	-	-	-
Unigene0000297	13	0	1.2267	0.001	-10.2606	0.000489894	0.00114681	yes	--	--	-	-	-	-	-	-	-
Unigene0000298	6	10	0.6336	1.4404	1.18483	0.210297	0.28296	no	--	--	-	-	-	-	-	-	-
Unigene0000299	1343	436	20.5736	9.1107	-1.17516	4.09593e-51	4.98853e-50	yes	SLC2A3	PREDICTED: solute carrier family 2, facilitated glucose transporter member 1-like [Amyelois transitella]	-	-	-	-	GO:0031224//intrinsic component of membrane	GO:0022857//transmembrane transporter activity	GO:0044763//single-organism cellular process;GO:0044765//single-organism transport
Unigene0000300	4	2	0.5478	0.3736	-0.552155	1	1	no	--	--	-	-	-	-	-	-	-
Unigene0000301	14	22	0.9017	1.9329	1.10005	0.0472333	0.0754265	no	--	PREDICTED: zinc finger protein 25-like [Amyelois transitella]	-	-	-	-	-	-	-
Unigene0000302	361	12	14.9031	0.6757	-4.46309	5.28356e-68	8.00581e-67	yes	--	Efflux transporter, RND family, partial [Operophtera brumata]	-	-	-	-	-	-	-
Unigene0000303	140	125	2.2652	2.7588	0.284402	0.126202	0.178393	no	--	PREDICTED: collagen alpha-1(III) chain-like [Papilio machaon]	-	-	-	-	-	-	-
Unigene0000304	0	58	0.001	5.1154	12.3206	2.39011e-19	1.47279e-18	yes	--	--	-	-	-	-	-	-	-
Unigene0000305	8	8	1.1136	1.519	0.447891	0.803698	0.878566	no	--	--	-	-	-	-	-	-	-
Unigene0000306	341	412	21.2726	35.0584	0.720764	2.71628e-11	1.19269e-10	no	--	--	-	-	-	-	-	-	-
Unigene0000307	0	15	0.001	2.746	11.4231	1.53628e-05	4.32568e-05	yes	--	--	-	-	-	-	-	-	-
Unigene0000308	6	5	0.7834	0.8905	0.184866	1	1	no	--	--	-	-	-	-	-	-	-
Unigene0000309	15	20	1.0683	1.9429	0.862895	0.0898104	0.134343	no	--	PREDICTED: chondroitin sulfate proteoglycan 4 [Amyelois transitella]	-	-	-	-	-	-	-
Unigene0000310	3	14	0.3584	2.2812	2.67015	0.00131833	0.00288703	yes	--	--	-	-	-	-	-	-	-
Unigene0000311	51	43	2.6761	3.0777	0.201721	0.535011	0.623783	no	--	PREDICTED: syndetin [Amyelois transitella]	-	-	-	-	-	-	-
Unigene0000312	7	3	1.1447	0.6692	-0.77446	0.753968	0.835291	no	--	--	-	-	-	-	-	-	-
Unigene0000313	1339	1294	8.8185	11.6246	0.398576	3.2467e-11	1.41874e-10	no	--	PREDICTED: zinc finger protein 850-like [Amyelois transitella]	-	-	-	-	-	-	-
Unigene0000314	2735	1461	25.2905	18.4281	-0.456688	1.48528e-19	9.2117e-19	no	Lars	PREDICTED: leucine--tRNA ligase, cytoplasmic [Amyelois transitella]	Genetic Information Processing	Translation	ko00970//Aminoacyl-tRNA biosynthesis	K01869	-	-	-
Unigene0000315	218	564	5.7825	20.4063	1.81925	4.46385e-61	6.24152e-60	yes	Apod	PREDICTED: apolipoprotein D-like [Amyelois transitella]	-	-	-	-	-	-	-
Unigene0000316	286	277	6.5141	8.606	0.401777	0.00133645	0.0029231	no	--	endonuclease-reverse transcriptase HmRTE-e01 [Danaus plexippus]	-	-	-	-	-	-	-
Unigene0000317	3	21	0.2383	2.2758	3.25552	1.96376e-05	5.45968e-05	yes	--	PREDICTED: HEAT repeat-containing protein 1 [Amyelois transitella]	Genetic Information Processing	Translation	ko03008//Ribosome biogenesis in eukaryotes	K14550	-	-	-
Unigene0000318	1	12	0.1166	1.908	4.03242	0.00183717	0.00393027	yes	--	--	-	-	-	-	-	-	-
Unigene0000319	26	40	3.4619	7.2649	1.06938	0.00311407	0.00641988	yes	--	--	-	-	-	-	-	-	-
Unigene0000320	10	0	1.2664	0.001	-10.3065	0.00391328	0.00781003	yes	--	--	-	-	-	-	-	-	-
Unigene0000321	8	14	0.8191	1.9553	1.25528	0.0933267	0.138536	no	--	--	-	-	-	-	-	-	-
Unigene0000322	0	0	0.001	0.001	0	notest	notest	notest	--	--	-	-	-	-	-	-	-
Unigene0000323	105	293	1.1009	4.1903	1.92837	1.71124e-35	1.60115e-34	yes	MEGF8	PREDICTED: multiple epidermal growth factor-like domains protein 8 [Papilio machaon]	-	-	-	-	-	-	-
Unigene0000324	11	5	1.5376	0.9533	-0.689678	0.454681	0.547688	no	--	--	-	-	-	-	-	-	-
Unigene0000325	8	41	0.6721	4.6982	2.80536	1.07383e-08	4.02808e-08	yes	--	--	-	-	-	-	-	-	-
Unigene0000326	2096	813	40.9556	21.6692	-0.918415	2.17179e-52	2.68987e-51	no	--	PREDICTED: serine/arginine repetitive matrix protein 2 [Amyelois transitella]	-	-	-	-	-	-	-
Unigene0000327	4	70	0.1833	4.3762	4.5774	6.18006e-21	3.99631e-20	yes	--	--	-	-	-	-	-	-	-
Unigene0000328	14	32	1.5213	4.7433	1.64059	0.000351377	0.000841234	yes	--	--	-	-	-	-	-	-	-
Unigene0000329	7	2	0.8898	0.3468	-1.35938	0.289161	0.370743	no	--	--	-	-	-	-	-	-	-
Unigene0000330	2876	4017	82.5944	157.359	0.929947	1.48873e-119	3.62515e-118	no	--	myosin-1 precursor [Papilio xuthus]	-	-	-	-	-	-	-
Unigene0000331	28	155	0.3837	2.8976	2.91681	1.37049e-31	1.18677e-30	yes	Fas2	PREDICTED: fasciclin-2-like [Amyelois transitella]	-	-	-	-	-	-	-
Unigene0000332	58	28	2.4546	1.6163	-0.602793	0.0790376	0.119098	no	--	--	-	-	-	-	-	-	-
Unigene0000333	3383	1132	69.1939	31.5821	-1.13154	1.93277e-111	4.45075e-110	yes	ADSL	PREDICTED: adenylosuccinate lyase [Amyelois transitella]	Metabolism	Nucleotide metabolism;Amino acid metabolism;Global and overview maps	ko01100//Metabolic pathways;ko00230//Purine metabolism;ko00250//Alanine, aspartate and glutamate metabolism	K01756	-	GO:0016842//amidine-lyase activity	GO:0006167//AMP biosynthetic process;GO:0006188//IMP biosynthetic process
Unigene0000334	1458	619	99.4238	57.5774	-0.788089	5.23259e-29	4.26112e-28	no	--	hypothetical protein g.31476 [Clastoptera arizonana]	-	-	-	-	-	-	-
Unigene0000335	183	209	2.9454	4.5884	0.639528	2.0739e-05	5.75346e-05	no	--	PREDICTED: myosin-11-like isoform X2 [Papilio xuthus]	-	-	-	-	-	-	-
Unigene0000336	125	357	1.1017	4.2921	1.96195	6.0552e-44	6.61075e-43	yes	ATAD2B	PREDICTED: ATPase family AAA domain-containing protein 2-like isoform X4 [Bombyx mori]	-	-	-	-	-	-	-
Unigene0000337	65	38	2.2856	1.8227	-0.326496	0.320948	0.407743	no	--	PREDICTED: vegetative cell wall protein gp1-like [Amyelois transitella]	-	-	-	-	-	-	-
Unigene0000338	9417	25538	45.9552	169.996	1.8872	0	0	yes	--	neverland [Danaus plexippus]	-	-	-	-	-	-	-
Unigene0000339	74	197	2.4854	9.0251	1.86046	1.7131e-23	1.19991e-22	yes	--	PREDICTED: protein unc-13 homolog C-like [Amyelois transitella]	-	-	-	-	-	-	-
Unigene0000340	108	111	2.2361	3.1349	0.487435	0.0153484	0.0274061	no	Sik3	PREDICTED: serine/threonine-protein kinase par-1-like isoform X1 [Bombyx mori]	-	-	-	-	-	GO:0004672//protein kinase activity	-
Unigene0000341	1373	1617	15.3968	24.7343	0.683883	7.34273e-34	6.67123e-33	no	--	Major facilitator superfamily domain-containing protein 6-A [Papilio xuthus]	-	-	-	-	-	-	-
Unigene0000342	61	46	1.7654	1.8159	0.0406897	0.922889	0.99143	no	--	PREDICTED: zinc finger BED domain-containing protein 1-like [Aedes albopictus]	-	-	-	-	-	-	-
Unigene0000343	645	382	12.2896	9.9282	-0.307834	0.00122486	0.00269673	no	unk	PREDICTED: RING finger protein unkempt [Papilio xuthus]	-	-	-	-	-	-	-
Unigene0000344	16	12	1.5578	1.5937	0.0328701	1	1	no	--	PREDICTED: tyrosine-protein kinase hopscotch [Amyelois transitella]	-	-	-	-	-	-	-
Unigene0000345	10	28	1.0973	4.1909	1.9333	0.000184753	0.000460186	yes	--	--	-	-	-	-	-	-	-
Unigene0000346	7	8	0.907	1.4139	0.640506	0.607376	0.695356	no	--	--	-	-	-	-	-	-	-
Unigene0000347	963	502	13.6419	9.7002	-0.491958	1.72028e-09	6.81554e-09	no	lgs	PREDICTED: collagen alpha-1(I) chain isoform X2 [Amyelois transitella]	-	-	-	-	-	-	-
Unigene0000348	8	55	0.4326	4.0566	3.22917	1.53741e-13	7.57134e-13	yes	--	--	-	-	-	-	-	-	-
Unigene0000349	235	131	2.6248	1.9959	-0.395168	0.013697	0.0246701	no	--	reverse transcriptase [Bombyx mori]	-	-	-	-	-	-	-
Unigene0000350	2	26	0.1356	2.4038	4.14789	5.88446e-08	2.09606e-07	yes	--	--	-	-	-	-	-	-	-
Unigene0000351	16	29	0.8154	2.016	1.30592	0.00457933	0.00904415	yes	--	ATM interactor [Papilio machaon]	-	-	-	-	-	-	-
Unigene0000352	765	329	11.8321	6.9411	-0.76947	6.96401e-16	3.78872e-15	no	Gtf2h2	PREDICTED: general transcription factor IIH subunit 2 [Amyelois transitella]	Genetic Information Processing	Transcription;Replication and repair	ko03420//Nucleotide excision repair;ko03022//Basal transcription factors	K03142	-	-	-
Unigene0000353	8	71	0.571	6.912	3.59754	3.89244e-18	2.30378e-17	yes	--	--	-	-	-	-	-	-	-
Unigene0000354	3	4	0.4159	0.7564	0.862913	0.453207	0.547272	no	--	--	-	-	-	-	-	-	-
Unigene0000355	211	361	3.7949	8.8564	1.22266	1.01149e-22	6.93636e-22	yes	BLCAP	PREDICTED: bladder cancer-associated protein [Amyelois transitella]	-	-	-	-	-	-	-
Unigene0000356	467	747	3.1756	6.9287	1.12556	1.34855e-38	1.33939e-37	yes	Pde11	PREDICTED: dual 3',5'-cyclic-AMP and -GMP phosphodiesterase 11-like isoform X2 [Amyelois transitella]	Metabolism	Nucleotide metabolism	ko00230//Purine metabolism	K13298	-	-	-
Unigene0000357	0	8	0.001	1.5128	10.563	0.00391328	0.00781003	yes	--	--	-	-	-	-	-	-	-
Unigene0000358	676	834	6.1464	10.3435	0.750911	3.53369e-22	2.38165e-21	no	Abhd3	PREDICTED: phospholipase ABHD3 [Amyelois transitella]	-	-	-	-	-	-	-
Unigene0000359	0	48	0.001	4.7844	12.2241	4.7445e-16	2.60284e-15	yes	--	PREDICTED: mucin-5AC-like isoform X1 [Aedes albopictus]	-	-	-	-	-	-	-
Unigene0000360	10	17	1.2477	2.8932	1.21339	0.0523962	0.083169	no	--	PREDICTED: protein ecdysoneless homolog [Amyelois transitella]	-	-	-	-	-	-	-
Unigene0000361	1222	2368	14.4948	38.3135	1.40232	2.19526e-162	7.03557e-161	yes	--	PREDICTED: proteoglycan 4 isoform X1 [Bombyx mori]	-	-	-	-	-	-	-
Unigene0000362	0	22	0.001	4.1094	12.0047	1.20864e-07	4.18724e-07	yes	--	--	-	-	-	-	-	-	-
Unigene0000363	30	52	1.0717	2.5338	1.2414	0.000274287	0.000667685	yes	--	--	-	-	-	-	-	-	-
Unigene0000364	12	5	1.182	0.6718	-0.815126	0.454681	0.547688	no	--	--	-	-	-	-	-	-	-
Unigene0000365	5	12	0.4868	1.5937	1.71098	0.0309574	0.0515991	no	--	endonuclease-reverse transcriptase [Danaus plexippus]	-	-	-	-	-	-	-
Unigene0000366	0	0	0.001	0.001	0	notest	notest	notest	Serpina3f	PREDICTED: ovalbumin-related protein X-like [Microplitis demolitor]	-	-	-	-	-	-	-
Unigene0000367	7	5	1.1559	1.1262	-0.0375535	1	1	no	--	--	-	-	-	-	-	-	-
Unigene0000368	23	25	1.3836	2.0514	0.568182	0.193947	0.262821	no	--	--	-	-	-	-	-	-	-
Unigene0000369	1487	231	16.9632	3.5945	-2.23855	2.70366e-138	7.55506e-137	yes	SMC2	PREDICTED: structural maintenance of chromosomes protein 2 [Amyelois transitella]	-	-	-	-	-	-	-
Unigene0000370	49	82	2.9423	6.7164	1.19074	5.31101e-06	1.57607e-05	yes	--	--	-	-	-	-	-	-	-
Unigene0000371	1633	253	34.4894	7.2887	-2.24242	2.4135e-151	7.29961e-150	yes	sp9	PREDICTED: transcription factor Sp9 [Amyelois transitella]	-	-	-	-	-	-	-
Unigene0000372	3	0	0.4882	0.001	-8.93133	0.250037	0.327355	no	--	--	-	-	-	-	-	-	-
Unigene0000373	100	430	2.0794	12.1967	2.55225	8.55238e-73	1.37817e-71	yes	--	--	-	-	-	-	-	-	-
Unigene0000374	4	5	0.5047	0.8605	0.769749	0.507911	0.594323	no	--	PREDICTED: zinc finger and BTB domain-containing protein 48-like [Amyelois transitella]	-	-	-	-	-	-	-
Unigene0000375	63	140	1.6388	4.9676	1.59991	5.48148e-14	2.747e-13	yes	--	Torsin-3A [Pararge aegeria]	-	-	-	-	-	-	-
Unigene0000376	188	976	1.6251	11.5082	2.82406	2.03964e-177	7.10446e-176	yes	--	AGAP013414-PA-like protein [Anopheles sinensis]	-	-	-	-	-	-	-
Unigene0000377	2	28	0.1919	3.6656	4.25562	1.57049e-08	5.81971e-08	yes	--	--	-	-	-	-	-	-	-
Unigene0000378	7	15	1.1503	3.3622	1.5474	0.034792	0.0571115	no	--	--	-	-	-	-	-	-	-
Unigene0000379	223	376	6.3501	14.6047	1.20158	5.97765e-23	4.12421e-22	yes	CRYL1	PREDICTED: lambda-crystallin homolog [Amyelois transitella]	Metabolism	Carbohydrate metabolism;Global and overview maps	ko01100//Metabolic pathways;ko00040//Pentose and glucuronate interconversions	K13247	-	GO:0016491//oxidoreductase activity;GO:0048037//cofactor binding	GO:0044710//single-organism metabolic process
Unigene0000380	9	11	0.8	1.3337	0.737362	0.383562	0.476563	no	--	PREDICTED: RNA-directed DNA polymerase from mobile element jockey-like [Acropora digitifera]	-	-	-	-	-	-	-
Unigene0000381	519	711	56.3982	105.389	0.902007	6.39305e-26	4.78901e-25	no	--	--	-	-	-	-	-	-	-
Unigene0000382	4	16	0.3049	1.6634	2.44773	0.00149764	0.00324958	yes	--	--	-	-	-	-	-	-	-
Unigene0000383	1489	1262	12.0721	13.9565	0.209261	0.000422417	0.00100314	no	rcc1	PREDICTED: regulator of chromosome condensation [Amyelois transitella]	-	-	-	-	-	-	-
Unigene0000384	0	25	0.001	3.8038	11.8932	7.59254e-09	2.88226e-08	yes	--	--	-	-	-	-	-	-	-
Unigene0000385	5	8	0.7945	1.734	1.12598	0.267003	0.346815	no	--	--	-	-	-	-	-	-	-
Unigene0000386	32	59	1.0131	2.548	1.33059	2.634e-05	7.22564e-05	yes	--	--	-	-	-	-	-	-	-
Unigene0000387	785	369	26.9563	17.2841	-0.641177	3.00956e-12	1.39191e-11	no	Taf12	PREDICTED: transcription initiation factor TFIID subunit 12 [Amyelois transitella]	Genetic Information Processing	Transcription	ko03022//Basal transcription factors	K03126	-	-	-
Unigene0000388	0	0	0.001	0.001	0	notest	notest	notest	--	--	-	-	-	-	-	-	-
Unigene0000389	35	81	1.0555	3.3321	1.65851	4.16955e-09	1.61287e-08	yes	--	--	-	-	-	-	-	-	-
Unigene0000390	20	27	1.608	2.961	0.880817	0.0597673	0.0937761	no	--	Alkaline nuclease, partial [Anoplophora glabripennis]	-	-	-	-	-	-	-
Unigene0000391	192	350	3.2453	8.0696	1.31415	1.61109e-24	1.16274e-23	yes	Plcxd1	PREDICTED: PI-PLC X domain-containing protein 3 [Amyelois transitella]	-	-	-	-	-	-	-
Unigene0000392	4	4	0.6638	0.9054	0.447807	0.726617	0.80951	no	--	PREDICTED: glucose dehydrogenase [FAD, quinone]-like [Amyelois transitella]	-	-	-	-	-	-	-
Unigene0000393	22	70	1.5735	6.8291	2.11772	1.0931e-10	4.64815e-10	yes	--	Ubiquinone biosynthesis monooxygenase Coq7 [Operophtera brumata]	-	-	-	-	-	-	-
Unigene0000394	109	422	3.0753	16.2404	2.40079	1.24639e-66	1.85466e-65	yes	--	Ribonuclease [Operophtera brumata]	Genetic Information Processing	Replication and repair	ko03030//DNA replication	K10743	-	-	-
Unigene0000395	9175	8113	79.0679	95.3684	0.270419	2.22811e-19	1.37524e-18	no	Hsc70-5	PREDICTED: heat shock 70 kDa protein cognate 5 isoform X1 [Amyelois transitella]	Genetic Information Processing;Organismal Systems	Aging;Folding, sorting and degradation	ko04212//Longevity regulating pathway - worm;ko03018//RNA degradation	K04043	-	-	-
Unigene0000396	5272	3949	96.9944	99.1032	0.0310302	0.401834	0.496833	no	--	PREDICTED: kielin/chordin-like protein [Papilio xuthus]	-	-	-	-	-	-	-
Unigene0000397	60	134	2.0945	6.3807	1.60711	1.14176e-13	5.64599e-13	yes	--	Synaptosomal-associated protein 29 [Operophtera brumata]	-	-	-	-	-	-	-
Unigene0000398	81	57	3.9374	3.7795	-0.0590479	0.931939	1	no	--	--	-	-	-	-	-	-	-
Unigene0000399	24	241	1.2287	16.8298	3.77581	1.17219e-61	1.65201e-60	yes	Ccp84Ab	PREDICTED: calphotin-like [Amyelois transitella]	-	-	-	-	-	-	-
Unigene0000400	2418	969	28.7115	15.6947	-0.871351	4.63763e-54	5.89461e-53	no	Wdr3	PREDICTED: WD repeat-containing protein 3 [Amyelois transitella]	Genetic Information Processing	Translation	ko03008//Ribosome biogenesis in eukaryotes	K14556	-	-	-
Unigene0000401	680	1613	11.6753	37.7767	1.69404	1.08139e-144	3.12723e-143	yes	--	Amine oxidase (Flavin-containing) [Operophtera brumata]	Metabolism	Xenobiotics biodegradation and metabolism;Amino acid metabolism;Global and overview maps	ko01100//Metabolic pathways;ko00982//Drug metabolism - cytochrome P450;ko00330//Arginine and proline metabolism;ko00380//Tryptophan metabolism;ko00260//Glycine, serine and threonine metabolism;ko00350//Tyrosine metabolism;ko00340//Histidine metabolism;ko00360//Phenylalanine metabolism	K00274	-	-	-
Unigene0000402	799	391	11.8415	7.9043	-0.583142	1.1214e-10	4.76469e-10	no	--	XK-related protein 6 [Papilio machaon]	-	-	-	-	-	-	-
Unigene0000403	11	23	0.9172	2.616	1.51205	0.00603094	0.0117596	yes	--	--	-	-	-	-	-	-	-
Unigene0000404	387	61	9.2525	1.9893	-2.21758	1.01581e-38	1.01053e-37	yes	Tret1	PREDICTED: facilitated trehalose transporter Tret1-like [Amyelois transitella]	-	-	-	-	-	-	-
Unigene0000405	18	14	1.5121	1.6043	0.0853904	1	1	no	--	--	-	-	-	-	-	-	-
Unigene0000406	428	2808	2.0503	18.3488	3.16178	0	0	yes	ZNFX1	PREDICTED: NFX1-type zinc finger-containing protein 1-like [Amyelois transitella]	-	-	-	-	-	-	-
Unigene0000407	13	17	0.7144	1.2743	0.834901	0.200827	0.271601	no	SLC6A17	PREDICTED: sodium- and chloride-dependent transporter XTRP3A [Amyelois transitella]	-	-	-	-	-	-	-
Unigene0000408	86	130	3.149	6.493	1.04399	2.47134e-07	8.35084e-07	yes	--	--	-	-	-	-	-	-	-
Unigene0000409	99	157	2.875	6.2191	1.11314	2.33241e-09	9.15997e-09	yes	paxip1	PREDICTED: PAX-interacting protein 1 [Amyelois transitella]	-	-	-	-	-	-	-
Unigene0000410	24	85	0.8592	4.1507	2.27229	5.48634e-14	2.7487e-13	yes	Recql5	PREDICTED: ATP-dependent DNA helicase Q5-like [Amyelois transitella]	-	-	-	-	-	GO:0017111//nucleoside-triphosphatase activity	-
Unigene0000411	21	16	1.0606	1.1023	0.0556363	1	1	no	--	rRNA promoter binding protein [Echinococcus granulosus]	-	-	-	-	-	-	-
Unigene0000412	31	18	1.1302	0.8951	-0.336457	0.471413	0.56658	no	--	alpha-l1 nicotinic acetyl choline receptor [Lasius niger]	-	-	-	-	-	-	-
Unigene0000413	28	52	2.6796	6.7881	1.34099	9.00206e-05	0.00023308	yes	--	--	-	-	-	-	-	-	-
Unigene0000414	0	17	0.001	2.7505	11.4255	3.84742e-06	1.15386e-05	yes	--	PREDICTED: zinc finger protein 37-like [Amyelois transitella]	-	-	-	-	-	-	-
Unigene0000415	5	23	0.4319	2.7099	2.64947	6.0176e-05	0.000158924	yes	--	--	-	-	-	-	-	-	-
Unigene0000416	48	63	1.9296	3.4545	0.840175	0.00330255	0.00678721	no	--	hypothetical protein RR48_04991 [Papilio machaon]	-	-	-	-	-	-	-
Unigene0000417	117	111	4.3988	5.6925	0.371952	0.0643641	0.0990799	no	--	--	-	-	-	-	-	-	-
Unigene0000418	24	29	1.1907	1.9625	0.720883	0.0988154	0.146062	no	--	Histone H2B.3 [Papilio xuthus]	-	-	-	-	-	-	-
Unigene0000419	347	813	2.4718	7.8997	1.67624	1.47681e-76	2.48053e-75	yes	--	CLUMA_CG009887, isoform A [Clunio marinus]	-	-	-	-	-	-	-
Unigene0000420	1325	1234	12.4818	15.8565	0.345248	1.47636e-08	5.49383e-08	no	Unc5b	PREDICTED: netrin receptor UNC5C-like [Amyelois transitella]	-	-	-	-	-	-	-
Unigene0000421	92	350	4.9272	25.5686	2.37553	1.03478e-54	1.32746e-53	yes	--	hypothetical protein KGM_19655 [Danaus plexippus]	-	-	-	-	-	-	-
Unigene0000422	12	14	1.3297	2.1161	0.670307	0.327256	0.414707	no	--	--	-	-	-	-	-	-	-
Unigene0000423	1985	794	28.8848	15.7601	-0.874034	5.58352e-46	6.27389e-45	no	asun	PREDICTED: protein asunder isoform X1 [Amyelois transitella]	-	-	-	-	-	-	-
Unigene0000424	7	0	1.0622	0.001	-10.0528	0.0312734	0.0515991	no	--	--	-	-	-	-	-	-	-
Unigene0000425	152	238	4.2005	8.9714	1.09477	4.52288e-13	2.17599e-12	yes	--	--	-	-	-	-	-	-	-
Unigene0000426	6	12	0.757	2.0652	1.44792	0.0636923	0.098338	no	--	--	-	-	-	-	-	-	-
Unigene0000427	2	12	0.2773	2.2692	3.03266	0.00183717	0.00393027	yes	--	--	-	-	-	-	-	-	-
Unigene0000428	1930	18	172.914	2.1998	-6.29654	0	0	yes	--	PREDICTED: neuropeptide-like protein 32 [Amyelois transitella]	-	-	-	-	-	-	-
Unigene0000429	12	69	0.5936	4.6558	2.97147	3.11165e-15	1.6421e-14	yes	--	--	-	-	-	-	-	-	-
Unigene0000430	15	50	1.5312	6.9622	2.18488	6.51273e-08	2.3119e-07	yes	--	--	-	-	-	-	-	-	-
Unigene0000431	1552	2633	15.5462	35.976	1.21047	1.92184e-137	5.33837e-136	yes	Rhpn2	PREDICTED: rhophilin-2-B-like isoform X3 [Plutella xylostella]	-	-	-	-	-	-	-
Unigene0000432	2	6	0.2572	1.0523	2.03258	0.179786	0.245243	no	--	--	-	-	-	-	-	-	-
Unigene0000433	146	233	4.6486	10.1195	1.12227	1.35378e-13	6.68027e-13	yes	--	--	-	-	-	-	-	-	-
Unigene0000434	289	299	3.4832	4.9156	0.496954	4.68931e-05	0.000125061	no	CadN	PREDICTED: neural-cadherin isoform X2 [Papilio polytes]	-	-	-	-	-	-	-
Unigene0000435	6	16	0.6162	2.2415	1.86299	0.0106654	0.0196918	yes	--	--	-	-	-	-	-	-	-
Unigene0000436	140	61	6.0078	3.5707	-0.75063	0.000588145	0.0013547	no	Zdhhc4	PREDICTED: probable palmitoyltransferase ZDHHC24 [Papilio xuthus]	-	-	-	-	-	-	-
Unigene0000437	12	69	0.5047	3.9583	2.97138	3.11165e-15	1.6421e-14	yes	--	--	-	-	-	-	-	-	-
Unigene0000438	9	17	0.7875	2.029	1.36542	0.0290618	0.0486318	yes	--	hypothetical protein g.2193, partial [Homalodisca liturata]	-	-	-	-	-	-	-
Unigene0000439	107	44	3.4961	1.961	-0.834157	0.00122153	0.00268955	no	--	--	-	-	-	-	-	-	-
Unigene0000440	0	0	0.001	0.001	0	notest	notest	notest	emp-7	enolase, partial [Calliobothrium sp.]	Metabolism;Genetic Information Processing	Global and overview maps;Carbohydrate metabolism;Folding, sorting and degradation	ko01100//Metabolic pathways;ko01200//Carbon metabolism;ko01230//Biosynthesis of amino acids;ko00010//Glycolysis / Gluconeogenesis;ko03018//RNA degradation	K01689	-	GO:0016836//hydro-lyase activity;GO:0046872//metal ion binding	GO:0006090//pyruvate metabolic process
Unigene0000441	12	2	0.5492	0.1249	-2.13656	0.0574586	0.0903018	no	--	PREDICTED: ice-structuring glycoprotein-like [Amyelois transitella]	-	-	-	-	-	-	-
Unigene0000442	1	15	0.1296	2.651	4.3544	1.53628e-05	4.32568e-05	yes	--	--	-	-	-	-	-	-	-
Unigene0000443	77	82	4.1769	6.0675	0.53867	0.0266642	0.0448355	no	--	--	-	-	-	-	-	-	-
Unigene0000444	66	139	4.2108	12.0968	1.52246	3.35437e-13	1.62513e-12	yes	--	--	-	-	-	-	-	-	-
Unigene0000445	10	11	1.1045	1.6572	0.585354	0.383562	0.476563	no	--	--	-	-	-	-	-	-	-
Unigene0000446	14	10	1.379	1.3436	-0.0375188	1	1	no	--	--	-	-	-	-	-	-	-
Unigene0000447	18	60	1.22	5.5473	2.1849	1.21954e-09	4.86143e-09	yes	--	--	-	-	-	-	-	-	-
Unigene0000448	5	12	0.5577	1.8258	1.71097	0.0309574	0.0515991	no	--	--	-	-	-	-	-	-	-
Unigene0000449	2617	2105	244.206	267.938	0.133799	0.00464082	0.00915282	no	RpL29	PREDICTED: 60S ribosomal protein L29 [Amyelois transitella]	Genetic Information Processing	Translation	ko03010//Ribosome	K02905	GO:0030529//intracellular ribonucleoprotein complex	-	GO:0010467//gene expression
Unigene0000450	727	380	21.9055	15.6182	-0.488065	1.68672e-07	5.78603e-07	no	wdr61	PREDICTED: WD repeat-containing protein 61-like [Amyelois transitella]	Genetic Information Processing	Folding, sorting and degradation	ko03018//RNA degradation	K12602	-	GO:0016740//transferase activity	-
Unigene0000451	17	7	1.3256	0.7446	-0.832108	0.210303	0.28296	no	--	PREDICTED: MATH and LRR domain-containing protein PFE0570w-like [Bombyx mori]	-	-	-	-	-	-	-
Unigene0000452	11	10	1.1472	1.4226	0.310413	0.663792	0.748459	no	--	--	-	-	-	-	-	-	-
Unigene0000453	6	6	0.7486	1.0211	0.447857	0.774482	0.8526	no	--	PREDICTED: uncharacterized protein LOC106140627 isoform X2 [Amyelois transitella]	-	-	-	-	-	-	-
Unigene0000454	6	13	0.8053	2.3799	1.5633	0.0414893	0.0667051	no	--	--	-	-	-	-	-	-	-
Unigene0000455	6	10	0.6852	1.5576	1.18473	0.210297	0.28296	no	--	--	-	-	-	-	-	-	-
Unigene0000456	14	1	1.9171	0.1868	-3.35936	0.0129695	0.0234038	yes	--	--	-	-	-	-	-	-	-
Unigene0000457	330	688	2.9511	8.3923	1.50781	3.01835e-56	3.94533e-55	yes	Ccp110	Centriolar coiled-coil protein of 110 kDa [Papilio machaon]	-	-	-	-	-	-	-
Unigene0000458	84	70	4.4076	5.0102	0.184875	0.519517	0.607218	no	--	--	-	-	-	-	-	-	-
Unigene0000459	3	8	0.4042	1.4704	1.86307	0.0655022	0.100393	no	--	--	-	-	-	-	-	-	-
Unigene0000460	0	33	0.001	2.6982	11.3978	3.00335e-11	1.31518e-10	yes	--	PREDICTED: venom allergen 3 [Amyelois transitella]	-	-	-	-	-	-	-
Unigene0000461	4	5	0.4882	0.8324	0.769805	0.507911	0.594323	no	--	--	-	-	-	-	-	-	-
Unigene0000462	2	0	0.1545	0.001	-7.27146	0.500025	0.588752	no	--	PREDICTED: multiple C2 and transmembrane domain-containing protein 1-like isoform X2 [Papilio xuthus]	-	-	-	-	-	-	-
Unigene0000463	18	12	1.8319	1.6659	-0.137039	1	1	no	--	--	-	-	-	-	-	-	-
Unigene0000464	0	0	0.001	0.001	0	notest	notest	notest	--	Proteasome subunit alpha type-4 [Atta colombica]	-	-	-	-	-	-	-
Unigene0000465	2623	1132	42.8726	25.2381	-0.764453	3.49375e-46	3.94236e-45	no	SHMT1	PREDICTED: serine hydroxymethyltransferase, cytosolic isoform X1 [Amyelois transitella]	Metabolism	Metabolism of cofactors and vitamins;Global and overview maps;Carbohydrate metabolism;Amino acid metabolism	ko01100//Metabolic pathways;ko01200//Carbon metabolism;ko01230//Biosynthesis of amino acids;ko00630//Glyoxylate and dicarboxylate metabolism;ko00260//Glycine, serine and threonine metabolism;ko00670//One carbon pool by folate	K00600	-	GO:0016742//hydroxymethyl-, formyl- and related transferase activity;GO:0043168//anion binding	GO:0006730//one-carbon metabolic process;GO:0009069//serine family amino acid metabolic process
Unigene0000466	4	8	0.5123	1.3977	1.44799	0.146117	0.20349	no	AREL1	PREDICTED: apoptosis-resistant E3 ubiquitin protein ligase 1 [Amyelois transitella]	-	-	-	-	-	-	-
Unigene0000467	1	21	0.1123	3.2165	4.84006	2.4145e-07	8.16397e-07	yes	--	--	-	-	-	-	-	-	-
Unigene0000468	6	10	0.7486	1.7019	1.18488	0.210297	0.28296	no	--	--	-	-	-	-	-	-	-
Unigene0000469	6550	4348	89.5126	81.0516	-0.14325	3.99686e-05	0.0001074	no	cfaD	PREDICTED: digestive cysteine proteinase 1 [Amyelois transitella]	-	-	-	-	-	-	-
Unigene0000470	8	53	0.6195	5.5985	3.17586	9.67062e-13	4.57356e-12	yes	--	--	-	-	-	-	-	-	-
Unigene0000471	4954	977	172.758	46.4736	-1.89427	0	0	yes	--	PREDICTED: secretory phospholipase A2 receptor-like [Amyelois transitella]	-	-	-	-	-	-	-
Unigene0000472	14	14	1.3552	1.8486	0.447927	0.57186	0.660656	no	--	--	-	-	-	-	-	-	-
Unigene0000473	1370	4944	23.8629	117.466	2.2994	0	0	yes	--	Serine protease gd [Papilio machaon]	-	-	-	-	-	-	-
Unigene0000474	341	465	9.7267	18.0922	0.895346	1.29364e-17	7.54405e-17	no	--	PREDICTED: protein tonB2-like [Papilio machaon]	-	-	-	-	-	-	-
Unigene0000475	63	84	2.2363	4.0673	0.862958	0.000561479	0.0012948	no	bca-1	PREDICTED: beta carbonic anhydrase 1 [Amyelois transitella]	Metabolism	Energy metabolism	ko00910//Nitrogen metabolism	K01673	-	-	-
Unigene0000476	119	81	3.807	3.5346	-0.107108	0.670661	0.755702	no	--	--	-	-	-	-	-	-	-
Unigene0000477	18	15	1.2528	1.4241	0.184894	0.860162	0.929962	no	--	--	-	-	-	-	-	-	-
Unigene0000478	0	10	0.001	1.59	10.6348	0.00097925	0.00216724	yes	--	--	-	-	-	-	-	-	-
Unigene0000479	5	19	0.4771	2.4732	2.37402	0.000916869	0.00206769	yes	--	--	-	-	-	-	-	-	-
Unigene0000480	393	684	7.7602	18.4232	1.24736	7.32498e-42	7.68227e-41	yes	--	--	-	-	-	-	-	-	-
Unigene0000481	113	174	6.9464	14.5901	1.07065	9.3914e-10	3.7761e-09	yes	--	GH11641 [Drosophila grimshawi]	-	-	-	-	-	-	-
Unigene0000482	944	808	19.0878	22.2856	0.223461	0.00223027	0.00468443	no	--	--	-	-	-	-	-	-	-
Unigene0000483	96	121	1.2853	2.2099	0.781876	8.85215e-05	0.000229326	no	--	gag-pol polyprotein precursor, partial [Pararge aegeria]	-	-	-	-	-	-	-
Unigene0000484	8	53	0.3319	2.9992	3.17576	9.67062e-13	4.57356e-12	yes	bbs5	PREDICTED: Bardet-Biedl syndrome 5 protein homolog [Amyelois transitella]	-	-	-	-	-	-	-
Unigene0000485	8235	7068	92.966	108.84	0.227427	2.64803e-13	1.28871e-12	no	Cul3	PREDICTED: cullin-3 isoform X2 [Plutella xylostella]	Environmental Information Processing;Genetic Information Processing	Signal transduction;Folding, sorting and degradation	ko04120//Ubiquitin mediated proteolysis;ko04341//Hedgehog signaling pathway - fly	K03869	-	-	-
Unigene0000486	40	51	1.3652	2.3743	0.79839	0.0116433	0.021403	no	--	--	-	-	-	-	-	-	-
Unigene0000487	25	1714	0.833	77.902	6.5472	0	0	yes	--	uncharacterized LOC106106580 precursor [Papilio polytes]	-	-	-	-	-	-	-
Unigene0000488	12	7	1.5028	1.1957	-0.329798	0.814613	0.887559	no	--	Mod(mdg4)-heS00531, partial [Pararge aegeria]	-	-	-	-	-	-	-
Unigene0000489	1007	456	21.6758	13.3887	-0.695069	3.41472e-17	1.95828e-16	no	Klhdc4	PREDICTED: kelch domain-containing protein 4-like [Amyelois transitella]	-	-	-	-	-	-	-
Unigene0000490	4	6	0.2733	0.5592	1.03288	0.343873	0.431751	no	--	--	-	-	-	-	-	-	-
Unigene0000491	48	112	3.8776	12.3416	1.67029	2.53224e-12	1.17421e-11	yes	--	PREDICTED: E3 ubiquitin-protein ligase RNF180-like [Plutella xylostella]	-	-	-	-	-	-	-
Unigene0000492	145	171	3.4815	5.6005	0.685847	4.52632e-05	0.000120791	no	Cbx7	PREDICTED: chromobox protein homolog 7, partial [Amyelois transitella]	-	-	-	-	-	-	-
Unigene0000493	0	0	0.001	0.001	0	notest	notest	notest	Sec11a	PREDICTED: signal peptidase complex catalytic subunit SEC11A [Fopius arisanus]	Genetic Information Processing	Folding, sorting and degradation	ko03060//Protein export	K13280	-	-	-
Unigene0000494	6	4	0.8053	0.7323	-0.137092	1	1	no	--	--	-	-	-	-	-	-	-
Unigene0000495	24	6	2.1109	0.7198	-1.55219	0.0242204	0.0409305	yes	--	--	-	-	-	-	-	-	-
Unigene0000496	2584	2763	21.0258	30.6669	0.544522	1.26202e-34	1.16563e-33	no	Nrdc	PREDICTED: nardilysin-like [Amyelois transitella]	-	-	-	-	-	-	-
Unigene0000497	16	7	1.7966	1.0722	-0.744695	0.286545	0.370497	no	--	ATM interactor [Papilio xuthus]	-	-	-	-	-	-	-
Unigene0000498	6	12	0.7834	2.1372	1.4479	0.0636923	0.098338	no	--	Dual specificity tyrosine-phosphorylation-regulated kinase 2 [Papilio xuthus]	-	-	-	-	-	-	-
Unigene0000499	5	5	0.6711	0.9153	0.447717	0.753968	0.835291	no	--	--	-	-	-	-	-	-	-
Unigene0000500	2	10	0.2674	1.8234	2.76956	0.00636217	0.0122809	yes	--	--	-	-	-	-	-	-	-
Unigene0000501	114	249	4.6493	13.8519	1.575	3.67266e-23	2.54805e-22	yes	--	PREDICTED: uncharacterized protein LOC106129042 [Amyelois transitella]	-	-	-	-	-	-	-
Unigene0000502	39	136	1.1068	5.2647	2.24996	6.68108e-21	4.31655e-20	yes	--	Histone-lysine N-methyltransferase SETMAR [Habropoda laboriosa]	-	-	-	-	-	-	-
Unigene0000503	10	20	0.8401	2.2918	1.44785	0.0107331	0.0197913	yes	--	--	-	-	-	-	-	-	-
Unigene0000504	25	141	0.838	6.4468	2.94356	6.36064e-29	5.16508e-28	yes	--	PREDICTED: RNA-directed DNA polymerase from mobile element jockey-like isoform X1 [Amyelois transitella]	-	-	-	-	-	-	-
Unigene0000505	7	10	0.7081	1.3799	0.962539	0.332514	0.420318	no	--	--	-	-	-	-	-	-	-
Unigene0000506	343	690	11.8752	32.5855	1.45628	2.92963e-53	3.67731e-52	yes	--	retroactive [Papilio xuthus]	-	-	-	-	-	-	-
Unigene0000507	220	270	14.3348	23.9973	0.74335	2.32476e-08	8.5326e-08	no	--	PREDICTED: UPF0691 protein C9orf116 [Amyelois transitella]	-	-	-	-	-	-	-
Unigene0000508	5	6	0.6792	1.1117	0.710859	0.548941	0.636504	no	--	--	-	-	-	-	-	-	-
Unigene0000509	0	0	0.001	0.001	0	notest	notest	notest	CHIA	teratocyte released chitinase [Toxoneuron nigriceps]	Metabolism	Carbohydrate metabolism;Global and overview maps	ko01100//Metabolic pathways;ko00520//Amino sugar and nucleotide sugar metabolism	K01183	-	GO:0016787//hydrolase activity	GO:0071704//organic substance metabolic process
Unigene0000510	5	10	0.6792	1.8528	1.4478	0.118607	0.171917	no	--	--	-	-	-	-	-	-	-
Unigene0000511	2488	1654	16.613	15.0648	-0.141131	0.00506224	0.00995818	no	l(1)G0196	PREDICTED: inositol hexakisphosphate and diphosphoinositol-pentakisphosphate kinase 2 [Amyelois transitella]	Environmental Information Processing	Signal transduction	ko04070//Phosphatidylinositol signaling system	K13024	-	-	-
Unigene0000512	9	4	1.2225	0.7411	-0.722094	0.58118	0.668814	no	--	--	-	-	-	-	-	-	-
Unigene0000513	4	6	0.5412	1.1072	1.03268	0.343873	0.431751	no	--	--	-	-	-	-	-	-	-
Unigene0000514	10	3	1.2956	0.5302	-1.28901	0.267003	0.346815	no	--	--	-	-	-	-	-	-	-
Unigene0000515	864	541	22.7386	19.4212	-0.227511	0.00574258	0.0112331	no	Slc25a15	PREDICTED: mitochondrial ornithine transporter 1 [Amyelois transitella]	-	-	-	-	-	-	-
Unigene0000516	2987	1976	47.4634	42.8292	-0.148221	0.0015067	0.00326901	no	COPB1	PREDICTED: coatomer subunit beta [Amyelois transitella]	-	-	-	-	GO:0030120//vesicle coat	-	GO:0015031//protein transport
Unigene0000517	2	19	0.2562	3.3196	3.69567	1.10723e-05	3.17659e-05	yes	--	hypothetical protein g.49475, partial [Graphocephala atropunctata]	-	-	-	-	-	-	-
Unigene0000518	0	10	0.001	1.8832	10.879	0.00097925	0.00216724	yes	--	--	-	-	-	-	-	-	-
Unigene0000519	130	254	2.5944	6.9143	1.41418	3.45785e-20	2.18413e-19	yes	--	--	-	-	-	-	-	-	-
Unigene0000520	333	542	2.8086	6.2356	1.15068	7.6561e-30	6.3568e-29	yes	sli	PREDICTED: protein slit [Amyelois transitella]	-	-	-	-	-	-	-
Unigene0000521	50	36	2.9141	2.862	-0.0260267	1	1	no	--	--	-	-	-	-	-	-	-
Unigene0000522	5	17	0.3396	1.5749	2.21335	0.00261354	0.00542349	yes	Unc79	PREDICTED: protein unc-79 homolog [Amyelois transitella]	-	-	-	-	-	-	-
Unigene0000523	47	187	1.2978	7.0432	2.44016	2.83659e-31	2.44216e-30	yes	--	--	-	-	-	-	-	-	-
Unigene0000524	9	13	1.1797	2.3243	0.978376	0.134014	0.18867	no	--	--	-	-	-	-	-	-	-
Unigene0000525	40	67	1.4972	3.4207	1.19202	4.87637e-05	0.000129845	yes	--	PREDICTED: kalirin-like isoform X1 [Amyelois transitella]	-	-	-	-	-	-	-
Unigene0000526	8	31	0.5401	2.8546	2.40199	4.97462e-06	1.47906e-05	yes	--	PREDICTED: nuclear speckle splicing regulatory protein 1 [Amyelois transitella]	-	-	-	-	-	-	-
Unigene0000527	2	15	0.1125	1.1507	3.35451	0.000145836	0.000366851	yes	--	--	-	-	-	-	-	-	-
Unigene0000528	5	9	0.5504	1.3515	1.29601	0.179718	0.245243	no	--	--	-	-	-	-	-	-	-
Unigene0000529	4	8	0.4146	1.1311	1.44793	0.146117	0.20349	no	--	--	-	-	-	-	-	-	-
Unigene0000530	1210	3236	13.964	50.9405	1.8671	0	0	yes	Ttll6	PREDICTED: tubulin polyglutamylase TTLL13-like [Amyelois transitella]	-	-	-	-	-	-	-
Unigene0000531	94	195	2.4471	6.9245	1.50064	2.40103e-17	1.3859e-16	yes	--	--	-	-	-	-	-	-	-
Unigene0000532	0	10	0.001	0.7991	9.64223	0.00097925	0.00216724	yes	HYAL1	Hyaluronidase [Papilio xuthus]	Cellular Processes;Metabolism	Global and overview maps;Glycan biosynthesis and metabolism;Transport and catabolism	ko01100//Metabolic pathways;ko04142//Lysosome;ko00531//Glycosaminoglycan degradation	K01197	-	-	-
Unigene0000533	9	0	1.1229	0.001	-10.133	0.00782344	0.0146726	yes	--	--	-	-	-	-	-	-	-
Unigene0000534	12	28	0.5291	1.684	1.67028	0.00095196	0.00213303	yes	--	PREDICTED: mitogen-activated protein kinase kinase kinase kinase 5 isoform X2 [Amyelois transitella]	-	-	-	-	-	-	-
Unigene0000535	50	109	1.5396	4.5782	1.57222	6.01488e-11	2.58717e-10	yes	MAP4K3	PREDICTED: mitogen-activated protein kinase kinase kinase kinase 5 isoform X2 [Amyelois transitella]	-	-	-	-	-	-	-
Unigene0000536	0	0	0.001	0.001	0	notest	notest	notest	tram1l1	PREDICTED: translocating chain-associated membrane protein 1 [Fopius arisanus]	Genetic Information Processing	Folding, sorting and degradation	ko04141//Protein processing in endoplasmic reticulum	K14010	-	-	-
Unigene0000537	4	3	0.4847	0.4959	0.0329571	1	1	no	--	--	-	-	-	-	-	-	-
Unigene0000538	57	100	3.1121	7.4474	1.25885	1.47376e-07	5.07697e-07	yes	--	--	-	-	-	-	-	-	-
Unigene0000539	6	20	0.5196	2.3625	2.18484	0.00091941	0.00206792	yes	--	PREDICTED: eye-specific diacylglycerol kinase isoform X2 [Amyelois transitella]	-	-	-	-	-	-	-
Unigene0000540	46	237	1.2427	8.7331	2.81302	7.78399e-46	8.73066e-45	yes	--	PREDICTED: trichohyalin-like [Papilio xuthus]	-	-	-	-	-	-	-
Unigene0000541	15	16	2.0132	2.9291	0.540967	0.473475	0.5686	no	--	PREDICTED: dynactin subunit 1 isoform X1 [Amyelois transitella]	-	-	-	-	-	-	-
Unigene0000542	121	108	5.7817	7.0392	0.283918	0.166552	0.230452	no	DCTN1-p150	PREDICTED: dynactin subunit 1 isoform X1 [Amyelois transitella]	-	-	-	-	-	-	-
Unigene0000543	19	6	2.5705	1.1072	-1.21513	0.0640725	0.0986392	no	--	--	-	-	-	-	-	-	-
Unigene0000544	461	294	8.8337	7.6845	-0.201066	0.0712033	0.108144	no	rbm42	PREDICTED: RNA-binding protein 42 [Amyelois transitella]	-	-	-	-	-	-	-
Unigene0000545	27	55	1.322	3.6734	1.47439	1.5251e-05	4.32356e-05	yes	--	--	-	-	-	-	-	-	-
Unigene0000546	9	7	1.0789	1.1447	0.0854084	1	1	no	--	--	-	-	-	-	-	-	-
Unigene0000547	24	29	1.0838	1.7863	0.720876	0.0988154	0.146062	no	--	--	-	-	-	-	-	-	-
Unigene0000548	13	9	1.7802	1.6811	-0.0826338	1	1	no	--	--	-	-	-	-	-	-	-
Unigene0000549	28424	12224	1066.27	625.498	-0.769501	1.5242e-200	5.89227e-199	no	--	PREDICTED: 27 kDa hemolymph protein-like [Amyelois transitella]	-	-	-	-	-	-	-
Unigene0000550	2	7	0.2591	1.2371	2.25538	0.109463	0.159818	no	--	--	-	-	-	-	-	-	-
Unigene0000551	6	7	0.7377	1.1739	0.670203	0.58118	0.668814	no	--	--	-	-	-	-	-	-	-
Unigene0000552	8	90	0.0868	1.3328	3.94062	6.25242e-24	4.43603e-23	yes	trpl	PREDICTED: transient-receptor-potential-like protein [Amyelois transitella]	Organismal Systems	Sensory system	ko04745//Phototransduction - fly	K13803	GO:0031224//intrinsic component of membrane	GO:0005261//cation channel activity	GO:0006816//calcium ion transport;GO:0044763//single-organism cellular process
Unigene0000553	11430	13556	124.487	201.391	0.693999	1.90708e-142	5.46e-141	no	Odc1	PREDICTED: ornithine decarboxylase 1-like [Amyelois transitella]	Metabolism	Amino acid metabolism;Metabolism of other amino acids;Global and overview maps	ko01100//Metabolic pathways;ko00480//Glutathione metabolism;ko00330//Arginine and proline metabolism	K01581	-	-	GO:0006595//polyamine metabolic process
Unigene0000554	2040	2131	56.6538	80.7256	0.510854	2.42732e-25	1.7892e-24	no	--	--	-	-	-	-	-	-	-
Unigene0000555	131	221	1.8064	4.1568	1.20236	3.61632e-14	1.82652e-13	yes	SLC17A5	Sialin [Anoplophora glabripennis]	-	-	-	-	-	-	-
Unigene0000556	156	196	4.446	7.6195	0.777188	8.94715e-07	2.87438e-06	no	--	Transcription factor Adf-1 [Papilio xuthus]	-	-	-	-	-	-	-
Unigene0000557	219	445	2.2672	6.2839	1.47075	5.26468e-36	4.97842e-35	yes	CFAP206	PREDICTED: UPF0704 protein C6orf165 homolog [Amyelois transitella]	-	-	-	-	-	-	-
Unigene0000558	50	57	1.9933	3.0996	0.636923	0.0268296	0.0450745	no	--	--	-	-	-	-	-	-	-
Unigene0000559	24	72	0.7685	3.1449	2.0329	2.97199e-10	1.22889e-09	yes	--	PREDICTED: uncharacterized protein LOC106132630 [Amyelois transitella]	-	-	-	-	-	-	-
Unigene0000560	56	203	1.1143	5.5097	2.30584	3.05054e-31	2.62334e-30	yes	--	PREDICTED: synaptic vesicle glycoprotein 2B-like [Amyelois transitella]	-	-	-	-	-	-	-
Unigene0000561	1	3	0.1225	0.5013	2.03289	0.625037	0.710373	no	--	--	-	-	-	-	-	-	-
Unigene0000562	3	12	0.4142	2.2599	2.44786	0.0074061	0.014138	yes	--	--	-	-	-	-	-	-	-
Unigene0000563	88	261	4.478	18.1164	2.01637	1.20007e-33	1.08688e-32	yes	--	PREDICTED: uncharacterized protein LOC106130971 [Amyelois transitella]	-	-	-	-	-	-	-
Unigene0000564	14	4	1.5721	0.6127	-1.35944	0.143633	0.201217	no	--	PREDICTED: Down syndrome cell adhesion molecule-like protein Dscam2 [Amyelois transitella]	-	-	-	-	-	-	-
Unigene0000565	13	9	1.7174	1.6218	-0.0826302	1	1	no	--	--	-	-	-	-	-	-	-
Unigene0000566	120	244	2.7688	7.6794	1.47173	7.73531e-21	4.98903e-20	yes	--	--	-	-	-	-	-	-	-
Unigene0000567	3	11	0.3872	1.9366	2.32238	0.0129695	0.0234038	yes	--	--	-	-	-	-	-	-	-
Unigene0000568	1337	1754	25.4315	45.5093	0.839545	7.2773e-52	8.95381e-51	no	Bambi	PREDICTED: BMP and activin membrane-bound inhibitor homolog [Amyelois transitella]	Environmental Information Processing	Signal transduction	ko04310//Wnt signaling pathway;ko04350//TGF-beta signaling pathway	K10162	-	-	-
Unigene0000569	125	203	2.8471	6.3069	1.14744	2.97041e-12	1.37449e-11	yes	gpp	PREDICTED: histone-lysine N-methyltransferase, H3 lysine-79 specific [Amyelois transitella]	Metabolism	Amino acid metabolism	ko00310//Lysine degradation	K11427	-	-	-
Unigene0000570	290	517	5.6633	13.7718	1.282	1.10974e-33	1.00531e-32	yes	eg	PREDICTED: knirps-related protein-like [Papilio machaon]	-	-	-	-	-	-	-
Unigene0000571	36	57	1.352	2.9199	1.11082	0.000438108	0.00103927	yes	--	--	-	-	-	-	-	-	-
Unigene0000572	7	10	0.8898	1.734	0.962551	0.332514	0.420318	no	--	Retrotransposable element SLACS 132 kDa protein [Papilio machaon]	-	-	-	-	-	-	-
Unigene0000573	14	58	0.5516	3.1171	2.49851	5.5525e-11	2.39685e-10	yes	--	PREDICTED: solute carrier family 46 member 3-like [Amyelois transitella]	-	-	-	-	-	-	GO:0044763//single-organism cellular process
Unigene0000574	525	393	27.5048	28.0847	0.030101	0.770217	0.851902	no	MRPS23	PREDICTED: 28S ribosomal protein S23, mitochondrial [Amyelois transitella]	-	-	-	-	-	-	-
Unigene0000575	12	8	1.6235	1.4763	-0.137121	1	1	no	--	Modifier of mdg4 [Operophtera brumata]	-	-	-	-	-	-	-
Unigene0000576	1	16	0.1306	2.8496	4.44753	7.68793e-06	2.23502e-05	yes	--	PREDICTED: trichohyalin-like [Amyelois transitella]	-	-	-	-	-	-	-
Unigene0000577	0	22	0.001	2.6744	11.385	1.20864e-07	4.18724e-07	yes	--	daphnid bacterial-ribosomal-RNA-like, possible HGT [Daphnia magna]	-	-	-	-	-	-	-
Unigene0000578	44	26	1.025	0.8262	-0.311061	0.471135	0.566374	no	Scap	PREDICTED: sterol regulatory element-binding protein cleavage-activating protein isoform X1 [Amyelois transitella]	-	-	-	-	-	-	-
Unigene0000579	8	9	0.7264	1.1147	0.617819	0.629207	0.713344	no	--	PREDICTED: protein unc-79 homolog [Bombyx mori]	-	-	-	-	-	-	-
Unigene0000580	10	53	0.4068	2.9413	2.85406	2.54714e-11	1.11987e-10	yes	--	--	-	-	-	-	-	-	-
Unigene0000581	34	72	0.8055	2.3266	1.53027	1.35906e-07	4.69225e-07	yes	GlcAT-I	PREDICTED: galactosylgalactosylxylosylprotein 3-beta-glucuronosyltransferase I [Amyelois transitella]	Metabolism	Glycan biosynthesis and metabolism;Global and overview maps	ko01100//Metabolic pathways;ko00534//Glycosaminoglycan biosynthesis - heparan sulfate / heparin;ko00532//Glycosaminoglycan biosynthesis - chondroitin sulfate / dermatan sulfate	K10158	-	-	-
Unigene0000582	0	7	0.001	1.3458	10.3942	0.00782344	0.0146726	yes	--	--	-	-	-	-	-	-	-
Unigene0000583	186	289	4.2711	9.0522	1.08366	1.85556e-15	9.90722e-15	yes	--	--	-	-	-	-	-	-	-
Unigene0000584	9	3	0.916	0.4165	-1.13703	0.38784	0.48055	no	--	--	-	-	-	-	-	-	-
Unigene0000585	94	126	4.3858	8.019	0.870582	1.24739e-05	3.56119e-05	no	--	--	-	-	-	-	-	-	-
Unigene0000586	2306	3834	20.0573	45.4876	1.18135	9.911e-177	3.42978e-175	yes	MEGF10	PREDICTED: multiple epidermal growth factor-like domains protein 11 [Amyelois transitella]	-	-	-	-	-	-	-
Unigene0000587	11	23	0.6524	1.8607	1.51202	0.00603094	0.0117596	yes	--	gag-pol protein, partial [Lasius niger]	-	-	-	-	-	-	-
Unigene0000588	7	761	0.2698	40.0094	7.2123	2.23462e-245	1.0279e-243	yes	XDH	PREDICTED: indole-3-acetaldehyde oxidase-like [Amyelois transitella]	Cellular Processes;Metabolism	Transport and catabolism;Biosynthesis of other secondary metabolites;Global and overview maps;Xenobiotics biodegradation and metabolism;Nucleotide metabolism	ko01100//Metabolic pathways;ko00230//Purine metabolism;ko04146//Peroxisome;ko00983//Drug metabolism - other enzymes;ko00232//Caffeine metabolism	K00106	-	-	-
Unigene0000589	0	9	0.001	1.3298	10.377	0.00195752	0.00413156	yes	--	--	-	-	-	-	-	-	-
Unigene0000590	66	98	2.167	4.389	1.01819	1.32655e-05	3.78082e-05	yes	--	--	-	-	-	-	-	-	-
Unigene0000591	10	1	1.4036	0.1915	-2.87372	0.0215151	0.0366478	yes	--	--	-	-	-	-	-	-	-
Unigene0000592	415	1577	4.8542	25.161	2.37388	5.83877e-225	2.5181e-223	yes	Tre1	PREDICTED: protein trapped in endoderm-1 isoform X1 [Amyelois transitella]	-	-	-	-	-	-	-
Unigene0000593	8151	2443	180.645	73.8531	-1.29043	6.42376e-270	3.22963e-268	yes	PSMA1	PREDICTED: proteasome subunit alpha type-1 isoform X1 [Amyelois transitella]	Genetic Information Processing	Folding, sorting and degradation	ko03050//Proteasome	K02725	-	-	-
Unigene0000594	488	451	5.0582	6.3765	0.334141	0.000621829	0.00142973	no	--	PREDICTED: trifunctional purine biosynthetic protein adenosine-3 isoform X1 [Amyelois transitella]	Metabolism	Nucleotide metabolism;Global and overview maps;Metabolism of cofactors and vitamins	ko01100//Metabolic pathways;ko00230//Purine metabolism;ko00670//One carbon pool by folate	K11787	-	-	-
Unigene0000595	3119	1927	208.885	176.036	-0.246834	1.0901e-07	3.80473e-07	no	--	uncharacterized LOC106110237 precursor [Papilio polytes]	-	-	-	-	-	-	-
Unigene0000596	1	10	0.1248	1.7019	3.76946	0.00636217	0.0122809	yes	--	PREDICTED: zinc finger protein 267-like [Amyelois transitella]	-	-	-	-	-	-	-
Unigene0000597	30	116	0.7951	4.1937	2.39902	3.37463e-19	2.06887e-18	yes	--	--	-	-	-	-	-	-	-
Unigene0000598	5	4	0.4211	0.4595	0.125902	1	1	no	--	--	-	-	-	-	-	-	-
Unigene0000599	321	172	7.0954	5.186	-0.452262	0.00115487	0.002547	no	--	--	-	-	-	-	-	-	-
Unigene0000600	4393	1396	237.538	102.964	-1.20601	5.01407e-153	1.5332e-151	yes	LCP16/17	PREDICTED: larval cuticle protein 1-like [Papilio polytes]	-	-	-	-	-	-	-
Unigene0000601	0	0	0.001	0.001	0	notest	notest	notest	--	--	-	-	-	-	-	-	-
Unigene0000602	0	0	0.001	0.001	0	notest	notest	notest	--	PREDICTED: protein inscuteable homolog [Fopius arisanus]	-	-	-	-	-	-	-
Unigene0000603	6	10	0.8387	1.9067	1.18485	0.210297	0.28296	no	--	--	-	-	-	-	-	-	-
Unigene0000604	6	19	0.4542	1.9619	2.11085	0.00250938	0.00522917	yes	--	--	-	-	-	-	-	-	-
Unigene0000605	7	21	1.0388	4.2509	2.03285	0.000550905	0.00127081	yes	--	PREDICTED: collagen alpha-1(I) chain-like, partial [Apis dorsata]	-	-	-	-	-	-	-
Unigene0000606	306	410	5.4282	9.9208	0.869983	4.66635e-15	2.44664e-14	no	--	PREDICTED: collagen alpha-5(IV) chain isoform X7 [Trachymyrmex zeteki]	Environmental Information Processing	Signaling molecules and interaction	ko04512//ECM-receptor interaction	K06237	-	-	-
Unigene0000607	8	7	0.9325	1.113	0.255278	1	1	no	--	--	-	-	-	-	-	-	-
Unigene0000608	16	26	1.7387	3.8539	1.14831	0.0138181	0.0248715	yes	--	PREDICTED: uncharacterized protein LOC101739093 [Bombyx mori]	-	-	-	-	-	-	-
Unigene0000609	0	1	0.001	0.186	7.53916	1	1	no	--	--	-	-	-	-	-	-	-
Unigene0000610	396	476	14.3133	23.4682	0.713351	1.23906e-12	5.83624e-12	no	Zmat2	PREDICTED: zinc finger matrin-type protein 2-like [Amyelois transitella]	Genetic Information Processing	Transcription	ko03040//Spliceosome	K12848	-	GO:0046914//transition metal ion binding	-
Unigene0000611	104	145	3.4756	6.6099	0.927366	6.15534e-07	2.00739e-06	no	--	Glutamate synthase (NADPH) [Operophtera brumata]	-	-	-	-	-	-	-
Unigene0000612	1	4	0.1342	0.7323	2.44805	0.21882	0.292113	no	--	--	-	-	-	-	-	-	-
Unigene0000613	244	162	9.8086	8.883	-0.143	0.346902	0.435143	no	--	Modifier of mdg4 [Operophtera brumata]	-	-	-	-	-	-	-
Unigene0000614	9	19	0.6004	1.7288	1.52578	0.00817489	0.0152926	yes	--	--	-	-	-	-	-	-	-
Unigene0000615	12	5	1.617	0.919	-0.815183	0.454681	0.547688	no	--	PREDICTED: WD repeat-containing protein 6 [Amyelois transitella]	-	-	-	-	-	-	-
Unigene0000616	108	158	4.7745	9.5278	0.996793	5.6411e-08	2.01456e-07	no	--	--	-	-	-	-	-	-	-
Unigene0000617	188	152	5.2601	5.801	0.141211	0.387441	0.48055	no	--	--	-	-	-	-	-	-	-
Unigene0000618	9	4	0.9105	0.552	-0.721991	0.58118	0.668814	no	--	PREDICTED: uncharacterized protein LOC106139496 [Amyelois transitella]	-	-	-	-	-	-	-
Unigene0000619	5	14	0.4444	1.6974	1.9334	0.0118586	0.0215798	yes	--	PREDICTED: RNA-directed DNA polymerase from mobile element jockey-like [Strongylocentrotus purpuratus]	-	-	-	-	-	-	-
Unigene0000620	0	10	0.001	1.8679	10.8672	0.00097925	0.00216724	yes	--	--	-	-	-	-	-	-	-
Unigene0000621	28	151	0.7498	5.5155	2.87891	2.44675e-30	2.06181e-29	yes	--	PREDICTED: thyroid receptor-interacting protein 11-like [Amyelois transitella]	-	-	-	-	-	-	-
Unigene0000622	43	37	2.4932	2.9263	0.231079	0.577194	0.666467	no	--	--	-	-	-	-	-	-	-
Unigene0000623	11	4	1.1992	0.5948	-1.0116	0.301941	0.385012	no	--	PREDICTED: protein unc-13 homolog C-like [Amyelois transitella]	-	-	-	-	-	-	-
Unigene0000624	1	13	0.1404	2.489	4.14795	0.000521183	0.00120965	yes	--	Transposable element P transposase, partial [Anoplophora glabripennis]	-	-	-	-	-	-	-
Unigene0000625	21	39	1.2678	3.2116	1.34097	0.000743304	0.00169638	yes	Dnah3	PREDICTED: dynein heavy chain 12, axonemal [Amyelois transitella]	-	-	-	-	-	-	-
Unigene0000626	2	6	0.2468	1.0099	2.0328	0.179786	0.245243	no	--	PREDICTED: phosphatidylinositol 4-phosphate 5-kinase type-1 alpha-like isoform X4 [Amyelois transitella]	-	-	-	-	-	-	-
Unigene0000627	2	6	0.2717	1.1117	2.03268	0.179786	0.245243	no	--	--	-	-	-	-	-	-	-
Unigene0000628	26	38	1.3664	2.724	0.995347	0.0126445	0.022974	no	--	--	-	-	-	-	-	-	-
Unigene0000629	43	70	1.3525	3.0033	1.15092	3.4554e-05	9.33002e-05	yes	--	--	-	-	-	-	-	-	-
Unigene0000630	14	7	1.5362	1.0477	-0.55214	0.503661	0.591576	no	--	--	-	-	-	-	-	-	-
Unigene0000631	26	103	1.2267	6.6287	2.43394	1.53723e-17	8.9241e-17	yes	--	PREDICTED: uncharacterized protein LOC106137400 [Amyelois transitella]	-	-	-	-	-	-	-
Unigene0000632	44	6	1.9175	0.3567	-2.42644	5.67158e-06	1.67946e-05	yes	--	transposon BEL-like protein [Pararge aegeria]	-	-	-	-	-	-	-
Unigene0000633	0	20	0.001	2.8452	11.4743	4.82371e-07	1.58266e-06	yes	--	--	-	-	-	-	-	-	-
Unigene0000634	42	52	2.6104	4.4085	0.756017	0.0135979	0.0245116	no	--	--	-	-	-	-	-	-	-
Unigene0000635	20	6	1.8978	0.7766	-1.28908	0.0640725	0.0986392	no	--	--	-	-	-	-	-	-	-
Unigene0000636	47	17	4.2791	2.1112	-1.01924	0.0152899	0.0273766	yes	--	PREDICTED: zinc finger protein rotund-like isoform X1 [Amyelois transitella]	-	-	-	-	-	-	-
Unigene0000637	18	33	0.9796	2.4497	1.32234	0.00322405	0.00663466	yes	--	--	-	-	-	-	-	-	-
Unigene0000638	273	100	12.6848	6.338	-1.001	9.21828e-10	3.70729e-09	yes	GstD7	glutathione S-transferase epsilon 2-like protein [Bicyclus anynana]	Organismal Systems;Metabolism	Aging;Metabolism of other amino acids;Xenobiotics biodegradation and metabolism	ko04212//Longevity regulating pathway - worm;ko00983//Drug metabolism - other enzymes;ko00480//Glutathione metabolism;ko00980//Metabolism of xenobiotics by cytochrome P450;ko00982//Drug metabolism - cytochrome P450	K00799	-	-	-
Unigene0000639	19	17	1.016	1.2399	0.287323	0.618038	0.706326	no	--	PREDICTED: 5'-nucleotidase isoform X2 [Papilio polytes]	Metabolism	Nucleotide metabolism;Metabolism of cofactors and vitamins;Global and overview maps	ko01100//Metabolic pathways;ko00230//Purine metabolism;ko00240//Pyrimidine metabolism;ko00760//Nicotinate and nicotinamide metabolism	K01081	-	-	-
Unigene0000640	8	23	0.8807	3.4538	1.97146	0.000540282	0.00125009	yes	--	--	-	-	-	-	-	-	-
Unigene0000641	6	13	0.6649	1.965	1.56332	0.0414893	0.0667051	no	--	--	-	-	-	-	-	-	-
Unigene0000642	117	28	2.3757	0.7755	-1.61515	6.50007e-09	2.48321e-08	yes	SLC17A5	Sialin [Anoplophora glabripennis]	-	-	-	-	-	-	-
Unigene0000643	6	18	0.4801	1.9646	2.03283	0.00409952	0.00815379	yes	--	PREDICTED: hemicentin-2-like, partial [Amyelois transitella]	-	-	-	-	-	-	-
Unigene0000644	1	6	0.0536	0.4383	3.03161	0.0703672	0.107036	no	--	PREDICTED: RNA-directed DNA polymerase from mobile element jockey-like [Diaphorina citri]	-	-	-	-	-	-	-
Unigene0000645	0	2	0.001	0.3829	8.58082	0.500025	0.588752	no	--	PREDICTED: luciferin 4-monooxygenase-like [Amyelois transitella]	-	-	-	-	-	-	-
Unigene0000646	3	4	0.4125	0.7502	0.862881	0.453207	0.547272	no	--	--	-	-	-	-	-	-	-
Unigene0000647	0	348	0.001	19.5247	14.253	2.7815e-113	6.49336e-112	yes	Ctrb1	PREDICTED: brachyurin-like [Amyelois transitella]	-	-	-	-	-	-	-
Unigene0000648	4	15	0.5545	2.8364	2.3548	0.00258886	0.00537766	yes	--	--	-	-	-	-	-	-	-
Unigene0000649	2	3	0.2323	0.4753	1.03285	1	1	no	--	PREDICTED: uncharacterized protein LOC106133343 isoform X4 [Amyelois transitella]	-	-	-	-	-	-	-
Unigene0000650	17	234	0.0711	1.3357	4.2316	9.54697e-65	1.39067e-63	yes	--	PREDICTED: protocadherin-23-like [Plutella xylostella]	-	-	-	-	-	-	-
Unigene0000651	2	19	0.2216	2.8719	3.69598	1.10723e-05	3.17659e-05	yes	--	--	-	-	-	-	-	-	-
Unigene0000652	1617	935	37.6445	29.6915	-0.342389	4.17097e-08	1.50017e-07	no	--	PREDICTED: zinc finger C2HC domain-containing protein 1C [Amyelois transitella]	-	-	-	-	-	-	-
Unigene0000653	4	8	0.5638	1.5381	1.44789	0.146117	0.20349	no	--	PREDICTED: protein kinase C-binding protein NELL1 [Amyelois transitella]	-	-	-	-	-	-	-
Unigene0000654	82	68	2.6689	3.019	0.177826	0.513923	0.60083	no	--	PREDICTED: peroxisome biogenesis factor 10 [Amyelois transitella]	Cellular Processes	Transport and catabolism	ko04146//Peroxisome	K13346	-	-	-
Unigene0000655	77	131	1.5196	3.5264	1.2145	3.90329e-09	1.51113e-08	yes	--	--	-	-	-	-	-	-	-
Unigene0000656	171	82	4.5754	2.9928	-0.612402	0.00184234	0.00394108	no	--	PREDICTED: prothoracicostatic peptide-like [Amyelois transitella]	-	-	-	-	-	-	-
Unigene0000657	0	0	0.001	0.001	0	notest	notest	notest	--	--	-	-	-	-	-	-	-
Unigene0000658	1	5	0.117	0.7977	2.76934	0.125066	0.176813	no	--	--	-	-	-	-	-	-	-
Unigene0000659	7826	3597	131.948	82.7244	-0.673588	5.77379e-83	1.03454e-81	no	Pa2g4	PREDICTED: proliferation-associated protein 2G4 [Amyelois transitella]	-	-	-	-	-	-	-
Unigene0000660	30	40	0.9516	1.7307	0.862928	0.0171892	0.0299074	no	EIF2AK4	PREDICTED: eukaryotic translation initiation factor 2-alpha kinase 4 [Amyelois transitella]	Cellular Processes;Genetic Information Processing	Transport and catabolism;Folding, sorting and degradation	ko04141//Protein processing in endoplasmic reticulum;ko04140//Autophagy - animal	K16196	-	-	-
Unigene0000661	120	73	3.872	3.213	-0.269158	0.246642	0.325757	no	tc1a	Transposase domain containing protein [Haemonchus contortus]	-	-	-	-	-	-	-
Unigene0000662	22121	9428	225.677	131.199	-0.7825	2.31823e-188	8.46198e-187	no	CCT5	PREDICTED: T-complex protein 1 subunit epsilon [Amyelois transitella]	-	-	-	-	GO:0044424//intracellular part	GO:0005515//protein binding;GO:0032550//purine ribonucleoside binding	GO:0044267//cellular protein metabolic process
Unigene0000663	6	92	0.3609	7.549	4.38661	6.26324e-27	4.84048e-26	yes	--	PREDICTED: T-complex protein 1 subunit epsilon [Bombyx mori]	-	-	-	-	-	-	-
Unigene0000664	16	22	1.4036	2.6326	0.907356	0.0732223	0.111034	no	--	--	-	-	-	-	-	-	-
Unigene0000665	36	42	2.3367	3.7185	0.670248	0.054009	0.0855108	no	--	--	-	-	-	-	-	-	-
Unigene0000666	57	276	1.4394	9.507	2.72352	1.76969e-51	2.16809e-50	yes	CG10671	PREDICTED: FIT family protein CG10671 [Amyelois transitella]	-	-	-	-	-	-	-
Unigene0000667	392	458	16.3431	26.0461	0.672386	4.27953e-11	1.85508e-10	no	Litaf	PREDICTED: lipopolysaccharide-induced tumor necrosis factor-alpha factor homolog isoform X1 [Amyelois transitella]	Cellular Processes	Transport and catabolism	ko04142//Lysosome	K19363	-	-	-
Unigene0000668	1	9	0.1404	1.7231	3.61739	0.0117402	0.0214116	yes	--	--	-	-	-	-	-	-	-
Unigene0000669	0	0	0.001	0.001	0	notest	notest	notest	--	--	-	-	-	-	-	-	-
Unigene0000670	12	0	1.1419	0.001	-10.1572	0.00097925	0.00216724	yes	--	PREDICTED: zinc finger and SCAN domain-containing protein 26-like [Amyelois transitella]	-	-	-	-	-	GO:0043169//cation binding	-
Unigene0000671	32	13	3.1612	1.7518	-0.851634	0.0965065	0.142776	no	--	--	-	-	-	-	-	-	-
Unigene0000672	43	37	3.5855	4.2083	0.231063	0.577194	0.666467	no	--	--	-	-	-	-	-	-	-
Unigene0000673	13	2	0.8621	0.1809	-2.25266	0.0574586	0.0903018	no	--	odorant receptor, partial [Helicoverpa armigera]	-	-	-	-	-	-	-
Unigene0000674	14	9	1.1674	1.0236	-0.189647	1	1	no	--	--	-	-	-	-	-	-	-
Unigene0000675	2	13	0.2381	2.1108	3.14815	0.000521183	0.00120965	yes	--	--	-	-	-	-	-	-	-
Unigene0000676	335	260	10.0134	10.6008	0.0822412	0.515877	0.60304	no	--	PREDICTED: venom allergen 5-like [Papilio machaon]	-	-	-	-	-	-	-
Unigene0000677	5	10	0.6037	1.647	1.44794	0.118607	0.171917	no	--	--	-	-	-	-	-	-	-
Unigene0000678	5	21	0.4456	2.5528	2.51826	0.000181736	0.000453187	yes	--	--	-	-	-	-	-	-	-
Unigene0000679	18	17	2.0145	2.5952	0.365424	0.499938	0.588752	no	--	--	-	-	-	-	-	-	-
Unigene0000680	4	2	0.2381	0.1624	-0.552016	1	1	no	--	PREDICTED: inducible metalloproteinase inhibitor protein-like isoform X1 [Amyelois transitella]	-	-	-	-	-	-	-
Unigene0000681	16	97	1.4073	11.6376	3.04779	2.45589e-21	1.61014e-20	yes	--	--	-	-	-	-	-	-	-
Unigene0000682	33	367	3.9988	60.6611	3.92313	3.60595e-95	7.29105e-94	yes	--	moricin-like peptide C5 [Galleria mellonella]	-	-	-	-	-	-	-
Unigene0000683	76	363	3.7485	24.4216	2.70377	1.61315e-65	2.37579e-64	yes	--	--	-	-	-	-	-	-	-
Unigene0000684	104	98	1.3891	1.7855	0.362178	0.0918539	0.137328	no	MDN1	PREDICTED: midasin [Amyelois transitella]	Genetic Information Processing	Translation	ko03008//Ribosome biogenesis in eukaryotes	K14572	-	-	-
Unigene0000685	11875	21454	236.146	581.947	1.30121	0	0	yes	--	AGAP004134-PA-like protein [Anopheles sinensis]	-	-	-	-	-	-	-
Unigene0000686	23	15	1.7935	1.5955	-0.168769	0.871537	0.941114	no	--	--	-	-	-	-	-	-	-
Unigene0000687	86	60	3.6213	3.4463	-0.0714594	0.803387	0.878566	no	--	--	-	-	-	-	-	-	-
Unigene0000688	17	20	1.0375	1.6649	0.682324	0.18815	0.255914	no	SDK1	PREDICTED: LOW QUALITY PROTEIN: hemicentin-1-like [Amyelois transitella]	-	-	-	-	-	-	-
Unigene0000689	0	0	0.001	0.001	0	notest	notest	notest	Spn88Ea	PREDICTED: serpin B6 isoform X1 [Microplitis demolitor]	-	-	-	-	-	-	-
Unigene0000690	218	199	2.9588	3.6842	0.316339	0.0324023	0.0534145	no	--	PREDICTED: homeobox protein 2 [Microplitis demolitor]	-	-	-	-	-	-	-
Unigene0000691	130	85	5.2826	4.7114	-0.165092	0.452426	0.547272	no	--	PREDICTED: uncharacterized protein LOC106137938 [Amyelois transitella]	-	-	-	-	-	-	-
Unigene0000692	399	696	22.9761	54.6691	1.25059	1.37913e-42	1.46953e-41	yes	MRPS11	PREDICTED: 28S ribosomal protein S11, mitochondrial [Amyelois transitella]	Genetic Information Processing	Translation	ko03010//Ribosome	K02948	-	-	-
Unigene0000693	402	229	6.7307	5.2299	-0.363973	0.00293242	0.00606329	no	IntS6	PREDICTED: integrator complex subunit 6 [Amyelois transitella]	-	-	-	-	-	-	-
Unigene0000694	292	250	15.2033	17.7552	0.223857	0.0890014	0.133298	no	--	rRNA promoter binding protein [Echinococcus granulosus]	-	-	-	-	-	-	-
Unigene0000695	7	10	0.7834	1.5266	0.962501	0.332514	0.420318	no	--	--	-	-	-	-	-	-	-
Unigene0000696	365	407	6.7337	10.2419	0.605012	1.51712e-08	5.62979e-08	no	SLC41A1	PREDICTED: solute carrier family 41 member 1-like isoform X1 [Amyelois transitella]	-	-	-	-	-	-	-
Unigene0000697	0	4	0.001	0.591	9.20701	0.125037	0.176813	no	--	CRAL-TRIO domain-containing protein, partial [Manduca sexta]	-	-	-	-	-	-	-
Unigene0000698	1173	801	20.9515	19.5155	-0.102433	0.145092	0.203117	no	--	--	-	-	-	-	-	-	-
Unigene0000699	4	9	0.4305	1.3213	1.61787	0.0923899	0.1375	no	--	PREDICTED: cilia- and flagella-associated protein 45-like [Papilio machaon]	-	-	-	-	-	-	-
Unigene0000700	8	14	0.939	2.2415	1.25527	0.0933267	0.138536	no	--	--	-	-	-	-	-	-	-
Unigene0000701	94	190	5.8102	16.0194	1.46316	2.49327e-16	1.38102e-15	yes	CG9231	PREDICTED: UPF0389 protein CG9231 [Amyelois transitella]	-	-	-	-	-	-	-
Unigene0000702	3	54	0.19	4.6641	4.61753	5.85672e-17	3.32853e-16	yes	spir	PREDICTED: protein spire isoform X2 [Plutella xylostella]	Organismal Systems	Development	ko04320//Dorso-ventral axis formation	K02098	-	-	-
Unigene0000703	5	13	0.401	1.4223	1.82655	0.0192663	0.0333084	yes	--	PREDICTED: piggyBac transposable element-derived protein 3-like [Acyrthosiphon pisum]	-	-	-	-	-	-	-
Unigene0000704	18	42	1.0985	3.4962	1.67025	1.79336e-05	5.00945e-05	yes	--	--	-	-	-	-	-	-	-
Unigene0000705	5	6	0.5652	0.9252	0.711004	0.548941	0.636504	no	--	--	-	-	-	-	-	-	-
Unigene0000706	12	78	0.6153	5.4553	3.1483	7.86171e-18	4.61061e-17	yes	CG13865	Sel1 repeat-containing protein 1-like [Papilio xuthus]	-	-	-	-	-	-	-
Unigene0000707	0	0	0.001	0.001	0	notest	notest	notest	--	REPAT33 [Spodoptera exigua]	-	-	-	-	-	-	-
Unigene0000708	232	493	4.4254	12.8276	1.53537	2.04187e-42	2.16644e-41	yes	--	PREDICTED: MORN repeat-containing protein 3-like [Amyelois transitella]	-	-	-	-	-	-	-
Unigene0000709	979	1151	9.8948	15.8682	0.681396	6.60458e-25	4.81218e-24	no	FER	PREDICTED: tyrosine-protein kinase Fps85D isoform X6 [Amyelois transitella]	-	-	-	-	-	-	-
Unigene0000710	58	41	1.8969	1.8291	-0.0525097	0.919803	0.988399	no	--	hypothetical protein g.15632 [Pectinophora gossypiella]	-	-	-	-	-	-	-
Unigene0000711	26	1	2.0416	0.1071	-4.25267	1.96376e-05	5.45968e-05	yes	--	PREDICTED: uncharacterized protein LOC108359427 [Rhagoletis zephyria]	-	-	-	-	-	-	-
Unigene0000712	22	52	0.9726	3.1357	1.68887	3.18494e-06	9.68568e-06	yes	--	--	-	-	-	-	-	-	-
Unigene0000713	2	7	0.2601	1.2419	2.25541	0.109463	0.159818	no	--	--	-	-	-	-	-	-	-
Unigene0000714	32	47	1.6896	3.3851	1.00252	0.00366367	0.00745098	yes	--	Histone acetyltransferase MYST3 [Papilio machaon]	-	-	-	-	-	-	-
Unigene0000715	2109	2677	23.1117	40.016	0.791954	5.66175e-66	8.37477e-65	no	Mfsd11	PREDICTED: UNC93-like protein MFSD11 [Amyelois transitella]	-	-	-	-	-	-	-
Unigene0000716	173	43	14.1109	4.7842	-1.56046	7.0026e-12	3.17491e-11	yes	--	Protein decapentaplegic [Papilio machaon]	Environmental Information Processing	Signal transduction	ko04013//MAPK signaling pathway - fly;ko04350//TGF-beta signaling pathway;ko04341//Hedgehog signaling pathway - fly	K04662	-	-	-
Unigene0000717	2	4	0.2216	0.6046	1.44802	0.453207	0.547272	no	--	Bicaudal C [Pararge aegeria]	-	-	-	-	-	-	-
Unigene0000718	12	2	1.6635	0.3782	-2.137	0.0574586	0.0903018	no	--	PREDICTED: zinc finger protein 628-like [Plutella xylostella]	-	-	-	-	-	-	-
Unigene0000719	2	0	0.2717	0.001	-8.08587	0.500025	0.588752	no	--	--	-	-	-	-	-	-	-
Unigene0000720	8	42	0.4981	3.5673	2.84033	6.04927e-09	2.31573e-08	yes	--	--	-	-	-	-	-	-	-
Unigene0000721	36894	22406	530.675	439.609	-0.271608	3.05503e-30	2.56453e-29	no	Pdi	PREDICTED: protein disulfide-isomerase-like [Amyelois transitella]	Genetic Information Processing	Folding, sorting and degradation	ko04141//Protein processing in endoplasmic reticulum	K09580	GO:0043231//intracellular membrane-bounded organelle	GO:0003824//catalytic activity	GO:0019725//cellular homeostasis;GO:0044267//cellular protein metabolic process
Unigene0000722	5	12	0.6684	2.1881	1.7109	0.0309574	0.0515991	no	--	--	-	-	-	-	-	-	-
Unigene0000723	2	9	0.2695	1.6542	2.61778	0.0117402	0.0214116	yes	--	--	-	-	-	-	-	-	-
Unigene0000724	41228	13072	1729.56	748.024	-1.20925	0	0	yes	RPS5	ribosomal protein S5 [Trichoplusia ni]	-	-	-	-	GO:0044391//ribosomal subunit	GO:0005198//structural molecule activity	GO:0010467//gene expression
Unigene0000725	11	33	0.6992	2.8611	2.03279	4.13482e-05	0.000110652	yes	--	--	-	-	-	-	-	-	-
Unigene0000726	27718	431	539.729	11.4477	-5.5591	0	0	yes	akr2e	PREDICTED: aldo-keto reductase AKR2E4-like [Amyelois transitella]	Metabolism	Lipid metabolism;Carbohydrate metabolism;Global and overview maps;Metabolism of cofactors and vitamins	ko01100//Metabolic pathways;ko00561//Glycerolipid metabolism;ko00040//Pentose and glucuronate interconversions;ko00790//Folate biosynthesis;ko00051//Fructose and mannose metabolism;ko00052//Galactose metabolism	K00011	-	-	-
Unigene0000727	92	61	3.5019	3.1672	-0.14493	0.626804	0.712286	no	--	PREDICTED: ankyrin repeat domain-containing protein 6 [Papilio machaon]	-	-	-	-	-	-	-
Unigene0000728	18	265	0.2092	4.2018	4.32805	1.33487e-74	2.19468e-73	yes	Gld	PREDICTED: glucose dehydrogenase [FAD, quinone] [Amyelois transitella]	-	-	-	-	-	GO:0000166//nucleotide binding;GO:0016614//oxidoreductase activity, acting on CH-OH group of donors	GO:0044710//single-organism metabolic process
Unigene0000729	0	16	0.001	3.0255	11.563	7.68793e-06	2.23502e-05	yes	--	--	-	-	-	-	-	-	-
Unigene0000730	12	22	1.0286	2.5723	1.32238	0.0167675	0.0292568	yes	--	--	-	-	-	-	-	-	-
Unigene0000731	657	1064	12.5324	27.6847	1.14343	1.93564e-54	2.47291e-53	yes	--	PREDICTED: cilia- and flagella-associated protein 45 isoform X1 [Bombyx mori]	-	-	-	-	-	-	-
Unigene0000732	10	23	0.7213	2.2631	1.64963	0.00295847	0.00611139	yes	--	--	-	-	-	-	-	-	-
Unigene0000733	6	2	0.7092	0.3225	-1.13689	0.453207	0.547272	no	--	--	-	-	-	-	-	-	-
Unigene0000734	1790	1484	35.5539	40.2065	0.177421	0.00127196	0.00279778	no	--	PREDICTED: nucleolar and coiled-body phosphoprotein 1-like [Amyelois transitella]	-	-	-	-	-	-	-
Unigene0000735	405	308	7.5335	7.8149	0.0529071	0.656941	0.741833	no	--	A disintegrin and metalloproteinase with thrombospondin motifs 18, partial [Papilio machaon]	-	-	-	-	-	-	-
Unigene0000736	65	60	5.4334	6.8412	0.332394	0.244381	0.322873	no	Ndufa6	PREDICTED: NADH dehydrogenase [ubiquinone] 1 alpha subcomplex subunit 6-like [Amyelois transitella]	Metabolism	Global and overview maps;Energy metabolism	ko01100//Metabolic pathways;ko00190//Oxidative phosphorylation	K03950	-	-	-
Unigene0000737	1716	850	22.5454	15.2331	-0.565624	2.06744e-19	1.27734e-18	no	--	--	-	-	-	-	-	-	-
Unigene0000738	87	161	1.7139	4.3263	1.33585	1.94311e-12	9.05532e-12	yes	--	--	-	-	-	-	-	-	-
Unigene0000739	312	403	14.9294	26.304	0.817126	1.89639e-13	9.28651e-13	no	--	AGAP001454-PA-like protein [Anopheles sinensis]	-	-	-	-	-	-	-
Unigene0000740	33	80	1.0106	3.3418	1.72541	2.09687e-09	8.25668e-09	yes	--	--	-	-	-	-	-	-	-
Unigene0000741	13	28	0.8883	2.6098	1.55482	0.00095196	0.00213303	yes	--	--	-	-	-	-	-	-	-
Unigene0000742	24	27	1.2915	1.9819	0.617837	0.161313	0.223643	no	--	--	-	-	-	-	-	-	-
Unigene0000743	12	7	1.2712	1.0115	-0.329695	0.814613	0.887559	no	--	--	-	-	-	-	-	-	-
Unigene0000744	11	31	0.6259	2.4062	1.94275	0.000107819	0.000277143	yes	--	--	-	-	-	-	-	-	-
Unigene0000745	1326	1725	25.3367	44.9599	0.82741	7.35189e-50	8.76238e-49	no	Uqcrc1	PREDICTED: cytochrome b-c1 complex subunit 1, mitochondrial-like [Amyelois transitella]	-	-	-	-	-	-	-
Unigene0000746	0	0	0.001	0.001	0	notest	notest	notest	--	PREDICTED: rhoGEF domain-containing protein gxcI isoform X1 [Microplitis demolitor]	-	-	-	-	-	-	-
Unigene0000747	77	308	1.8101	9.8763	2.4479	3.76762e-50	4.51207e-49	yes	--	--	-	-	-	-	-	-	-
Unigene0000748	2818	8190	30.2708	120.004	1.98709	0	0	yes	Hil	PREDICTED: kyphoscoliosis peptidase [Papilio xuthus]	-	-	-	-	-	GO:0043169//cation binding	-
Unigene0000749	9	14	0.6548	1.3894	1.08534	0.0933267	0.138536	no	--	Tyrosine recombinase [Operophtera brumata]	Metabolism	Metabolism of cofactors and vitamins;Carbohydrate metabolism;Global and overview maps;Xenobiotics biodegradation and metabolism	ko01100//Metabolic pathways;ko00983//Drug metabolism - other enzymes;ko00980//Metabolism of xenobiotics by cytochrome P450;ko00040//Pentose and glucuronate interconversions;ko00982//Drug metabolism - cytochrome P450;ko00053//Ascorbate and aldarate metabolism;ko00830//Retinol metabolism;ko00860//Porphyrin and chlorophyll metabolism	K00699	-	-	-
Unigene0000750	38	206	0.6879	5.0864	2.88637	3.96077e-41	4.12037e-40	yes	--	--	-	-	-	-	-	-	-
Unigene0000751	26	21	2.3608	2.601	0.139791	0.88313	0.952008	no	--	--	-	-	-	-	-	-	-
Unigene0000752	42	117	2.4021	9.1277	1.92596	4.03153e-15	2.11796e-14	yes	--	putative notch-like protein 5 [Danaus plexippus]	-	-	-	-	-	-	-
Unigene0000753	7	24	0.4842	2.2645	2.22552	0.000114409	0.000293195	yes	--	reverse transcriptase [Danaus plexippus]	-	-	-	-	-	-	-
Unigene0000754	10	30	0.804	3.29	2.03282	6.99188e-05	0.000183053	yes	--	--	-	-	-	-	-	-	-
Unigene0000755	10	25	0.7387	2.5192	1.76991	0.00120499	0.00265409	yes	--	--	-	-	-	-	-	-	-
Unigene0000756	9	22	0.9749	3.2505	1.73734	0.0021191	0.0044582	yes	--	--	-	-	-	-	-	-	-
Unigene0000757	127	177	1.967	3.7394	0.92681	6.12293e-08	2.17705e-07	no	--	Coiled-coil domain-containing protein 74B [Papilio machaon]	-	-	-	-	-	-	-
Unigene0000758	14	46	0.6305	2.8258	2.16409	1.74417e-07	5.97651e-07	yes	--	--	-	-	-	-	-	-	-
Unigene0000759	28	11	0.9805	0.5254	-0.900101	0.0991828	0.1465	no	PNLIPRP1	PREDICTED: inactive pancreatic lipase-related protein 1-like [Amyelois transitella]	-	-	-	-	-	-	-
Unigene0000760	9	24	0.6251	2.2738	1.86295	0.000829453	0.00188468	yes	--	--	-	-	-	-	-	-	-
Unigene0000761	9	20	0.5646	1.7114	1.59988	0.00525564	0.0103104	yes	--	Eukaryotic translation initiation factor 4E, partial [Cyphomyrmex costatus]	-	-	-	-	-	-	-
Unigene0000762	44	76	4.5747	10.7785	1.23641	7.35496e-06	2.15299e-05	yes	--	--	-	-	-	-	-	-	-
Unigene0000763	8	19	0.939	3.042	1.69582	0.00595708	0.0116241	yes	--	endonuclease-reverse transcriptase HmRTE-e01 [Danaus plexippus]	-	-	-	-	-	-	-
Unigene0000764	2	25	0.1672	2.8505	4.09157	1.13739e-07	3.95622e-07	yes	--	--	-	-	-	-	-	-	-
Unigene0000765	38	42	2.6285	3.9629	0.592317	0.0935642	0.138867	no	--	--	-	-	-	-	-	-	-
Unigene0000766	6	20	0.5183	2.3564	2.18473	0.00091941	0.00206792	yes	--	--	-	-	-	-	-	-	-
Unigene0000767	1148	811	33.9828	32.7467	-0.0534552	0.454264	0.547688	no	CPIJ009364	PREDICTED: anamorsin homolog [Amyelois transitella]	-	-	-	-	-	-	-
Unigene0000768	11	11	1.1332	1.5457	0.447858	0.523698	0.611377	no	--	PREDICTED: mitogen-activated protein kinase kinase kinase 13-A-like [Amyelois transitella]	-	-	-	-	-	-	-
Unigene0000769	12	55	0.9812	6.1341	2.64423	7.85989e-11	3.36292e-10	yes	--	--	-	-	-	-	-	-	-
Unigene0000770	6719	1949	37.2886	14.7541	-1.33762	5.4919e-251	2.59665e-249	yes	--	PREDICTED: LOW QUALITY PROTEIN: notch-like protein isoform X1 [Bombyx mori]	-	-	-	-	-	-	-
Unigene0000771	20	15	1.3475	1.3785	0.032814	1	1	no	--	PREDICTED: integrator complex subunit 7 [Amyelois transitella]	-	-	-	-	-	-	-
Unigene0000772	3	8	0.3357	1.2213	1.86317	0.0655022	0.100393	no	gcy-28	PREDICTED: atrial natriuretic peptide receptor 2 [Amyelois transitella]	Metabolism	Nucleotide metabolism	ko00230//Purine metabolism	K12323	-	GO:0016740//transferase activity;GO:0016829//lyase activity;GO:0032550//purine ribonucleoside binding	GO:0006464//cellular protein modification process;GO:0007165//signal transduction;GO:0009165//nucleotide biosynthetic process
Unigene0000773	86	15	8.1378	1.9361	-2.07149	7.90955e-09	2.99377e-08	yes	--	--	-	-	-	-	-	-	-
Unigene0000774	2109	1251	40.0031	32.367	-0.305588	3.15042e-08	1.14403e-07	no	Rbp1	PREDICTED: RNA-binding protein 1-like isoform X2 [Amyelois transitella]	-	-	-	-	-	GO:0097159//organic cyclic compound binding	-
Unigene0000775	1815	729	74.291	40.7021	-0.868084	5.72462e-41	5.94535e-40	no	--	PREDICTED: LOW QUALITY PROTEIN: A disintegrin and metalloproteinase with thrombospondin motifs 3-like [Amyelois transitella]	-	-	-	-	-	GO:0008233//peptidase activity	-
Unigene0000776	4	43	0.1347	1.9759	3.87469	2.38693e-12	1.10835e-11	yes	--	gag-pol protein, partial [Lasius niger]	-	-	-	-	-	-	-
Unigene0000777	5501	8967	74.9337	166.614	1.15282	4.43223e-297	2.41732e-295	yes	FH	PREDICTED: fumarate hydratase, mitochondrial-like [Amyelois transitella]	Metabolism	Global and overview maps;Carbohydrate metabolism	ko01100//Metabolic pathways;ko01200//Carbon metabolism;ko00020//Citrate cycle (TCA cycle);ko00620//Pyruvate metabolism	K01679	-	-	-
Unigene0000778	4411	3600	76.6335	85.3126	0.154784	5.73596e-05	0.000151845	no	--	AGAP013445-PA [Anopheles gambiae str. PEST] [Anopheles gambiae]	-	-	-	-	-	-	-
Unigene0000779	58	37	3.0434	2.6482	-0.200672	0.535011	0.623783	no	PACS1	Phosphofurin acidic cluster sorting protein 1, partial [Papilio xuthus]	-	-	-	-	-	-	-
Unigene0000780	8	6	0.4382	0.4483	0.032875	1	1	no	LCP17	cuticular protein RR-1 motif 42 precursor [Bombyx mori]	-	-	-	-	-	-	-
Unigene0000781	5843	2069	104.199	50.3289	-1.04988	1.35482e-149	4.0401e-148	yes	LDB2	PREDICTED: LIM domain-binding protein 2 [Bombyx mori]	-	-	-	-	-	-	-
Unigene0000782	11	18	0.9105	2.0322	1.15831	0.0429279	0.0689171	no	--	--	-	-	-	-	-	-	-
Unigene0000783	611	859	3.6992	7.0941	0.939406	9.05525e-33	8.05259e-32	no	Polrmt	PREDICTED: DNA-directed RNA polymerase, mitochondrial [Amyelois transitella]	-	-	-	-	-	GO:0016779//nucleotidyltransferase activity	-
Unigene0000784	267	243	4.2466	5.2719	0.312015	0.020128	0.0347498	no	Sox6	PREDICTED: transcription factor egl-13 [Amyelois transitella]	-	-	-	-	-	-	-
Unigene0000785	69	169	1.0106	3.3764	1.74027	1.4074e-18	8.4505e-18	yes	--	polyprotein [Antheraea mylitta]	-	-	-	-	-	-	-
Unigene0000786	18	11	2.0909	1.7429	-0.262634	0.850659	0.921504	no	--	--	-	-	-	-	-	-	-
Unigene0000787	14	28	1.6263	4.4366	1.44786	0.00193496	0.00412737	yes	--	--	-	-	-	-	-	-	-
Unigene0000788	10	12	1.1616	1.9014	0.710949	0.286545	0.370497	no	--	--	-	-	-	-	-	-	-
Unigene0000789	0	0	0.001	0.001	0	notest	notest	notest	--	--	-	-	-	-	-	-	-
Unigene0000790	18	26	1.0106	1.9912	0.978426	0.0359038	0.0585219	no	Vps33b	vacuolar protein sorting (vps33), partial [Pararge aegeria]	-	-	-	-	-	-	-
Unigene0000791	2	26	0.1672	2.9645	4.14814	5.88446e-08	2.09606e-07	yes	--	--	-	-	-	-	-	-	-
Unigene0000792	102	62	3.9632	3.286	-0.270333	0.271744	0.352728	no	--	PREDICTED: mitogen-activated protein kinase-binding protein 1-like [Plutella xylostella]	-	-	-	-	-	-	-
Unigene0000793	3	22	0.2799	2.8003	3.3226	5.71982e-06	1.69213e-05	yes	--	--	-	-	-	-	-	-	-
Unigene0000794	26	53	1.2749	3.5449	1.47536	1.75885e-05	4.916e-05	yes	--	PREDICTED: histone-lysine N-methyltransferase SETMAR-like isoform X2 [Bombyx mori]	Metabolism	Amino acid metabolism	ko00310//Lysine degradation	K11433	-	-	-
Unigene0000795	24	21	2.6508	3.1638	0.255231	0.651948	0.7364	no	--	--	-	-	-	-	-	-	-
Unigene0000796	8	52	0.9105	8.0724	3.14827	1.78095e-12	8.33084e-12	yes	--	moricin-like peptide C5 [Galleria mellonella]	-	-	-	-	-	-	-
Unigene0000797	66	31	1.7011	1.0899	-0.642272	0.0499835	0.079607	no	pol	Retrotransposable element Tf2 155 kDa protein type 1, partial [Bactrocera dorsalis]	-	-	-	-	-	-	-
Unigene0000798	1107	676	6.9703	5.8061	-0.263651	0.00034434	0.000825183	no	XNP	PREDICTED: transcriptional regulator ATRX homolog [Amyelois transitella]	-	-	-	-	-	-	-
Unigene0000799	35	28	2.263	2.4695	0.125982	0.801614	0.878566	no	--	--	-	-	-	-	-	-	-
Unigene0000800	6	23	0.6898	3.607	2.38655	0.00019426	0.000482033	yes	--	--	-	-	-	-	-	-	-
Unigene0000801	14	15	1.6263	2.3767	0.547366	0.458587	0.551679	no	--	--	-	-	-	-	-	-	-
Unigene0000802	1501	2795	15.5965	39.6148	1.34482	3.95474e-173	1.3412e-171	yes	--	--	-	-	-	-	-	-	-
Unigene0000803	315	360	15.7672	24.5797	0.640541	2.04427e-08	7.51715e-08	no	--	--	-	-	-	-	-	-	-
Unigene0000804	1472	350	40.7452	13.215	-1.62445	8.10021e-90	1.56165e-88	yes	GE25944	PREDICTED: phosphotriesterase-related protein [Amyelois transitella]	-	-	-	-	-	-	-
Unigene0000805	307	129	9.5229	5.4582	-0.802976	7.51337e-08	2.65548e-07	no	--	Protein unc-13-like C [Papilio machaon]	-	-	-	-	-	-	-
Unigene0000806	5	27	0.4731	3.485	2.88094	6.26678e-06	1.84255e-05	yes	--	endonuclease-reverse transcriptase [Danaus plexippus]	-	-	-	-	-	-	-
Unigene0000807	160	181	4.4398	6.8509	0.625799	0.000109567	0.00028152	no	SIRT5	PREDICTED: NAD-dependent protein deacylase sirtuin-5, mitochondrial-like [Amyelois transitella]	-	-	-	-	-	-	-
Unigene0000808	101	178	2.9458	7.0815	1.2654	1.84683e-12	8.63141e-12	yes	--	--	-	-	-	-	-	-	-
Unigene0000809	21	6	2.3118	0.901	-1.35942	0.0434142	0.0696109	no	--	THAP domain-containing protein 11 [Exaiptasia pallida]	-	-	-	-	-	-	-
Unigene0000810	56201	11546	460.752	129.117	-1.83531	0	0	yes	ITIH4	PREDICTED: inter-alpha-trypsin inhibitor heavy chain H4-like [Amyelois transitella]	-	-	-	-	-	-	-
Unigene0000811	58	28	2.8775	1.8949	-0.602694	0.0790376	0.119098	no	--	putative RNA-directed DNA polymerase from transposon BS [Operophtera brumata]	-	-	-	-	-	-	-
Unigene0000812	2696	3678	44.8492	83.4594	0.895992	7.8796e-105	1.72303e-103	no	--	PREDICTED: 23 kDa integral membrane protein-like [Amyelois transitella]	Cellular Processes	Transport and catabolism	ko04142//Lysosome	K06497	-	-	-
Unigene0000813	115	105	4.8852	6.0842	0.31665	0.122825	0.176813	no	--	--	-	-	-	-	-	-	-
Unigene0000814	19	4	1.8936	0.5438	-1.79998	0.0169593	0.0295335	yes	--	--	-	-	-	-	-	-	-
Unigene0000815	41	48	2.2716	3.6277	0.675346	0.0338087	0.0555879	no	--	--	-	-	-	-	-	-	-
Unigene0000816	8	12	0.8267	1.6914	1.03278	0.18948	0.257029	no	Nek8	PREDICTED: serine/threonine-protein kinase Nek8-like [Amyelois transitella]	-	-	-	-	-	GO:0016772//transferase activity, transferring phosphorus-containing groups	-
Unigene0000817	4	15	0.4507	2.3052	2.35465	0.00258886	0.00537766	yes	--	--	-	-	-	-	-	-	-
Unigene0000818	85	110	5.0679	8.9461	0.819871	0.00011729	0.000300144	no	--	--	-	-	-	-	-	-	-
Unigene0000819	19	6	2.0255	0.8725	-1.21505	0.0640725	0.0986392	no	--	--	-	-	-	-	-	-	-
Unigene0000820	2	36	0.1407	3.4535	4.61736	3.96394e-11	1.72128e-10	yes	--	--	-	-	-	-	-	-	-
Unigene0000821	2917	1907	62.4694	55.7071	-0.165288	0.000469853	0.00111154	no	ccdc47	PREDICTED: coiled-coil domain-containing protein 47 [Amyelois transitella]	-	-	-	-	-	-	-
Unigene0000822	25	8	1.7656	0.7707	-1.19592	0.0502843	0.0799802	no	--	--	-	-	-	-	-	-	-
Unigene0000823	12	19	0.9957	2.1504	1.11082	0.0502843	0.0799802	no	--	--	-	-	-	-	-	-	-
Unigene0000824	28	358	0.5344	9.3202	4.12437	1.01416e-96	2.0742e-95	yes	--	Retrovirus-related Pol polyprotein from transposon opus-like Protein [Tribolium castaneum]	-	-	-	-	-	-	-
Unigene0000825	91	228	1.31	4.4772	1.77303	2.39593e-25	1.76641e-24	yes	Naa60	PREDICTED: N-alpha-acetyltransferase 60 [Amyelois transitella]	-	-	-	-	-	-	-
Unigene0000826	26	51	2.1207	5.6743	1.4199	3.89189e-05	0.000104722	yes	--	--	-	-	-	-	-	-	-
Unigene0000827	702	655	17.6742	22.4944	0.347921	2.24063e-05	6.19575e-05	no	FeCh	PREDICTED: ferrochelatase, mitochondrial isoform X1 [Amyelois transitella]	Metabolism	Global and overview maps;Metabolism of cofactors and vitamins	ko01100//Metabolic pathways;ko00860//Porphyrin and chlorophyll metabolism	K01772	-	-	-
Unigene0000828	14	6	1.5933	0.9314	-0.774545	0.359514	0.44992	no	--	Modifier of mdg4 [Operophtera brumata]	-	-	-	-	-	-	-
Unigene0000829	8	15	0.7857	2.0095	1.35479	0.0640725	0.0986392	no	--	modifier of mdg4, partial [Pararge aegeria]	-	-	-	-	-	-	-
Unigene0000830	71	48	2.4888	2.2951	-0.116893	0.712508	0.797387	no	--	--	-	-	-	-	-	-	-
Unigene0000831	2	25	0.1676	2.8576	4.09171	1.13739e-07	3.95622e-07	yes	--	--	-	-	-	-	-	-	-
Unigene0000832	1	14	0.1146	2.1881	4.255	3.07011e-05	8.32101e-05	yes	--	--	-	-	-	-	-	-	-
Unigene0000833	20	12	2.1321	1.7449	-0.289131	0.72031	0.805128	no	--	--	-	-	-	-	-	-	-
Unigene0000834	28	112	3.1337	17.0978	2.44787	2.50731e-19	1.54425e-18	yes	--	--	-	-	-	-	-	-	-
Unigene0000835	2	9	0.1732	1.0631	2.61777	0.0117402	0.0214116	yes	betA	PREDICTED: glucose dehydrogenase [FAD, quinone]-like [Amyelois transitella]	-	-	-	-	-	-	-
Unigene0000836	8179	2847	153.325	72.7995	-1.07459	9.24083e-197	3.49979e-195	yes	SelD	PREDICTED: selenide, water dikinase [Amyelois transitella]	Metabolism	Metabolism of other amino acids;Global and overview maps	ko01100//Metabolic pathways;ko00450//Selenocompound metabolism	K01008	-	GO:0032550//purine ribonucleoside binding	-
Unigene0000837	6	1	0.3129	0.0711	-2.13778	0.21882	0.292113	no	--	PREDICTED: LOW QUALITY PROTEIN: stress protein DDR48-like [Plutella xylostella]	-	-	-	-	-	-	-
Unigene0000838	50	267	1.2809	9.3298	2.86469	5.39177e-52	6.64926e-51	yes	--	--	-	-	-	-	-	-	-
Unigene0000839	17	5	1.507	0.6046	-1.31763	0.0785091	0.118354	no	--	--	-	-	-	-	-	-	-
Unigene0000840	20	74	1.092	5.5111	2.33537	1.5678e-12	7.35314e-12	yes	Mpc1	PREDICTED: mitochondrial pyruvate carrier 1 [Amyelois transitella]	-	-	-	-	-	-	-
Unigene0000841	25	9	2.0293	0.9965	-1.02604	0.0803912	0.120961	no	--	--	-	-	-	-	-	-	-
Unigene0000842	5043	5356	95.1722	137.877	0.534768	3.30696e-53	4.14676e-52	no	HASPIN	haspin-like protein [Heliconius erato]	-	-	-	-	-	-	-
Unigene0000843	44	97	1.1255	3.3843	1.58829	3.66451e-10	1.50788e-09	yes	--	Pro-Pol polyprotein, partial [Cyphomyrmex costatus]	-	-	-	-	-	-	-
Unigene0000844	8	46	0.651	5.1056	2.97135	3.32634e-10	1.37161e-09	yes	--	PREDICTED: neurogenic locus notch homolog protein 3-like [Amyelois transitella]	-	-	-	-	-	-	-
Unigene0000845	397	432	13.9164	20.6561	0.569782	3.44236e-08	1.24665e-07	no	--	--	-	-	-	-	-	-	-
Unigene0000846	104	232	1.222	3.7183	1.6054	2.85312e-22	1.92853e-21	yes	ncm	PREDICTED: pre-mRNA-splicing factor CWC22 homolog [Amyelois transitella]	-	-	-	-	-	-	-
Unigene0000847	38	46	1.3036	2.1525	0.723512	0.0298001	0.0497981	no	AMBRA1	Activating molecule in BECN1-regulated autophagy protein 1 [Papilio xuthus]	Cellular Processes	Transport and catabolism	ko04140//Autophagy - animal;ko04137//Mitophagy - animal	K17985	-	-	-
Unigene0000848	211	225	10.9352	15.9059	0.540582	0.000147076	0.00036992	no	--	PREDICTED: regulation of enolase protein 1-like [Amyelois transitella]	-	-	-	-	-	-	-
Unigene0000849	1453	2389	84.246	188.942	1.16526	8.11977e-119	1.96311e-117	yes	--	PREDICTED: coiled-coil-helix-coiled-coil-helix domain-containing protein 10, mitochondrial-like [Amyelois transitella]	-	-	-	-	-	-	-
Unigene0000850	3050	1057	36.9585	17.471	-1.08094	1.03315e-94	2.08221e-93	yes	RBM12	RNA-binding protein [Pararge aegeria]	-	-	-	-	-	-	-
Unigene0000851	447	486	17.7362	26.3037	0.568569	5.54512e-09	2.12886e-08	no	C21orf2	leucine rich repeat protein, partial [Papilio polytes]	-	-	-	-	-	-	-
Unigene0000852	10	24	0.5469	1.7903	1.71085	0.00189492	0.00404589	yes	--	Pro-Pol polyprotein [Toxocara canis]	-	-	-	-	-	-	-
Unigene0000853	11	8	1.2911	1.2808	-0.0115555	1	1	no	--	--	-	-	-	-	-	-	-
Unigene0000854	375	272	3.599	3.5608	-0.0153947	0.937929	1	no	puf	PREDICTED: ubiquitin carboxyl-terminal hydrolase 34 [Amyelois transitella]	-	-	-	-	-	-	-
Unigene0000855	7	2	0.6997	0.2727	-1.35942	0.289161	0.370743	no	--	--	-	-	-	-	-	-	-
Unigene0000856	45	116	2.4892	8.7524	1.814	8.72569e-14	4.33207e-13	yes	--	--	-	-	-	-	-	-	-
Unigene0000857	65	60	3.343	4.2092	0.332403	0.244381	0.322873	no	--	--	-	-	-	-	-	-	-
Unigene0000858	6	15	0.6946	2.3686	1.76978	0.0169593	0.0295335	yes	--	--	-	-	-	-	-	-	-
Unigene0000859	3090	1497	19.0785	12.6077	-0.597643	2.48483e-34	2.27811e-33	no	poe	PREDICTED: E3 ubiquitin-protein ligase UBR4 [Amyelois transitella]	-	-	-	-	-	-	-
Unigene0000860	3	14	0.3369	2.1443	2.67011	0.00131833	0.00288703	yes	--	--	-	-	-	-	-	-	-
Unigene0000861	15	14	1.7855	2.2732	0.348396	0.711273	0.796173	no	--	--	-	-	-	-	-	-	-
Unigene0000862	161	145	2.1531	2.645	0.296852	0.0880525	0.131962	no	--	PREDICTED: leucine-rich repeat-containing protein 15 [Amyelois transitella]	-	-	-	-	-	-	-
Unigene0000863	79	213	9.4371	34.7072	1.87882	1.56141e-25	1.15618e-24	yes	--	--	-	-	-	-	-	-	-
Unigene0000864	1	10	0.1195	1.6294	3.76926	0.00636217	0.0122809	yes	--	Gag-pol polyprotein, partial [Operophtera brumata]	-	-	-	-	-	-	-
Unigene0000865	6	38	0.2968	2.564	3.11083	2.88644e-09	1.12741e-08	yes	--	hypothetical protein g.2276, partial [Pectinophora gossypiella]	-	-	-	-	-	-	-
Unigene0000866	3	7	0.3609	1.1488	1.67046	0.109463	0.159818	no	--	--	-	-	-	-	-	-	-
Unigene0000867	692	1046	9.9451	20.5051	1.04392	2.41084e-46	2.72948e-45	yes	--	PREDICTED: 23 kDa integral membrane protein-like [Amyelois transitella]	-	-	-	-	-	-	-
Unigene0000868	3	14	0.3546	2.2572	2.67027	0.00131833	0.00288703	yes	--	--	-	-	-	-	-	-	-
Unigene0000869	3	12	0.3485	1.9014	2.44783	0.0074061	0.014138	yes	--	--	-	-	-	-	-	-	-
Unigene0000870	64	73	1.7084	2.658	0.637695	0.013591	0.0245028	no	--	--	-	-	-	-	-	-	-
Unigene0000871	17	2	2.0094	0.3225	-2.63939	0.00756354	0.0143855	yes	--	PREDICTED: neurofibromin-like, partial [Amyelois transitella]	-	-	-	-	-	-	-
Unigene0000872	7	9	0.6699	1.1749	0.81052	0.454681	0.547688	no	--	PREDICTED: uncharacterized protein LOC106131720 [Amyelois transitella]	-	-	-	-	-	-	-
Unigene0000873	154	244	2.7846	6.0182	1.11186	8.13079e-14	4.04372e-13	yes	--	G protein pathway suppressor 2, partial [Pararge aegeria]	-	-	-	-	-	-	-
Unigene0000874	52	71	2.0345	3.7892	0.897219	0.00085094	0.00193186	no	--	PREDICTED: uncharacterized protein LOC103309804 [Acyrthosiphon pisum]	-	-	-	-	-	-	-
Unigene0000875	10	8	1.1081	1.2092	0.125965	1	1	no	--	ORF [Drosophila melanogaster]	-	-	-	-	-	-	-
Unigene0000876	4	15	0.4185	2.1405	2.35465	0.00258886	0.00537766	yes	--	--	-	-	-	-	-	-	-
Unigene0000877	410	588	9.0925	17.7872	0.96809	1.74987e-24	1.26143e-23	no	tc3a	transposable element tc3 transposase [Lasius niger]	-	-	-	-	-	-	-
Unigene0000878	24	23	2.8269	3.6953	0.386471	0.382255	0.475968	no	--	--	-	-	-	-	-	-	-
Unigene0000879	7	24	0.6322	2.9566	2.22549	0.000114409	0.000293195	yes	--	--	-	-	-	-	-	-	-
Unigene0000880	255	185	2.4964	2.4704	-0.0151045	0.962131	1	no	Unc5b	PREDICTED: netrin receptor UNC5C-like [Amyelois transitella]	-	-	-	-	-	-	-
Unigene0000881	175	51	13.5834	5.3997	-1.33089	9.80019e-10	3.92987e-09	yes	--	Glucose-dependent insulinotropic receptor, partial [Camponotus floridanus]	-	-	-	-	-	-	-
Unigene0000882	727	1005	4.0023	7.547	0.915074	3.76342e-36	3.57056e-35	no	--	polyprotein [Antheraea mylitta]	-	-	-	-	-	-	-
Unigene0000883	1701	4989	28.3249	113.32	2.00026	0	0	yes	--	PREDICTED: extensin isoform X3 [Amyelois transitella]	-	-	-	-	-	-	-
Unigene0000884	21	19	1.5412	1.9021	0.303539	0.636168	0.720578	no	--	--	-	-	-	-	-	-	-
Unigene0000885	0	27	0.001	3.9386	11.9435	3.80158e-09	1.47235e-08	yes	--	PREDICTED: uncharacterized protein LOC107218310 [Neodiprion lecontei]	-	-	-	-	-	-	-
Unigene0000886	12	10	1.1015	1.2521	0.18488	0.831904	0.904075	no	--	--	-	-	-	-	-	-	-
Unigene0000887	11	2	1.1508	0.2854	-2.01158	0.0923899	0.1375	no	--	--	-	-	-	-	-	-	-
Unigene0000888	1126	1338	29.5415	47.8828	0.696764	7.50737e-30	6.23747e-29	no	--	hypothetical protein RR46_04711 [Papilio xuthus]	-	-	-	-	-	-	-
Unigene0000889	69	16	4.3939	1.3898	-1.66062	5.89714e-06	1.73907e-05	yes	--	PREDICTED: uncharacterized protein LOC105841516 [Bombyx mori]	-	-	-	-	-	-	-
Unigene0000890	50	97	1.6594	4.3913	1.40399	2.00924e-08	7.3898e-08	yes	wdr4	PREDICTED: tRNA (guanine-N(7)-)-methyltransferase non-catalytic subunit wuho [Amyelois transitella]	-	-	-	-	-	-	-
Unigene0000891	3	10	0.3497	1.59	2.18484	0.0225028	0.0382446	yes	--	--	-	-	-	-	-	-	-
Unigene0000892	1080	1381	8.5584	14.9276	0.802569	3.58679e-39	3.59885e-38	no	TOMM70	PREDICTED: mitochondrial import receptor subunit TOM70 [Amyelois transitella]	-	-	-	-	-	-	-
Unigene0000893	59	13	1.6535	0.497	-1.73421	3.02082e-05	8.25279e-05	yes	Oaz	PREDICTED: zinc finger protein 423 homolog [Amyelois transitella]	-	-	-	-	-	-	-
Unigene0000894	9	10	0.9329	1.4139	0.599886	0.503661	0.591576	no	--	--	-	-	-	-	-	-	-
Unigene0000895	8	2	0.6015	0.2051	-1.55224	0.343873	0.431751	no	--	--	-	-	-	-	-	-	-
Unigene0000896	15	12	1.6092	1.7561	0.126031	1	1	no	--	--	-	-	-	-	-	-	-
Unigene0000897	12	4	1.3988	0.636	-1.13709	0.301941	0.385012	no	--	--	-	-	-	-	-	-	-
Unigene0000898	49	69	5.7918	11.1248	0.941696	0.000691612	0.00158519	no	sun	PREDICTED: protein stunted-like isoform X1 [Dendroctonus ponderosae]	Metabolism	Energy metabolism;Global and overview maps	ko01100//Metabolic pathways;ko00190//Oxidative phosphorylation	K02135	-	GO:0015078//hydrogen ion transmembrane transporter activity;GO:0019829//cation-transporting ATPase activity	-
Unigene0000899	32	17	1.4627	1.0599	-0.464706	0.312909	0.397963	no	Arc1	Retrovirus-related Pol polyprotein from transposon 17.6 [Operophtera brumata]	-	-	-	-	-	-	-
Unigene0000900	27	37	1.6843	3.1484	0.90247	0.0170323	0.0296469	no	--	--	-	-	-	-	-	-	-
Unigene0000901	43	1768	0.4469	25.0664	5.80966	0	0	yes	Gld	PREDICTED: glucose dehydrogenase [FAD, quinone]-like [Amyelois transitella]	Metabolism	Carbohydrate metabolism;Global and overview maps	ko01100//Metabolic pathways;ko00030//Pentose phosphate pathway	K00115	-	-	-
Unigene0000902	113	238	1.9972	5.7378	1.52252	2.23967e-21	1.46993e-20	yes	Ache	PREDICTED: esterase FE4-like [Amyelois transitella]	-	-	-	-	-	-	-
Unigene0000903	2	11	0.2159	1.62	2.90756	0.0034275	0.00699009	yes	--	--	-	-	-	-	-	-	-
Unigene0000904	52	63	1.4782	2.4429	0.724753	0.0120949	0.021998	no	--	--	-	-	-	-	-	-	-
Unigene0000905	14	4	1.6319	0.636	-1.35945	0.143633	0.201217	no	--	--	-	-	-	-	-	-	-
Unigene0000906	4	6	0.3473	0.7106	1.03286	0.343873	0.431751	no	--	--	-	-	-	-	-	-	-
Unigene0000907	3	8	0.3534	1.2853	1.86273	0.0655022	0.100393	no	--	--	-	-	-	-	-	-	-
Unigene0000908	4	16	0.3662	1.9978	2.44771	0.00149764	0.00324958	yes	Ca-alpha1D	PREDICTED: voltage-dependent L-type calcium channel subunit alpha-1S-like, partial [Amyelois transitella]	Environmental Information Processing	Signal transduction	ko04010//MAPK signaling pathway;ko04020//Calcium signaling pathway	K04851	-	-	-
Unigene0000909	124	88	2.3428	2.2679	-0.0468768	0.89058	0.959345	no	Nach	PREDICTED: sodium channel protein Nach-like [Amyelois transitella]	-	-	-	-	-	-	-
Unigene0000910	153394	41395	5316.2	1956.91	-1.44182	0	0	yes	sta	PREDICTED: 40S ribosomal protein SA [Amyelois transitella]	Genetic Information Processing	Translation	ko03010//Ribosome	K02998	GO:0015935//small ribosomal subunit	GO:0005198//structural molecule activity	GO:0010467//gene expression
Unigene0000911	652	722	14.0884	21.2804	0.595017	2.08884e-13	1.02142e-12	no	SLC25A46	PREDICTED: solute carrier family 25 member 46 [Amyelois transitella]	-	-	-	-	-	-	-
Unigene0000912	9	11	0.6213	1.0358	0.737384	0.383562	0.476563	no	Nf1	Neurofibromin [Papilio machaon]	-	-	-	-	-	-	-
Unigene0000913	5	19	0.3662	1.8979	2.3737	0.000916869	0.00206769	yes	--	--	-	-	-	-	-	-	-
Unigene0000914	296	240	16.0568	17.7586	0.145333	0.284719	0.368775	no	--	Hypothetical protein [Pararge aegeria]	-	-	-	-	-	-	-
Unigene0000915	14	28	1.197	3.2655	1.44788	0.00193496	0.00412737	yes	--	--	-	-	-	-	-	-	-
Unigene0000916	4	16	0.4745	2.5888	2.4478	0.00149764	0.00324958	yes	--	--	-	-	-	-	-	-	-
Unigene0000917	9	0	1.0419	0.001	-10.025	0.00782344	0.0146726	yes	--	--	-	-	-	-	-	-	-
Unigene0000918	12	8	1.4085	1.2808	-0.137114	1	1	no	--	--	-	-	-	-	-	-	-
Unigene0000919	8	9	0.7445	1.1424	0.617724	0.629207	0.713344	no	--	--	-	-	-	-	-	-	-
Unigene0000920	27	10	3.1914	1.6123	-0.985069	0.0654858	0.100393	no	--	--	-	-	-	-	-	-	-
Unigene0000921	0	25	0.001	3.0964	11.5964	7.59254e-09	2.88226e-08	yes	--	--	-	-	-	-	-	-	-
Unigene0000922	10	4	1.1779	0.6427	-0.874	0.424115	0.520225	no	fj	PREDICTED: protein four-jointed [Amyelois transitella]	Environmental Information Processing	Signal transduction	ko04391//Hippo signaling pathway -fly	K16674	-	-	-
Unigene0000923	241	559	3.7866	11.9805	1.66171	2.32167e-53	2.91813e-52	yes	Klp68D	PREDICTED: kinesin-like protein Klp68D [Bombyx mori]	-	-	-	-	-	-	-
Unigene0000924	20	14	1.9758	1.8865	-0.0667248	1	1	no	--	--	-	-	-	-	-	-	-
Unigene0000925	13	44	0.7397	3.4152	2.20696	1.68122e-07	5.76769e-07	yes	Wdfy3	PREDICTED: WD repeat and FYVE domain-containing protein 3 isoform X3 [Papilio xuthus]	-	-	-	-	-	-	-
Unigene0000926	2	21	0.2348	3.3622	3.8399	3.01494e-06	9.19492e-06	yes	--	--	-	-	-	-	-	-	-
Unigene0000927	1	12	0.1059	1.734	4.03333	0.00183717	0.00393027	yes	--	--	-	-	-	-	-	-	-
Unigene0000928	5	12	0.5869	1.9213	1.7109	0.0309574	0.0515991	no	--	--	-	-	-	-	-	-	-
Unigene0000929	576	247	4.6959	2.7468	-0.77365	1.71439e-12	8.03157e-12	no	Ift140	PREDICTED: intraflagellar transport protein 140 homolog [Amyelois transitella]	-	-	-	-	-	-	-
Unigene0000930	1024	20884	31.881	886.901	4.798	0	0	yes	PCP36	PREDICTED: cuticle protein 3-like [Amyelois transitella]	-	-	-	-	-	-	-
Unigene0000931	0	0	0.001	0.001	0	notest	notest	notest	CaBP1	PREDICTED: protein disulfide-isomerase A6 [Bombus terrestris]	Genetic Information Processing	Folding, sorting and degradation	ko04141//Protein processing in endoplasmic reticulum	K09584	-	-	-
Unigene0000932	6	19	0.7774	3.3579	2.11083	0.00250938	0.00522917	yes	--	--	-	-	-	-	-	-	-
Unigene0000933	23	5	2.9348	0.8703	-1.75368	0.00939996	0.0174834	yes	--	--	-	-	-	-	-	-	-
Unigene0000934	0	12	0.001	2.1208	11.0504	0.000245094	0.000598928	yes	--	--	-	-	-	-	-	-	-
Unigene0000935	12	22	0.8583	2.1463	1.3223	0.0167675	0.0292568	yes	--	--	-	-	-	-	-	-	-
Unigene0000936	59	74	2.4537	4.1979	0.774709	0.00245208	0.00512206	no	--	PREDICTED: remodeling and spacing factor 1 [Amyelois transitella]	-	-	-	-	-	-	-
Unigene0000937	8	15	0.8528	2.1812	1.35484	0.0640725	0.0986392	no	--	--	-	-	-	-	-	-	-
Unigene0000938	357	148	3.736	2.1127	-0.822407	3.74733e-09	1.45483e-08	no	RTase	PREDICTED: RNA-directed DNA polymerase from mobile element jockey-like [Amyelois transitella]	-	-	-	-	-	-	-
Unigene0000939	16	4	1.7387	0.5929	-1.55215	0.0636923	0.098338	no	--	PREDICTED: zinc finger protein 184-like [Branchiostoma belcheri]	-	-	-	-	-	-	-
Unigene0000940	16	4	1.9743	0.6733	-1.55202	0.0636923	0.098338	no	--	--	-	-	-	-	-	-	-
Unigene0000941	2	42	0.1234	3.5346	4.84013	3.6663e-13	1.77004e-12	yes	--	--	-	-	-	-	-	-	-
Unigene0000942	651	224	7.6067	3.5702	-1.09127	1.01195e-23	7.14436e-23	yes	--	PREDICTED: hemicentin-2-like isoform X4 [Amyelois transitella]	-	-	-	-	-	-	-
Unigene0000943	2	21	0.2581	3.6972	3.84043	3.01494e-06	9.19492e-06	yes	--	--	-	-	-	-	-	-	-
Unigene0000944	21	21	2.3819	3.249	0.447883	0.441281	0.539472	no	--	--	-	-	-	-	-	-	-
Unigene0000945	12660	10122	137.706	150.181	0.125109	8.48467e-06	2.46205e-05	no	LAMP1	PREDICTED: flocculation protein FLO11-like [Amyelois transitella]	Cellular Processes	Transport and catabolism	ko04142//Lysosome;ko04140//Autophagy - animal;ko04145//Phagosome	K06528	-	-	-
Unigene0000946	12	80	0.9932	9.032	3.18489	2.35029e-18	1.40015e-17	yes	--	Retrotransposable element, partial [Anoplophora glabripennis]	-	-	-	-	-	-	-
Unigene0000947	1056	2048	41.1251	108.793	1.4035	4.98584e-134	1.35172e-132	yes	GST1	PREDICTED: glutathione S-transferase 1-like [Amyelois transitella]	Organismal Systems;Metabolism	Xenobiotics biodegradation and metabolism;Metabolism of other amino acids;Aging	ko04212//Longevity regulating pathway - worm;ko00983//Drug metabolism - other enzymes;ko00480//Glutathione metabolism;ko00980//Metabolism of xenobiotics by cytochrome P450;ko00982//Drug metabolism - cytochrome P450	K00799	-	-	-
Unigene0000948	7	27	0.6271	3.2996	2.39552	2.27037e-05	6.27135e-05	yes	--	PREDICTED: gastrula zinc finger protein XlCGF17.1-like, partial [Priapulus caudatus]	-	-	-	-	-	-	-
Unigene0000949	24	49	0.9812	2.7325	1.4776	2.32053e-05	6.40102e-05	yes	--	Major sperm protein 55/57 [Trichinella sp. T9]	-	-	-	-	-	-	-
Unigene0000950	11	18	0.9082	2.0272	1.15841	0.0429279	0.0689171	no	--	--	-	-	-	-	-	-	-
Unigene0000951	4166	6168	77.1094	155.726	1.01403	1.10936e-187	4.02968e-186	yes	--	PREDICTED: uncharacterized protein LOC106139416 [Amyelois transitella]	-	-	-	-	-	-	-
Unigene0000952	5	14	0.5952	2.2732	1.93328	0.0118586	0.0215798	yes	--	--	-	-	-	-	-	-	-
Unigene0000953	13	16	0.993	1.6671	0.747475	0.265279	0.345647	no	--	--	-	-	-	-	-	-	-
Unigene0000954	79	105	1.4801	2.6834	0.858367	9.87649e-05	0.000255136	no	--	--	-	-	-	-	-	-	-
Unigene0000955	11	13	1.3002	2.096	0.688905	0.307748	0.391801	no	--	--	-	-	-	-	-	-	-
Unigene0000956	19	76	0.8206	4.4772	2.44785	1.61699e-13	7.95068e-13	yes	CSR1	PREDICTED: CRAL-TRIO domain-containing protein C3H8.02 [Amyelois transitella]	-	-	-	-	-	-	-
Unigene0000957	9	4	0.994	0.6026	-0.722045	0.58118	0.668814	no	--	--	-	-	-	-	-	-	-
Unigene0000958	2	18	0.2601	3.1935	3.618	2.11617e-05	5.85679e-05	yes	--	--	-	-	-	-	-	-	-
Unigene0000959	27	2	1.7834	0.1802	-3.30696	4.97586e-05	0.000132277	yes	Atp1a4	PREDICTED: sodium/potassium-transporting ATPase subunit alpha-like [Amyelois transitella]	-	-	-	-	GO:0016020//membrane	GO:0016787//hydrolase activity;GO:0043167//ion binding	GO:0006814//sodium ion transport
Unigene0000960	3	12	0.3662	1.9978	2.44771	0.0074061	0.014138	yes	--	--	-	-	-	-	-	-	-
Unigene0000961	4	13	0.5143	2.28	2.14835	0.00756354	0.0143855	yes	--	--	-	-	-	-	-	-	-
Unigene0000962	12	7	1.225	0.9747	-0.329752	0.814613	0.887559	no	--	--	-	-	-	-	-	-	-
Unigene0000963	0	27	0.001	3.1812	11.6354	3.80158e-09	1.47235e-08	yes	--	--	-	-	-	-	-	-	-
Unigene0000964	466	444	2.5385	3.2992	0.37814	0.000126559	0.00032063	no	DNAH8	PREDICTED: dynein heavy chain 8, axonemal [Amyelois transitella]	-	-	-	-	-	-	-
Unigene0000965	13	4	1.5925	0.6684	-1.25251	0.210297	0.28296	no	Znf219	PREDICTED: zinc finger protein Xfin-like [Amyelois transitella]	-	-	-	-	-	-	-
Unigene0000966	8	14	0.5568	1.3291	1.25522	0.0933267	0.138536	no	--	--	-	-	-	-	-	-	-
Unigene0000967	237	226	12.5927	16.3798	0.37933	0.0065868	0.0126948	no	tko	PREDICTED: 40S ribosomal protein S12, mitochondrial [Amyelois transitella]	Genetic Information Processing	Translation	ko03010//Ribosome	K02950	GO:0044391//ribosomal subunit	-	GO:0010467//gene expression
Unigene0000968	110	112	2.3468	3.2593	0.473867	0.0192762	0.0333225	no	Bace1	PREDICTED: beta-secretase 1-like [Amyelois transitella]	-	-	-	-	-	-	-
Unigene0000969	97	151	4.6349	9.8418	1.08638	8.38647e-09	3.16465e-08	yes	--	PREDICTED: juvenile hormone-binding protein-like [Amyelois transitella]	-	-	-	-	-	-	-
Unigene0000970	43	245	0.7185	5.5842	2.95829	7.809e-50	9.30421e-49	yes	--	--	-	-	-	-	-	-	-
Unigene0000971	8	43	0.4522	3.3152	2.87406	3.40032e-09	1.32258e-08	yes	--	--	-	-	-	-	-	-	-
Unigene0000972	14	19	1.371	2.538	0.888463	0.121765	0.176201	no	--	--	-	-	-	-	-	-	-
Unigene0000973	21	17	1.4738	1.6274	0.143028	0.871537	0.941114	no	--	Modifier of mdg4 [Operophtera brumata]	-	-	-	-	-	-	-
Unigene0000974	14	12	1.1071	1.2944	0.225498	0.84512	0.916381	no	--	PREDICTED: zinc finger protein 583-like [Amyelois transitella]	-	-	-	-	-	-	-
Unigene0000975	33	89	0.6633	2.4401	1.87921	2.27233e-11	1.00212e-10	yes	bre-4	PREDICTED: beta-1,4-N-acetylgalactosaminyltransferase bre-4 [Amyelois transitella]	-	-	-	-	-	-	-
Unigene0000976	6	10	0.7219	1.6411	1.18479	0.210297	0.28296	no	--	--	-	-	-	-	-	-	-
Unigene0000977	139	362	2.5671	9.1195	1.82882	1.59299e-40	1.6398e-39	yes	--	--	-	-	-	-	-	-	-
Unigene0000978	21	9	1.751	1.0236	-0.774527	0.265279	0.345647	no	--	--	-	-	-	-	-	-	-
Unigene0000979	21	15	2.2038	2.1472	-0.0375367	1	1	no	--	--	-	-	-	-	-	-	-
Unigene0000980	18	10	1.8375	1.3924	-0.400171	0.57186	0.660656	no	--	--	-	-	-	-	-	-	-
Unigene0000981	269	145	8.5488	6.2857	-0.443649	0.00360464	0.00733612	no	CTRB1	PREDICTED: brachyurin-like [Amyelois transitella]	-	-	-	-	-	-	-
Unigene0000982	54	87	2.0393	4.4817	1.13597	5.27137e-06	1.5653e-05	yes	--	--	-	-	-	-	-	-	-
Unigene0000983	14	9	1.8001	1.5784	-0.189614	1	1	no	--	--	-	-	-	-	-	-	-
Unigene0000984	608	308	22.3842	15.4674	-0.53325	1.7618e-07	6.03638e-07	no	--	PREDICTED: mitogen-activated protein kinase-binding protein 1-like [Plutella xylostella]	-	-	-	-	-	-	-
Unigene0000985	100	95	3.0051	3.8941	0.373877	0.0869342	0.130443	no	--	--	-	-	-	-	-	-	-
Unigene0000986	167	113	5.3324	4.9217	-0.115628	0.549307	0.636889	no	--	PREDICTED: radial spoke head 1 homolog [Amyelois transitella]	-	-	-	-	-	-	-
Unigene0000987	60	185	1.5359	6.4596	2.07236	4.52394e-25	3.31303e-24	yes	HTD2	Armadillo repeat-containing protein 7 [Papilio xuthus]	-	-	-	-	-	-	-
Unigene0000988	89	31	3.6122	1.7162	-1.07366	0.000268904	0.000655781	yes	--	--	-	-	-	-	-	-	-
Unigene0000989	0	0	0.001	0.001	0	notest	notest	notest	--	--	-	-	-	-	-	-	-
Unigene0000990	25	4	0.5189	0.1132	-2.19658	0.00152433	0.00330515	yes	--	PREDICTED: cell wall protein AWA1-like isoform X13 [Amyelois transitella]	-	-	-	-	-	-	-
Unigene0000991	0	0	0.001	0.001	0	notest	notest	notest	--	--	-	-	-	-	-	-	-
Unigene0000992	1	0	0.1199	0.001	-6.90569	1	1	no	--	--	-	-	-	-	-	-	-
Unigene0000993	5	4	0.6332	0.691	0.126024	1	1	no	--	--	-	-	-	-	-	-	-
Unigene0000994	424	245	13.513	10.6507	-0.3434	0.0034434	0.00701945	no	isoc1	PREDICTED: isochorismatase domain-containing protein 1-like isoform X2 [Amyelois transitella]	-	-	-	-	-	-	-
Unigene0000995	24	68	0.607	2.3458	1.95031	2.02357e-09	7.98067e-09	yes	--	Transposon Ty3-I Gag-Pol polyprotein [Papilio xuthus]	-	-	-	-	-	-	-
Unigene0000996	5	5	0.6404	0.8736	0.448	0.753968	0.835291	no	--	PREDICTED: COMM domain-containing protein 2-like isoform X1 [Bombyx mori]	-	-	-	-	-	-	-
Unigene0000997	0	0	0.001	0.001	0	notest	notest	notest	--	--	-	-	-	-	-	-	-
Unigene0000998	115	244	1.5097	4.3694	1.53317	5.42151e-22	3.6317e-21	yes	--	CLUMA_CG011061, isoform A [Clunio marinus]	-	-	-	-	-	-	-
Unigene0000999	13	15	1.1115	1.7494	0.654352	0.345268	0.433153	no	--	Oxysterol binding protein [Operophtera brumata]	-	-	-	-	-	-	-
Unigene0001000	306	474	3.7745	7.9753	1.07925	5.1724e-24	3.68167e-23	yes	Smg6	PREDICTED: telomerase-binding protein EST1A isoform X2 [Amyelois transitella]	Genetic Information Processing	Translation	ko03015//mRNA surveillance pathway	K11124	-	-	-
Unigene0001001	8	13	0.9981	2.2124	1.14836	0.134014	0.18867	no	--	--	-	-	-	-	-	-	-
Unigene0001002	5	12	0.5028	1.646	1.71091	0.0309574	0.0515991	no	--	GH23797 [Drosophila grimshawi]	-	-	-	-	-	-	-
Unigene0001003	6	6	0.4462	0.6086	0.447804	0.774482	0.8526	no	--	--	-	-	-	-	-	-	-
Unigene0001004	4	5	0.4022	0.6858	0.769875	0.507911	0.594323	no	--	--	-	-	-	-	-	-	-
Unigene0001005	255	481	3.6337	9.3495	1.36345	9.08388e-35	8.41088e-34	yes	slc5a8	PREDICTED: sodium-coupled monocarboxylate transporter 1 [Amyelois transitella]	-	-	-	-	-	-	-
Unigene0001006	220	116	9.1495	6.5805	-0.475496	0.00513847	0.010092	no	--	PREDICTED: reticulon-4-interacting protein 1 homolog, mitochondrial-like, partial [Papilio xuthus]	-	-	-	-	-	-	-
Unigene0001007	10	33	1.1779	5.302	2.17032	1.5694e-05	4.39737e-05	yes	--	--	-	-	-	-	-	-	-
Unigene0001008	25776	12386	513.186	336.372	-0.609425	6.91034e-125	1.75606e-123	no	PCP36a	PREDICTED: pupal cuticle protein 36-like [Plutella xylostella]	-	-	-	-	-	-	-
Unigene0001009	14	5	1.6665	0.8118	-1.03763	0.238097	0.314894	no	slc5a8	PREDICTED: sodium-coupled monocarboxylate transporter 1-like [Amyelois transitella]	-	-	-	-	-	-	-
Unigene0001010	3	6	0.3271	0.8922	1.44764	0.179786	0.245243	no	--	--	-	-	-	-	-	-	-
Unigene0001011	16	53	0.7158	3.2342	2.17578	8.52581e-09	3.21495e-08	yes	--	seminal fluid protein HACP044 [Heliconius erato]	-	-	-	-	-	-	-
Unigene0001012	1	10	0.1243	1.6956	3.7699	0.00636217	0.0122809	yes	--	--	-	-	-	-	-	-	-
Unigene0001013	4	19	0.3271	2.1191	2.69565	0.000279321	0.000675531	yes	--	--	-	-	-	-	-	-	-
Unigene0001014	490	1757	9.6248	47.0757	2.29015	1.09118e-236	4.88089e-235	yes	AGAP006646	PREDICTED: probable hydroxyacid-oxoacid transhydrogenase, mitochondrial isoform X2 [Amyelois transitella]	-	-	-	-	-	-	-
Unigene0001015	15	8	1.7014	1.2377	-0.459061	0.677817	0.762935	no	--	--	-	-	-	-	-	-	-
Unigene0001016	71	112	2.0925	4.5026	1.10553	5.584e-07	1.82489e-06	yes	ZEU1	PREDICTED: thymidylate kinase [Amyelois transitella]	Metabolism	Global and overview maps;Nucleotide metabolism	ko01100//Metabolic pathways;ko00240//Pyrimidine metabolism	K00943	-	-	GO:0006796//phosphate-containing compound metabolic process
Unigene0001017	150	259	2.9412	6.9273	1.23589	4.40387e-17	2.51587e-16	yes	TDH	PREDICTED: L-threonine 3-dehydrogenase, mitochondrial [Amyelois transitella]	Metabolism	Amino acid metabolism	ko00260//Glycine, serine and threonine metabolism	K15789	-	GO:0048037//cofactor binding	-
Unigene0001018	241	414	4.2328	9.9184	1.2285	8.64934e-26	6.45069e-25	yes	RASA1	PREDICTED: ras GTPase-activating protein 1 [Amyelois transitella]	Environmental Information Processing	Signal transduction	ko04010//MAPK signaling pathway;ko04013//MAPK signaling pathway - fly	K04352	-	-	-
Unigene0001019	0	0	0.001	0.001	0	notest	notest	notest	--	--	-	-	-	-	-	-	-
Unigene0001020	12	4	0.9908	0.4505	-1.13707	0.301941	0.385012	no	--	--	-	-	-	-	-	-	-
Unigene0001021	388	343	8.8553	10.6782	0.270055	0.0146597	0.0263152	no	WARS	PREDICTED: tryptophan--tRNA ligase, cytoplasmic [Amyelois transitella]	Genetic Information Processing	Translation	ko00970//Aminoacyl-tRNA biosynthesis	K01867	GO:0044424//intracellular part	GO:0004812//aminoacyl-tRNA ligase activity;GO:0032550//purine ribonucleoside binding	GO:0006418//tRNA aminoacylation for protein translation
Unigene0001022	36	86	0.8769	2.8574	1.70422	1.03666e-09	4.15209e-09	yes	--	Zinc finger DNA binding protein [Operophtera brumata]	-	-	-	-	-	-	-
Unigene0001023	6	14	0.7926	2.5228	1.67036	0.0266814	0.0448355	yes	--	--	-	-	-	-	-	-	-
Unigene0001024	243	507	2.4226	6.8946	1.50891	3.31163e-42	3.49676e-41	yes	--	--	-	-	-	-	-	-	-
Unigene0001025	10	24	0.5983	1.9588	1.71103	0.00189492	0.00404589	yes	--	PREDICTED: serine-protein kinase ATM isoform X1 [Amyelois transitella]	Environmental Information Processing;Genetic Information Processing;Cellular Processes	Signal transduction;Cell growth and death;Replication and repair	ko04068//FoxO signaling pathway;ko04214//Apoptosis - fly;ko03440//Homologous recombination	K04728	-	-	-
Unigene0001026	18	60	0.3709	1.6863	2.18476	1.21954e-09	4.86143e-09	yes	PLB1	PREDICTED: phospholipase B1, membrane-associated-like [Amyelois transitella]	Metabolism	Lipid metabolism;Global and overview maps	ko01100//Metabolic pathways;ko00564//Glycerophospholipid metabolism;ko00590//Arachidonic acid metabolism;ko00565//Ether lipid metabolism;ko00592//alpha-Linolenic acid metabolism;ko00591//Linoleic acid metabolism	K14621	-	-	-
Unigene0001027	5	13	0.6631	2.3518	1.82647	0.0192663	0.0333084	yes	--	endonuclease-reverse transcriptase [Danaus plexippus]	-	-	-	-	-	-	-
Unigene0001028	2	9	0.2315	1.4211	2.61792	0.0117402	0.0214116	yes	--	--	-	-	-	-	-	-	-
Unigene0001029	6	7	0.5775	0.919	0.670244	0.58118	0.668814	no	--	PREDICTED: tropomodulin-1 isoform X2 [Amyelois transitella]	-	-	-	-	-	-	-
Unigene0001030	13	2	1.6341	0.3429	-2.25264	0.0574586	0.0903018	no	Myl6	Myosin light polypeptide 6, partial [Anoplophora glabripennis]	-	-	-	-	-	-	-
Unigene0001031	46	70	1.8851	3.913	1.05363	0.000144518	0.000364914	yes	ena	PREDICTED: LOW QUALITY PROTEIN: protein enabled [Amyelois transitella]	-	-	-	-	-	-	-
Unigene0001032	22904	9706	1624.34	938.935	-0.790758	8.84779e-195	3.32729e-193	no	RpL34	PREDICTED: 60S ribosomal protein L34-like [Amyelois transitella]	Genetic Information Processing	Translation	ko03010//Ribosome	K02915	GO:0030529//intracellular ribonucleoprotein complex	-	GO:0010467//gene expression
Unigene0001033	28	4	2.5631	0.4995	-2.35933	0.000328077	0.00078722	yes	--	PREDICTED: piggyBac transposable element-derived protein 3-like, partial [Dendroctonus ponderosae]	-	-	-	-	-	-	-
Unigene0001034	389	401	6.8536	9.6371	0.491737	3.38477e-06	1.02741e-05	no	--	PREDICTED: transmembrane protein 47 isoform X2 [Papilio polytes]	-	-	-	-	-	-	-
Unigene0001035	101	347	2.8519	13.3653	2.2285	3.99102e-50	4.77196e-49	yes	--	PREDICTED: THAP domain-containing protein 5 isoform X1 [Bombyx mori]	-	-	-	-	-	-	-
Unigene0001036	7	4	0.9211	0.718	-0.359374	1	1	no	--	ZMYND8 protein, partial [Operophtera brumata]	-	-	-	-	-	-	-
Unigene0001037	4	4	0.1331	0.1816	0.448254	0.726617	0.80951	no	PNLIPRP2	PREDICTED: pancreatic lipase-related protein 2-like [Amyelois transitella]	-	-	-	-	-	-	-
Unigene0001038	455	990	3.5972	10.6761	1.56944	4.21092e-83	7.55596e-82	yes	Slc12a2	PREDICTED: bumetanide-sensitive sodium-(potassium)-chloride cotransporter [Amyelois transitella]	-	-	-	-	-	-	-
[truncated: 40,587 more rows]
