# Supplementary material for: Preliminary Analysis of Transcriptome Response of Dioryctria sylvestrella (Lepidoptera: Pyralidae) Larvae Infected with Beauveria bassiana under Short-Term Starvation
Source: Insects. 2023 Apr 25;14(5):409. doi: 10.3390/insects14050409 (PMC10231054; doi:10.3390/insects14050409)
Supplement: Supplementary file 1 [file insects-14-00409-s001.zip › insects-2345395-supplementary/Table S3 Immunity-related genes identified in Dioryctria sylvestrella transcriptome.xlsx]

## Sheet: Sheet1
Table S3. Immunity-related genes identified in Dioryctria sylvestrella transcriptome
Gene Name	Assembly No.	Nt. Length	Best Acc No.	min. eValue	identity	RPKM value in each library
						CK1			T1			CK2			T2
Recognition						repeat			repeat			repeat			repeat
CTL						CK1-1	CK1-2	CK1-3	T1-1	T1-2	T1-3	CK2-1	CK2-2	CK2-3	T2-1	T2-2	T2-3
CTL-1	Unigene0002535	296	XP_012550535.1	6e-161	0.78	12.5938	5.27673	14.4582	2.7168	2.41493	3.6224	7.9403	24.5729	2.76473	11.067	328.755	9.765
CTL-2	Unigene0014420	298	XP_012549374.1	2e-111	0.53	68.885	72.3137	107.224	300.963	485.424	155.336	48.6082	97.2164	38.5147	19.4955	24.9786	36.5541
CTL-3	Unigene0017488	105	KOB78577.1	3e-38	0.66	3.7449	0.01	3.0158	0.001	0	0.000421053	5.3727	40.7309	11.3988	12.8983	11.6085	0
CTL-4	Unigene0019349	223	NP_001040251.1	4e-153	0.91	371.52	132.381	111.22	539.932	289.249	245.862	84.1293	123.39	190.693	366.455	130.35	389.082
CTL-5	Unigene0020217	216	EHJ66097.1	2e-146	0.9	1074.65	560.031	1554.68	345.949	463.306	508.208	227.525	231.238	52.771	202.884	110.999	191.818
CTL-6	Unigene0026650	217	XP_012265966.1	1e-64	0.49	79.0042	99.3196	33.8589	36.7881	33.092	87.6688	67.5146	121.949	62.4811	67.9757	70.0813	31.2368
CTL-7	Unigene0030476	90	XP_019887677.1	9e-62	0.82	0.001	0.00164821	0.00174593	5.7163	14.8696	6.4435	0.001	0.00211304	0.000100193	0.001	0.00118958	0.00103822
CTL-8	Unigene0033427	238	XP_012548296.1	4e-150	0.89	289.329	298.81	342.552	61.5579	65.4639	48.3818	230.233	661.919	115.116	279.63	290.779	369.022
CTL-9	Unigene0033772	223	NP_001040251.1	3e-129	0.91	0.001	0.000432814	0.00093414	6.9127	3.38504	2.81452	0.001	0.0120054	0.00096206	0.001	0.000672414	0.00137931
FREP
FREP1	Unigene0021629	484	XP_013189291.1	0	0.65	1.0161	8.70036	5.39803	1.9969	5.11706	0	1.5173	0	0	15.9902	0	15.9902
FREP2	Unigene0035190	484	XP_013189291.1	2e-51	0.65	0.0876	0.750075	0.465375	0	0	0	0.8601	0	0	2.933	0	2.933
Galectin
Galectin-1	Unigene0009668	117	KRX12224.1	2e-33	0.49	4.0503	5.87787	10.4777	3.0873	3.73721	4.83467	0.1212	0.776877	0.0407776	0.001	0.00135085	0.000692606
Galectin-2	Unigene0021721	322	AIR96007.1	0	0.75	11.1612	12.4013	24.8027	1.7291	1.12158	1.77583	7.2844	0.962091	0	23.957	7.70046	16.2565
Galectin-3	Unigene0022556	203	KOB74503.1	5e-72	0.64	12.6373	12.3998	14.0585	0.001	0.001	0.001	25.661	33.9242	19.474	42.1791	47.2274	29.3105
Galectin-4	Unigene0023347	310	XP_013193665.1	3e-08	0.76	2.8133	0.247034	2.46233	0.4486	0	0	2.0423	11.3407	3.01272	8.4216	15.1589	15.1589
Galectin-5	Unigene0024962	181	XP_013191099.1	8e-122	0.95	52.416	76.0671	135.594	18.1676	27.7721	20.9472	54.5028	7.19848	0	67.9857	21.8525	46.1332
Galectin-6	Unigene0035937	105	AIR96006.1	5e-58	0.8	0.727	0.807778	1.61556	2.7047	0	0	0.001	0.00132201	0.000758896	0.001	0.00111969	0.000694905
Galectin-7	Unigene0037722	70	XP_018574243.1	2e-15	0.47	0.001	0.000981205	0.00111246	0.001	0	0	1.2194	0.161053	0	0.001	0.000321429	0.000678571
β-GRP
β-GRP 1	Unigene0004042	497	XP_013188622.1	0	0.58	3.281	4.76145	8.48759	11.0443	4.70555	8.72205	2.1294	6.7834	1.88567	1.1037	2.1161	1.64724
β-GRP 2	Unigene0018422	503	AAM95970.1	0	0.56	177.88	197.644	395.288	79.4705	46.4088	195.431	467.404	261.573	1188.58	53.2579	39.3372	57.9988
β-GRP 3	Unigene0019733	475	XP_013188602.1	0	0.65	6.5854	6.46163	7.32598	2.1001	2.617	3.6487	0.6061	0.841139	0.533571	0.4452	0.550656	0.446968
β-GRP 4	Unigene0022612	497	XP_013188605.1	0	0.49	28.9375	2.54099	25.3275	254.091	34.8492	169.394	20.2163	22.1727	19.8902	31.4947	25.1958	0
β-GRP 5	Unigene0025425	475	XP_013188602.1	0	0.65	41.5112	60.2419	47.3849	207.774	121.335	510.952	101.155	8.92541	34.2141	57.4861	27.564	36.4463
β-GRP 6	Unigene0038705	373	XP_013188774.1	0	0.91	17.9622	19.958	39.916	700.984	873.518	1217.89	2.6802	2.93957	2.63697	3.2975	2.638	0
GNBP
GNBP-1	Unigene0004042	497	XP_013188622.1	0	0.58	3.281	1.07675	4.86168	11.0443	4.70555	8.72205	2.1294	6.7834	1.88567	1.1037	2.1161	1.64724
GNBP-2	Unigene0019733	475	XP_013188602.1	0	0.65	6.5854	0.511526	4.38624	2.1001	1.22641	5.1645	0.6061	0.339191	1.54128	0.4452	0.328832	0.484831
GNBP-3	Unigene0022612	497	XP_013188605.1	0	0.49	28.9375	20.2103	37.6647	254.091	316.63	441.455	20.2163	28.056	17.7971	31.4947	38.955	31.6198
GNBP-4	Unigene0025425	475	XP_013188602.1	0	0.65	41.5112	12.8744	39.174	207.774	28.4968	138.516	101.155	110.944	99.5231	57.4861	45.9889	0
GNBP-5	Unigene0038705	373	XP_013188774.1	0	0.91	17.9622	2.06115	17.234	700.984	409.358	723.838	2.6802	0.236488	0.906538	3.2975	1.58112	2.09062
hemolin
hemolin	Unigene0023126	419	XP_013193794.1	0	0.73	242.591	9.78002	123.158	983.521	366.729	1267.64	2585.59	1727.02	2477.06	4261.32	3214.79	3770.21
PGRP
PGRP-1	Unigene0009929	193	XP_013189612.1	3e-102	0.71	17.6547	5.79386	26.1602	110.022	40.7535	51.3651	0.401	0.799376	0.376949	96.2085	166.68	255.488
PGRP-2	Unigene0015772	189	XP_013189387.1	7e-113	0.83	0.8362	0.0649525	0.556955	0.3247	0.165958	0.144311	0.5946	1.43666	0.383569	2.4334	13.0519	4.31375
PGRP-3	Unigene0017861	187	XP_013190227.1	1e-103	0.74	1.0429	0.728375	1.35743	161.16	345.714	181.088	8.9121	37.8764	7.79809	1906.24	2116.43	1048.55
PGRP-4	Unigene0019598	233	XP_013189634.1	3e-113	0.7	3.3723	1.04589	3.18243	1.8482	1.18629	1.00576	4.3595	11.0094	8.11897	10.1812	22.7502	11.7399
PGRP-5	Unigene0021376	193	XP_013190344.1	2e-124	0.87	60.6391	6.95828	58.1809	94.4769	50.2772	177.351	64.7823	111.932	81.8812	122.802	570.681	553.619
PGRP-6	Unigene0025313	105	XP_013189609.1	1e-72	0.74	33.654	43.9562	35.9434	142.091	54.4986	128.316	2.7494	3.20255	2.60997	226.402	424.772	773.926
PGRP-7	Unigene0039771	300	XP_013189417.1	4e-124	0.38	1.2063	1.39047	1.29271	0.2693	0.232145	0.239244	0.7891	1.09225	0.696319	0.74	0.745018	0.479951
SR-B
SR-B1	Unigene0006177	532	XP_013184255.1	0	0.85	0.9982	0.0173098	0	1.2772	0.677173	0.445734	0.8163	3.67335	0	3.6663	1.03355	3.46378
SR-B2	Unigene0020459	514	XP_013190398.1	0	0.81	8.4512	0.603657	11.5212	2.3698	5.0487	7.31547	0.0681	0.0946497	0.0281427	0.4179	0.4179	0
SR-B3	Unigene0021404	564	XP_013196356.1	0	0.89	7.2583	76.3999	74.3976	6.1339	25.6634	5.50126	7.4496	17.472	0.0872148	10.8391	17.0045	7.40838
SR-B4	Unigene0022361	630	XP_013185413.1	0	0.91	9.1	4.186	3.276	0.5837	0.81718	0.428047	2.1099	4.73662	1.88907	12.7953	17.7063	5.26473
SR-B5	Unigene0026318	515	XP_013192575.1	0	0.96	11.2816	11.5834	14.0101	1.0972	3.27526	1.84046	16.4223	26.2757	9.85338	42.1734	42.4	19.1697
SR-B6	Unigene0026507	740	XP_013185420.1	0	0.89	2.2762	0.325171	2.01448	0.8967	2.53186	0.316482	1.5572	0.884859	0.541895	10.2057	51.0285	1.80101
TEP
TEP1	Unigene0006689	192	XP_012547103.1	2e-87	0.74	3.4752	2.20625	3.80686	1.842	6.14	2.456	6.0859	66.9449	5.77645	8.7617	166.472	1.75234
TEP2	Unigene0015150	271	XP_013187270.1	0	0.95	66.5182	16.2367	73.0653	51.337	65.6267	49.22	105.346	351.154	145.729	48.0812	56.6436	37.7075
TEP3	Unigene0016530	310	XP_013200225.1	0	0.93	6.2082	3.61849	10.2879	1.7323	0	2.88717	6.7426	23.8895	1.36367	17.3125	23.9712	1.33173
TEP4	Unigene0025316	167	XP_013196921.1	0	0.76	13.2419	5.76382	24.4363	4.5145	15.0483	6.01933	20.33	223.63	19.2963	19.4836	370.188	3.89672
TEP5	Unigene0029692	192	XP_011568799.1	3e-30	0.66	1.2823	0.52481	2.72646	0	0	0	0.6554	2.18467	0.906637	0.1788	0.210641	0.140223
TEP6	Unigene0033176	93	KZC12154.1	2e-43	0.8	0	0	0	1.9847	0	3.30783	0	0	0	0	0	0
TEP7	Unigene0038942	192	XP_011568799.1	9e-27	0.66	0	0	0	0	0	0	0.3105	1.10012	0.0627978	2.541	3.51831	0.195462
modulation
cSP
cSP1	Unigene0003552	123	AGR39578.1	3e-60	0.66	1.3834	0.464841	1.28121	0	0	0	1.8855	6.17512	1.24984	4.3721	7.17366	7.97249
cSP2	Unigene0004749	92	AKT26485.1	6e-50	0.82	0.1799	0.0969446	0.184782	0	0	0	1.7652	7.62144	0.863912	5.7187	6.45164	5.66299
cSP3	Unigene0014476	92	AKT26485.1	4e-50	0.82	0.9693	0.815093	0.594798	0	0	0	3.012	2.01696	3.09268	9.2982	5.83416	7.65734
cSP4	Unigene0014477	104	BAV56822.1	1e-50	0.75	0	0	0	0	0	0	0.5104	0.8613	0.7656	0	0	0
cSP5	Unigene0014478	104	BAV56822.1	2e-50	0.75	2.841	1.24786	4.50077	0.4228	0.0775133	0.155027	2.1683	7.10493	0.640944	1.2676	3.60778	5.46043
cSP6	Unigene0015355	153	BAV56818.1	3e-58	0.56	12.7919	15.1283	21.698	2.42	3.78981	2.74723	1.0638	1.53285	0.829177	1.5115	1.46645	3.10942
cSP7	Unigene0018189	427	AOG12889.1	0	0.56	2.1804	2.71656	8.22118	0	0	0	6.3256	56.9304	25.0012	9.7286	17.421	2.82808
cSP8	Unigene0021777	121	AFR92094.1	9e-73	0.88	288.389	211.485	519.1	59.1023	92.1513	40.5273	47.7915	315.424	47.7915	165.588	42.7124	147.946
cSP9	Unigene0033727	103	BAV56807.1	4e-15	0.31	0.8334	0.635825	0.813696	4.3853	2.39377	6.01513	0.0974	0.118664	0.122151	0	0	0
serpin
serpin1	Unigene0000689	410	XP_008543098.1	1e-178	0.61	0	0	0	8.1307	4.64804	5.35846	0	0	0	0	0	0
serpin2	Unigene0011188	170	XP_014296435.1	2e-64	0.62	0	0	0	1.7649	2.03937	1.62412	0	0	0	0	0	0
serpin3	Unigene0020320	197	XP_014298580.1	2e-36	0.51	0	0	0	1.758	1.51536	2.57	0	0	0	0	0	0
serpin4	Unigene0020949	412	XP_013195457.1	0	0.91	81.063	81.063	202.657	16.4664	1.21973	14.6368	57.6884	5.42039	0.774341	127.732	156.77	482.542
serpin5	Unigene0023213	446	XP_013183066.1	8e-168	0.53	1.2209	1.8387	1.20619	0.989	0	0	0.4509	2.53256	0.269857	5.9525	5.13964	3.82442
serpin6	Unigene0023267	1481	EHJ67712.1	0	0.54	0.9116	0.820316	1.12071	0.0702	0.13722	0.056637	3.1875	1.72583	0.422652	7.8454	3.02716	6.45795
serpin7	Unigene0025840	461	AAO21505.1	0	0.64	81.6162	5.19654	8.86468	21.9246	26.8254	15.1323	42.158	79.836	45.6047	116.954	170.165	110.722
serpin8	Unigene0026695	377	XP_013186760.1	0	0.36	8.0243	2.32692	6.49827	1.6482	0.629034	0.877825	9.1252	5.5303	12.1825	50.3325	7.34543	30.2502
serpin9	Unigene0034549	157	KOB77519.1	1e-22	0.34	0.1925	0.520674	0.231759	0	0	0	1.1806	2.32402	0.269586	0.2147	0.0520485	0.292773
serpin10	Unigene0037755	80	XP_014360537.1	7e-25	0.59	0.3948	0.2919	0.2793	0.1469	0.2938	0.403975	0	0	0	1.4681	2.13605	1.38987
serpin11	Unigene0040330	406	XP_013191893.1	1e-50	0.33	0.3621	0.129044	0.0194213	0	0	0	1.7769	1.07689	2.37223	8.7861	1.28223	5.2805
serpin12	Unigene0040585	406	XP_013191893.1	4e-139	0.33	0.0863	0.0802642	0.0441388	0	0	0	0.9877	1.94429	0.225538	3.8011	0.921479	5.18332
SPH
SPH1	Unigene0001574	619	XP_013184227.1	0	0.85	16.3558	0.132257	7.84726	10.7688	7.46278	15.3422	62.8414	34.4882	24.8713	15.0548	17.79	19.1607
SPH2	Unigene0007031	87	XP_014364078.1	6e-15	0.49	1.9532	1.30895	3.21102	0	0	0	0.5808	0.0337282	0	0	0	0
SPH3	Unigene0007402	331	XP_013191173.1	0	0.8	0.083	0.083	0.425375	0.1389	0.0193972	0.0585984	0.0678	0.000904	0	3.7019	0.779347	4.75402
SPH4	Unigene0007651	73	EZA61689.1	2e-26	0.67	0	0	0	2.4905	0.456592	0.913183	0	0	0	0	0	0
SPH5	Unigene0010139	52	OAD60737.1	1e-18	0.65	0	0	0	1.6904	0.92547	0.462735	0	0	0	0	0	0
SPH6	Unigene0010140	73	EZA61689.1	1e-30	0.67	0	0	0	2.8978	3.70624	3.14978	0	0	0	0	0	0
SPH7	Unigene0015123	61	KPJ16833.1	0	0.39	116.278	259.388	581.388	21.6219	12.4326	8.91903	40.9108	244.11	29.938	546.445	732.223	460.816
SPH8	Unigene0021503	501	XP_013191115.1	0	0.94	3.5462	1.90414	4.56246	0.4153	0	0	6.4084	26.8347	2.04193	22.9427	22.9427	12.3538
SPH9	Unigene0023652	1044	XP_013183501.1	0	0.74	3.266	0.612045	2.85973	0.4422	0.1474	0.741913	7.9248	13.5642	7.21246	17.9286	1.96094	12.0458
SPH10	Unigene0024013	445	XP_013185444.1	0	0.89	16.2049	11.0116	20.3403	2.7608	3.46432	3.51762	16.333	69.4582	6.87705	15.7294	49.4323	23.7667
SPH11	Unigene0027412	684	XP_011556694.1	0	0.72	3.7893	1.31058	2.73513	0.0991	0.126747	0.107717	21.6791	143.082	13.0075	63.1219	110.86	26.3272
SPH12	Unigene0031498	360	AAV91027.1	1e-05	0.7	6.6941	2.65865	4.79506	0	0	0	0.5053	6.86749	0	0.6893	0.804183	0.574417
SPH13	Unigene0000135	380	XP_013185248.1	0	0.81	21.7092			10.1846	0	0	19.7271	85.8709	0	61.875	85	54.375
SPH14	Unigene0000473	53	KPJ13006.1	3e-07	0.49	5.112	35.784	117.576	0	0	0	23.8629	114.593	0	117.466	274.811	139.218
SPH15	Unigene0002438	397	XP_013147977.1	2e-167	0.63	62.8083	59.7887	629.291	14.4378	18.4657	15.6933	26.435	15.861	21.148	50.883	21.2013	21.2013
SPH16	Unigene0005039	430	XP_013186753.1	0	0.71	7.4045			2.4171	3.09144	2.62728	44.9765	229.466	26.9286	40.3731	25.408	53.9707
SPH17	Unigene0005969	361	XP_013186861.1	0	0.8	32.6939	34.4146	103.244	13.8196	121.612	24.6258	15.7826	39.3056	32.2116	19.4577	6.24077	18.4143
SPH18	Unigene0006493	275	XP_013198437.1	4e-89	0.55	219.925	9.02256	118.421	11.6226	2.05331	7.05481	36.7523	23.3878	13.3645	358.961	391.786	442.035
SPH19	Unigene0006812	282	XP_017770581.1	2e-39	0.34	4.7532	5.58088	8.71998	1.8695	2.39106	2.03207	9.4027	0.190338	0.190338	0.6564	0	0
SPH20	Unigene0008787	74	XP_011562857.1	2e-27	0.66	1.08	0.235532	0.44234	0.5166	0.320964	0.696951	0.2523	0.819436	0.0409718	0	0	0
SPH21	Unigene0010559	71	XP_013200779.1	4e-35	0.8	0.1934	0.117421	0.123561	1.0793	1.38041	1.17315	0.3163	0.330052	0.206283	0	0	0
SPH22	Unigene0010560	71	XP_013200779.1	4e-31	0.8	0.3231	0	14.9344	1.6228	2.07554	1.76391	0.2642	0.478455	0.0401729	0	0	0
SPH23	Unigene0015127	285	XP_013147117.1	2e-48	0.36	1.8584	5.98067	16.5229	0.4609	0.409689	0.256056	0.4644	0.478689	0.27864	1.8426	5.98274	3.68437
SPH24	Unigene0015156	243	ACR16006.2	2e-31	0.65	0	0	0	0	0	0	0	0	0	39.7162	61.5688	29.9629
SPH25	Unigene0016265	311	XP_013165837.1	3e-82	0.45	1.547	0.391501	3.0883	0.592	0.757159	0.643478	1.9157	0.234411	0	0	0	0
SPH26	Unigene0017037	630	XP_012552764.1	0	0.63	3.0257	0	0.504283	1.626	2.07963	1.76739	7.6977	109.776	0	4.825	4.825	2.59808
SPH27	Unigene0017330	265	XP_013201162.1	1e-160	0.78	1.5054	0	1.20432	0.611	0.152336	0.955412	3.6186	0	0.126129	6.9205	0.75693	4.64971
SPH28	Unigene0017459	430	XP_013186753.1	4e-180	0.71	0.8962	1.63578	1.33995	13.9308	17.8173	15.1422	3.8274	26.7918	0.31895	1.2219	3.84003	1.84626
SPH29	Unigene0017466	100	ACR15971.2	4e-12	0.41	0	0	0	0	0	0	0	0	0	0.5587	0.981234	0.233026
SPH30	Unigene0018851	256	XP_013186769.1	9e-126	0.45	0.9082	0.246292	0.300168	0.531	0.679141	0.577174	4.4208	27.1327	0.80127	10.8062	12.6072	9.00517
SPH31	Unigene0021866	381	KPJ05171.1	0	0.77	3.5978	5.58088	3.0883	0.7027	0.898743	0.763804	5.2038	3.8792	5.10919	8.9292	531.783	36.7089
SPH32	Unigene0022232	439	XP_013200708.1	0	0.79	125.984	30.7279	285.769	70.5437	92.3379	55.9966	0.4859	3.22943	0.229704	3.7556	8.78625	4.45108
SPH33	Unigene0024166	311	XP_013165837.1	4e-100	0.45	4.1467	0.146786	2.45866	7.582	3.60333	8.80813	5.4211	23.3595	2.8774	1.2477	0.519875	0.519875
SPH34	Unigene0024169	521	XP_013186212.1	0	0.88	70.2952	75.5023	36.4494	4.5788	0	0	59.0218	29.9308	81.7507	269.291	169.473	259.987
SPH35	Unigene0024231	430	XP_013186753.1	0	0.71	80.7637	0	56.1834	41.8186	53.4854	45.455	47.521	228.203	65.35	142.201	145.609	134.575
SPH36	Unigene0024253	425	KPI99613.1	1e-170	0.56	1.3322	1.3322	5.3889	0.3717	0.475399	0.404022	1.9575	1.1745	1.566	10.9826	11.9869	19.6434
SPH37	Unigene0024359	61	XP_015600095.1	4e-06	0.36	0	0	0	0	0	0	0	0	0	0.6238	0	0
SPH38	Unigene0024811	311	XP_013165837.1	5e-99	0.45	2.5913	0.465852	0.931703	53.358	68.2441	57.9978	1.5757	3.92418	3.21593	0.8523	0	0.8523
SPH39	Unigene0024933	278	ACR15992.2	8e-12	0.43	0	0	0	0	0	0	0	0	0	0.1601	0	0
SPH40	Unigene0025466	475	XP_013184368.1	0	0.72	41.3376	32.4083	51.3745	7.1399	9.13183	7.76076	23.5031	0.475771	0.475771	14.8304	34.6958	17.5768
SPH41	Unigene0026068	96	XP_013200357.1	0	0.33	120.403	0.455033	137.185	42.3267	3.93034	104.607	78.7037	255.619	12.7809	38.7018	16.1258	16.1258
SPH42	Unigene0026083	1660	EHJ71121.1	0	0.66	0.7327	1.85065	0.448091	0.3528	0.463425	0.513825	19.5777	20.4289	12.7681	7.7559	4.88102	10.3681
SPH43	Unigene0027229	594	XP_013184191.1	0	0.79	6.1994	3.81711	6.35508	1.4541	0.796099	0.39805	16.0046	28.9837	2.43358	59.6803	19.1416	56.4799
SPH44	Unigene0028443	74	XP_011565704.1	7e-13	0.51	0.1757	0.103917	0.153546	2.4509	1.40927	1.011	2.6576	2.73937	1.59456	3.3312	3.63582	5.95816
SPH45	Unigene0028635	89	XP_013200108.1	2e-41	0.73	0.3086	0.175027	0.223029	0	0	0	0.5047	0.453083	0.0630875	0.8605	0	0
SPH46	Unigene0030680	393	XP_015120009.1	9e-157	0.56	0	0	0	11.1057	13.9357	14.1501	0	0	0	0.0707	0	0.0707
SPH47	Unigene0031506	74	XP_013200797.1	2e-55	0.73	0.1268	0.0657592	0.0532959	1.4147	1.19705	0.544115	0	0	0	0.8483	0.353458	0.353458
SPH48	Unigene0033723	74	XP_011562857.1	6e-33	0.66	0.5586	0.276131	0.150328	0	0	0	0.4568	0.00924696	0.00924696	0.7788	0.490122	1.0411
SPH49	Unigene0036281	265	XP_013201162.1	8e-25	0.78	0	0	0	0.3753	0.3336	0.2085	1.1	3.57265	0.178632	1.3129	0.421094	1.24249
SPH50	Unigene0038402	78	CAA52358.1	9e-18	0.54	0	0	0	0	0	0	0	0	0	2.746	2.99711	4.91148
SPH51	Unigene0040375	276	XP_013197526.1	2e-168	0.79	2.1801	0.918889	0.40219	0	0	0	2.3027	4.1701	0.350137	7.194	7.85186	12.8671
transduction
IMD pathway
caspar
caspar	Unigene0024357	641	XP_013187672.1	0	0.91	25.4714	21.4796	30.8802	6.5117	9.95721	7.93416	18.2191	41.1586	11.5112	13.1115	16.0597	9.55014
caspase
caspase1	Unigene0002482	303	XP_013186448.1	0	0.87	7.1807	1.65708	35.3511	0.8437	0.845099	0.865387	12.8678	32.01	3.5094	17.5907	0	0
caspase2	Unigene0017664	303	XP_013186448.1	3e-136	0.87	2.736	1.92592	3.29182	1.1183	1.74425	0.984698	2.647	6.42917	2.02876	7.6082	9.67749	8.23557
caspase3	Unigene0021708	375	XP_013200510.1	4e-142	0.61	21.4124	12.3743	20.8058	4.9334	4.94158	5.06021	2.5863	6.38968	2.34288	3.7908	3.31968	3.9875
caspase4	Unigene0023351	535	AEK20837.1	0	0.58	0.8754	0.202015	4.30966	0.3872	0.603929	0.340942	2.1882	5.44337	0.596782	12.7497	0	0
caspase5	Unigene0024737	469	XP_013195964.1	0	0.68	6.7967	4.78431	8.17744	3.1509	3.15613	3.23189	11.2666	27.3649	8.63515	12.0481	15.325	13.0416
caspase6	Unigene0029217	375	XP_013200510.1	2e-25	0.61	2.5489	1.47302	2.47669	0.2753	0.429395	0.24241	0	0	0	0	0	0
caspase7	Unigene0030130	114	XP_013200511.1	5e-33	0.85	1.5034	0.346938	7.40135	0.1678	0.168078	0.172113	0.1229	0.303635	0.111333	0.6708	0.587433	0.705608
cullin
cullin1	Unigene0000485	817	XP_011554951.1	0	0.86	54.6404	10.7518	50.0594	20.2006	29.037	23.7904	92.966	345.156	113.074	108.84	121.599	89.7604
cullin2	Unigene0003174	1258	XP_013194700.1	0	0.96	58.183	40.0573	63.8919	52.7373	79.3282	50.9596	37.5277	64.5356	34.8226	31.4118	34.9895	18.7749
cullin3	Unigene0006383	761	XP_013183932.1	0	0.97	15.2601	10.9441	10.3275	5.4212	5.75447	4.27142	24.5146	36.6274	15.5191	15.2454	18.2981	13.9407
cullin4	Unigene0009609	75	XP_011706079.1	2e-42	0.92	0	0	0	4.087	3.89929	4.05797	0	0	0	0	0	0
cullin5	Unigene0010426	75	XP_011304003.1	6e-95	0.92	0	0	0	2.5115	2.27957	2.86993	0	0	0	0	0	0
cullin6	Unigene0010427	75	XP_012274263.1	2e-44	0.93	0	0	0	2.1895	1.72791	2.72093	0	0	0	0	0	0
cullin7	Unigene0010428	116	XP_011701742.1	3e-72	0.95	0	0	0	2.9067	2.72411	2.61073	0	0	0	0	0	0
cullin8	Unigene0015093	483	XP_013193169.1	0	0.99	3.4002	3.11266	4.85948	0.5547	0.907098	0.704795	6.3738	15.8652	5.59282	7.4688	8.58402	7.66954
cullin9	Unigene0015094	483	XP_013193169.1	0	0.99	2.1008	1.50663	1.42175	0.4078	0.389071	0.404904	3.4359	5.07838	2.13967	4.8396	5.14953	2.32841
cullin10	Unigene0023191	789	XP_013183552.1	0	0.97	63.4607	36.2976	40.8648	20.9943	19.0556	23.9905	84.7114	145.676	78.6052	62.6502	69.7859	37.4461
cullin11	Unigene0027683	772	XP_013200643.1	0	0.89	13.1209	6.91341	15.0303	6.1713	4.87028	7.66919	14.8101	22.1279	9.37564	15.0749	18.0934	13.7848
dredd
dredd	Unigene0023351	535	AEK20837.1	0	0.58	0.8754	0.505897	0.850601	0.3872	0.603929	0.340942	2.1882	5.40614	1.98225	12.7497	11.1652	13.4113
FADD
FADD1	Unigene0008974	222	XP_013141311.1	3e-73	0.53	0.5913	0.230359	0.777462	0.44	0.561797	0.52429	0.8865	2.70693	0.643898	4.2872	2.82051	3.96521
FADD2	Unigene0010977	222	XP_013141311.1	4e-66	0.53	0.4278	0.166663	0.562487	0.2865	0.365806	0.341384	1.7141	5.234	1.24502	7.1097	4.6774	6.57572
F-box
F-box1	Unigene0009342	508	XP_013193176.1	0	0.98	7.8605	3.80772	9.82091	2.6125	6.39294	4.51809	15.7907	41.9722	14.8907	14.3377	13.9853	9.8842
F-box2	Unigene0014062	137	XP_013184917.1	1e-59	0.84	0.6068	0.278513	0.624696	0.1505	0.539998	0.236879	0.9924	2.42268	0.847039	2.4066	3.58868	1.076
F-box3	Unigene0018383	137	XP_013184917.1	0	0.84	1.9691	1.00643	1.45859	0.2093	3.5581	1.81393	2.9904	2.35782	2.47283	3.6258	3.53038	3.6258
F-box4	Unigene0020456	357	XP_013192780.1	0	0.97	11.9357	9.05709	14.1122	1.9698	2.00149	1.57901	15.5711	28.7407	10.6131	19.6597	15.4877	16.2748
F-box5	Unigene0021775	515	XP_013184321.1	0	0.97	5.3411	2.31105	2.82462	1.2261	0.911998	1.74685	8.1158	6.399	6.71114	14.8942	14.5022	14.8942
IAP
IAP1	Unigene0000258	284	XP_013193690.1	5e-135	0.85	4.0323	2.8445	4.02238	5.7969	8.67726	5.6283	6.5158	22.5486	2.69698	7.2686	7.80769	7.34555
IAP2	Unigene0005340	284	XP_013193690.1	2e-57	0.85	6.2084	3.96648	8.53655	5.4621	6.26423	3.20851	11.8262	38.149	19.456	5.2957	3.6509	4.71574
IAP3	Unigene0005727	284	XP_013193690.1	8e-175	0.85	8.1329	6.35383	10.8015	6.8821	34.4105	29.7182	13.4252	19.4312	0	9.8736	91.5552	71.808
IAP4	Unigene0008100	284	XP_013193690.1	1e-52	0.85	1.1703	0.825564	1.16742	1.8287	2.73734	1.77551	1.5312	5.29889	0.633784	0.5222	0.56093	0.527729
IAP5	Unigene0012877	284	XP_013193690.1	0	0.85	5.215	3.33181	7.17062	5.8941	6.75967	3.46227	8.3142	26.82	13.6782	8.4568	5.83018	7.53065
IAP6	Unigene0014498	284	XP_013193690.1	9e-112	0.85	4.4668	3.48969	5.93247	3.0072	15.036	12.9856	4.5225	6.54572	0	3.9544	36.6681	28.7593
IAP7	Unigene0018111	284	XP_013193690.1	0	0.85	6.0336	4.25628	6.01875	8.3734	12.534	8.12987	9.9991	34.603	4.13876	10.1252	10.8762	10.2324
IAP8	Unigene0021304	640	XP_013192066.1	0	0.83	1.9736	1.26091	2.7137	1.0081	1.15614	0.592171	4.1578	13.4123	6.84025	9.2348	6.36654	8.22345
IAP9	Unigene0024896	284	XP_013193690.1	0	0.85	9.751	7.61797	12.9505	6.0106	30.053	25.9549	14.6238	21.166	0	11.5622	107.213	84.0887
IAP10	Unigene0027951	137	XP_013199530.1	5e-88	0.92	1.851	1.30575	1.84645	0.8791	1.31591	0.853532	12.2702	42.4624	5.0788	5.7987	6.22877	5.86009
IAP11	Unigene0028639	284	XP_013193690.1	2e-81	0.85	5.1724	3.30459	7.11205	7.5257	8.63087	4.42069	9.1392	29.4813	15.0355	5.1514	3.55141	4.58724
IAP12	Unigene0039746	71	XP_008554525.1	2e-26	0.76	0	0	0	1.4901	7.4505	6.43452	0	0	0	0	0	0
IKK
IKK	Unigene0004803	748	XP_013191584.1	0	0.82	0.6058	0.402393	0.875536	0.4375	0.860497	0.464088	0.9325	2.63574	0.333036	5.8233	4.73886	5.77873
IMD
IMD	Unigene0021605	267	AFK75942.1	2e-56	0.46	1.328	1.2599	1.68378	0.8429	1.45063	0.755021	4.0245	14.3388	2.67497	10.195	12.4577	7.75627
relish
relish	Unigene0024336	756	XP_013200233.1	0	0.69	12.6072	9.90126	16.9428	5.0008	14.5125	8.06251	11.0729	31.5356	6.40752	58.3056	38.8979	28.6287
SKPA
SKPA1	Unigene0002581	453	XP_013193839.1	0	0.76	0.5263	0.291317	0.661327	0.113	0.099504	0.0930992	3.9729	8.24369	2.82389	0.9032	0.719266	0.866482
SKPA2	Unigene0009359	162	XP_013185864.1	8e-111	0.99	25.7231	0	27.4971	5.9918	5.27618	4.93656	47.5883	37.5215	39.3519	113.691	110.699	113.691
SKPA3	Unigene0037710	154	XP_011297711.1	8e-103	0.96	0	0	0	16.1465	14.2181	13.3029	0	0	0	0	0	0
TAK
TAK	Unigene0024744	664	XP_013189819.1	0	0.86	8.9392	7.24245	13.7973	3.4948	5.31772	5.26043	15.3335	19.932	9.21253	25.408	21.3744	17.9244
ubc
ubc1	Unigene0009228	151	NP_001040393.1	5e-104	1	85.4114	87.6992	96.8504	28.7863	56.4288	42.6393	113.131	137.911	90.3226	81.4982	106.927	62.0502
ubc2	Unigene0028894	151	NP_001040393.1	2e-102	1	0	0	0	3.3957	6.65647	5.02983	0	0	0	0	0	0
uev
uev1	Unigene0004059	144	XP_013190690.1	2e-98	1	38.7519	35.7726	37.4064	7.6935	8.17598	7.90852	49.465	56.9887	45.6929	57.3017	56.6171	44.5903
uev2	Unigene0025610	74	XP_014600999.1	8e-47	0.92	0	0	0	1.6421	1.42791	1.35652	0	0	0	0	0	0
uev3	Unigene0025611	27	XP_017764139.1	1e-09	1	0	0	0	1.907	1.43954	1.69685	0	0	0	0	0	0
USP
USP1	Unigene0004182	475	XP_013200550.1	0	0.98	16.101	6.4193	14.0345	4.6538	3.99882	4.90373	7.5226	24.2665	12.3759	11.5362	7.95314	10.2728
Toll pathway
MODSP
MODSP	Unigene0026558	553	XP_013187034.1	0	0.84	26.991	20.9547	28.873	21.1966	23.3475	17.7551	60.116	101.567	39.7541	124.864	120.16	127.983
cactin
cactin1	Unigene0002277	513	XP_013192643.1	0	0.8	11.4498	8.88917	12.2482	9.3903	16.524	10.4094	18.5634	33.9245	14.1602	14.2155	19.5115	10.1564
cactin2	Unigene0004729	467	XP_013184135.1	0	0.94	2.6843	1.77791	1.27243	3.4283	3.77619	2.87168	5.6567	23.9322	1.52296	9.1843	3.60291	8.13258
cactin3	Unigene0026939	467	XP_013184135.1	9e-106	0.94	7.1444	5.54663	3.38663	5.8534	10.3002	6.48865	12.8035	23.3983	9.76655	6.1889	8.49457	4.42173
cactus
cactus	Unigene0003696	274	XP_013187316.1	3e-168	0.85	25.489	16.1638	13.4698	4.3105	4.74791	3.61064	41.2663	174.588	11.1102	66.2929	26.0061	58.7015
ECSIT
ECSIT	Unigene0017074	370	XP_013200001.1	0	0.87	2.3467	0.84784	2.9523	0.8849	0.705042	0.776985	3.9937	7.23858	3.2948	7.8176	7.66249	8.18987
myd88
myd88-1	Unigene0004078	262	KOB69022.1	1e-119	0.65	0.9906	0.916119	0.832158	0	0	0	0.9114	1.15587	0.704086	6.6762	7.08378	8.6998
myd88-2	Unigene0020650	358	XP_013184341.1	0	0.74	4.0038	3.70276	3.36341	0.7553	0.551737	0.47498	4.3809	5.55603	3.38439	5.8814	6.24046	7.66409
SPZ
SPZ 1	Unigene0015944	173	EHJ70117.1	6e-36	0.4	43.7254	94.1778	184.992	50.0049	0	27.6343	153.272	145.139	197.064	124.793	235.72	27.7318
SPZ 2	Unigene0022391	173	EHJ70117.1	2e-25	0.4	3.0074	1.67078	1.90212	1.249	0.535286	2.80619	14.4699	84.3916	0.509845	30.6596	12.6568	29.7248
SPZ 3	Unigene0027470	146	XP_013200324.1	9e-124	0.26	6.9898	3.17867	11.826	1.4923	2.12734	0.844328	3.4047	5.95823	5.95823	18.2555	15.9675	32.7139
Toll
Toll 1	Unigene0002115	156	XP_013192348.1	1e-86	0.88	0.3369	0.141745	0.289652	1.838	1.838	1.31286	0.3369	0.837697	0.200319	1.838	3.28214	1.18157
Toll 2	Unigene0002443	690	XP_013191218.1	0	0.96	1.235	0.219113	0.876452	4.7879	12.2357	3.36926	1.235	1.90864	0	4.7879	4.35264	18.2811
Toll 3	Unigene0003901	157	XP_013196865.1	1e-81	0.76	0.4264	0.148118	0.455575	0.001	0.00134483	0.00686207	0.4264	1.05021	0.181615	0.001	0.0022963	0.00166667
Toll 4	Unigene0004605	411	XP_013184982.1	0	0.71	5.6974	3.70674	6.52112	10.3928	11.2768	11.2661	5.6974	11.5355	1.40677	10.3928	16.6241	1.8936
Toll 5	Unigene0004844	690	XP_013191218.1	0	0.96	1.0969	0.585013	0.702016	2.5608	1.32633	3.19376	1.0969	0.848792	0.54845	2.5608	1.35518	3.32451
Toll 6	Unigene0010945	156	XP_013192348.1	3e-66	0.88	1.0257	1.79497	1.45308	1.7673	1.13011	2.30831	1.0257	1.0257	0.219793	1.7673	0.942596	1.52938
Toll 7	Unigene0018370	558	XP_013198141.1	1e-99	0.42	8.7838	0	1.05406	13.2481	7.92338	21.9103	8.7838	17.5676	26.3514	13.2481	14.9148	22.3081
Toll 8	Unigene0019037	157	XP_013196865.1	3e-119	0.76	0.8368	0.066944	0.535552	0.8837	0.645532	0.555726	0.8368	1.6736	0.152145	0.8837	0.792377	0.378693
Toll 9	Unigene0019038	157	XP_013196865.1	1e-29	0.76	0.5989	0.55387	0.503109	0.2042	0.6126	0.1021	0.5989	0.759549	0.46267	0.2042	0.216666	0.266094
Toll 10	Unigene0020341	157	XP_013196865.1	4e-59	0.76	1.4511	0.16652	0.97533	1.2725	0.355352	0.331662	1.4511	7.2555	5.5971	1.2725	1.35019	1.6582
Toll 11	Unigene0027726	157	XP_013196865.1	0	0.76	3.2672	0.45945	3.9819	7.5896	4.81879	2.66038	3.2672	5.81721	3.18751	7.5896	5.17473	11.7294
Toll 12	Unigene0032727	411	XP_013184982.1	7e-24	0.71	0.001	0.000238095	0.00047619	1.5253	1.56579	1.37682	0.001	0.000714286	0.001	1.5253	15.0351	1.0895
Toll 13	Unigene0033098	91	XP_012546802.1	3e-18	0.34	0.5333	0	0.866613	0.8487	0.445641	0.585867	0.5333	0.179989	0	0.8487	1.05792	1.15721
Toll 14	Unigene0033632	690	XP_013191218.1	2e-114	0.96	2.4709	0	1.51133	4.4377	1.23925	1.15663	2.4709	2.4709	0	4.4377	1.36819	2.6531
Toll 15	Unigene0034512	156	XP_013192348.1	8e-48	0.88	0.3902	0	0	1.2419	0.788508	0.435322	0.3902	0	0	1.2419	2.39509	2.4838
Toll 16	Unigene0036107	558	XP_013198141.1	5e-20	0.42	3.0717	0	0.475382	5.866	6.02173	5.29497	3.0717	6.37968	0	5.866	5.18711	5.54652
Toll 17	Unigene0038143	156	XP_013192348.1	1e-45	0.88	0.3449	0.224393	0.394765	2.1956	1.15288	1.51565	0.3449	0.61409	0.336488	2.1956	1.497	3.3932
Toll 18	Unigene0039342	156	XP_013192348.1	7e-41	0.88	0.6654	0.35488	0.425856	1.5884	0.82269	1.98101	0.6654	0.514893	0.3327	1.5884	0.840587	2.06211
TRAF
TRAF	Unigene0012403	267	JAA83367.1	4e-40	0.58	0.9787	0.846818	1.81858	0	0	0	2.9831	7.76591	1.73589	12.5048	13.3492	17.7075
tube
tube 1	Unigene0006053	301	XP_013201010.1	5e-166	0.78	0.6443	0.588274	0.872139	0.7191	0.782997	0.706929	1.6135	3.02002	1.07723	3.0544	2.91602	3.08448
tube 2	Unigene0010967	301	XP_013201010.1	5e-112	0.78	1.7855	1.63024	2.41689	0.4271	0.465051	0.419871	1.8251	3.41608	1.21851	3.0586	2.92003	3.08872
effectors
Attacin
attacin	Unigene0026202	194	XP_013147919.1	8e-48	0.47	0	0	0	1.7329	3.04553	4.55439	0	0	0	38.0995	66.0242	99.8958
Cecropin
cecropin 1	Unigene0003409	63	EHJ64257.1	5e-25	0.75	2.8126	0	0.673654	2.2205	0.261235	4.441	54.2747	246.803	25.3037	1910.63	1724.94	2038.41
cecropin 2	Unigene0005574	63	EHJ64257.1	4e-24	0.75	648.843	467.672	1723.23	26.1479	6.98689	22.9478	6.027	10.5367	5.29351	79.569	159.05	148.969
cecropin 3	Unigene0020414	43	KPJ07302.1	4e-06	0.6	1.6519	0.435292	2.12887	104.25	35.2183	282.918	11.5385	52.5976	3.05048	342.612	180.917	338.659
cecropin 4	Unigene0024777	63	EHJ64257.1	4e-26	0.75	5.8201	0.0990695	2.45663	3.8808	0.941356	5.58731	41.3822	127.916	25.6243	795.868	1025.24	901.762
cecropin 5	Unigene0024779	63	EHJ64257.1	2e-27	0.75	5.5378	1.37105	10.2376	19.0476	5.08964	16.7164	28.6499	187.695	0.954997	440.531	526.075	303.237
Gloverin
gloverin 1	Unigene0014980	175	ABG72699.1	2e-88	0.71	1.4947	0.417108	1.57229	7.8745	1.54701	2.93653	3.618	6.05754	4.46371	448.566	1168.7	1038.84
gloverin 2	Unigene0022976	143	XP_013186717.1	3e-75	0.76	10.0102	2.79342	10.5299	998.623	196.188	372.403	83.228	139.347	102.683	3702.72	2647.14	3575.16
gloverin 3	Unigene0022977	143	XP_013186717.1	3e-54	0.76	6.1599	1.71897	6.47968	880.765	173.034	328.452	77.0284	189.718	32.8084	3299.55	2576.74	2499.25
Moricin
moricin 1	Unigene0000682	61	ABQ42579.1	1e-18	0.66	0	0	0	3.3079	167.38	13.2316	3.9988	1.37538	0.789572	60.6611	87.9586	89.4751
moricin 2	Unigene0000796	61	ABQ42579.1	3e-17	0.66	0	0	0	0.932	0.505998	0.391052	0.9105	3.93479	0.496119	8.0724	9.99845	4.56374
moricin 3	Unigene0004172	61	ABQ42579.1	8e-19	0.66	5.4354	0.652248	3.80478	6.8649	7.17694	14.0418	8.6556	4.45145	1.36017	46.429	52.2326	21.28
moricin 4	Unigene0006125	61	ABQ42579.1	8e-21	0.66	6.706	15.7324	7.61109	54.9344	76.1757	79.1055	22.8169	15.2611	13.4657	100.984	113.908	222.527
moricin 5	Unigene0013391	61	ABQ42579.1	3e-18	0.66	0	0	0	0.3393	0.354723	0.694023	0	0	0	2.8825	3.24281	1.32115
moricin 6	Unigene0013392	61	ABQ42579.1	2e-17	0.66	0	0	0	0	0	0	0.2523	0.168751	0.148898	1.3768	0.189619	3.03391
Lebocin
lebocin 1	Unigene0004276	166	XP_013196422.1	2e-10	0.35	1.119	0.13428	0.7833	2.8103	46.5224	3.46386	4.6898	3.25795	2.86018	35.1064	239.852	3.39578
lebocin 2	Unigene0006214	201	XP_013188814.1	1e-87	0.78	43.905	5.2686	30.7335	1068.25	922.577	3059.07	144.252	544.83	3.32019	3117.38	2353.27	2130.25
Defensin
Defensin 1	Unigene0002392	85	JAA92085.1	8e-16	0.49	101.467	12.1761	71.027	80.0506	111.003	115.273	81.1285	41.7232	12.7488	158.785	178.633	72.7764
Defensin 2	Unigene0030863	93	ACX49768.1	2e-07	0.32	4.953	0.59436	3.4671	2.8316	2.44547	8.10867	3.8033	2.54385	2.24457	3.3688	0.463966	7.42346
gallerimycin
gallerimycin 1	Unigene0015087	67	ACB45564.1	3e-21	0.58	62.5543	16.4837	80.6161	17.1603	23.7956	24.7108	18.331	30.6912	22.6159	515.141	342.16	393.021
gallerimycin 2	Unigene0023689	68	AAQ18896.1	3e-12	0.49	203.115	3.45741	85.7334	70.3636	60.7686	201.496	75.6028	186.207	32.2012	307.929	207.096	513.215
JAK-STAT pathway
HOP
HOP1	Unigene0000344	97	XP_013187700.1	2e-49	0.88	0.1191	0.217432	0.125034	0	0	0	1.5578	2.55731	1.92699	1.5937	1.44753	0.895867
HOP2	Unigene0023066	97	XP_013187700.1	0	0.88	0.8224	1.50139	0.863374	0.1113	0.176545	0.143283	1.8545	3.04438	2.29401	3.5026	3.18136	1.96892
SOCS
SOCS1	Unigene0014091	268	XP_013198760.1	1e-150	0.82	3.184	2.51673	3.32586	0.7548	2.35764	1.38306	5.8986	14.3757	3.96049	8.9575	8.93006	3.91229
SOCS2	Unigene0018318	312	XP_013190689.1	0	0.91	7.3972	0.356492	7.48632	0.9541	1.84665	0.584771	13.8188	54.7987	7.62417	17.0893	16.5714	4.83334
SOCS3	Unigene0023341	354	XP_013188464.1	0	0.9	4.511	1.76592	4.64309	1.2268	1.14684	0.986911	8.1268	24.2154	7.0336	13.4096	13.4829	14.4965
SOCS4	Unigene0034890	86	XP_013144999.1	6e-51	0.94	0.3181	0.248899	0.241086	0.3551	0.386948	0.195862	0.5203	0.575068	0.373421	1.0645	0.734037	1.09667
STAT
STAT	Unigene0026210	769	XP_013187879.1	0	0.91	5.8221	6.42721	3.69605	2.7584	7.41618	3.61742	6.7448	12.0313	8.44619	14.24	17.4549	4.93182
JNK pathway
jun
jun	Unigene0012028	241	XP_013196222.1	9e-161	0.94	220.264	201.111	298.154	42.9356	50.8414	48.2595	105.311	221.873	67.5854	171.512	180.029	182.715
kayak
kayak	Unigene0022653	409	XP_013192175.1	0	0.86	39.2991	35.8818	53.1962	28.5148	32.5999	28.0845	29.6697	84.8934	14.8041	69.8472	102.775	80.0659
MAPKK4
MAPKK4	Unigene0016106	666	XP_013185375.1	0	0.79	2.2648	2.06786	3.06569	0.854	1.03775	0.751687	4.2421	8.93957	3.1636	5.8718	6.08023	4.85942
JNK
JNK	Unigene0005269	396	XP_013190204.1	0	0.98	2.0113	1.8364	2.72254	0.721	0.997266	0.450096	3.8597	8.1318	2.47705	5.4122	5.68094	5.7657
others
DUOX
DUOX-1	Unigene0005440	1485	XP_013185963.1	0	0.97	3.9439	3.32586	2.77	1.3032	1.65	0.94	4.965	5.24	5.11	14.7797	16.33	11.74
DUOX-2	Unigene0027446	1485	XP_013185963.1	0	1	0	0	0	1.2831	1.42	1.29	0	0	0.13	1.2823	1.14	0.9864

## Sheet: Sheet2
Table S1. Detoxifying and Protective enzymes-related genes identified in Dioryctria sylvestrella transcriptome
Gene Name	Assembly No.	Nt. Length	Best Acc No.	min. eValue	identity	RPKM value in each library
						CK1			T1			CK2			T2
Detoxifying enzymes						repeat			repeat			repeat			repeat
Cytochrome P450s						CK1-1	CK1-2	CK1-3	T1-1	T1-2	T1-3	CK2-1	CK2-2	CK2-3	T2-1	T2-2	T2-3
P450-1	Unigene0000094	2179	KPJ14362.1	2e-17	48	2.9492	3.32718	2.92047	0.0844	0.0952171	0.0835778	16.8202	18.976	21.7688	29.9447	34.3519	12.4971
P450-2	Unigene0001042	1907	XP_013199514.1	0	86	6.0052	3.76797	4.94546	1.1573	0.726149	0.953071	25.5963	16.0604	18.8295	23.951	28.0805	38.4042
P450-3	Unigene0001930	547	BAM73877.1	1e-06	34	5.8214	9.449	6.49521	2.9487	4.78618	3.29	15.2566	24.7637	22.553	11.1616	10.1652	5.34286
P450-4	Unigene0002186	328	JAA88344.1	2e-26	49	0	0	0	0	0	0	0.4108	0.412856	0.330215	2.9419	2.35302	3.23261
P450-5	Unigene0004380	573	XP_013183008.1	2e-101	76	0.9346	1.52875	1.77484	4.0924	6.69403	7.77161	0.6467	1.05782	1.23345	0.1604	0.187032	0.35475
P450-6	Unigene0005198	2324	XP_013183200.1	0	85	5.619	2.49733	21.2273	2.7698	1.23102	10.4637	10.2191	4.54182	3.21729	7.197	5.09813	6.24071
P450-7	Unigene0005231	2324	XP_013196085.1	2e-53	27	0.9525	0.367524	0.784051	0.5316	0.205119	0.437587	0.4868	0.187833	0.162785	1.0624	0.920726	0.813513
P450-8	Unigene0005478	2766	XP_013183684.1	0	83	33.9116	49.3406	32.1047	11.9353	17.3656	11.2993	8.4887	12.3509	10.2759	16.1308	13.4208	13.8209
P450-9	Unigene0005725	1538	XP_013184022.1	0	80	9.5084	1.38764	5.71461	3.3184	0.484281	1.99438	0.5695	0.0831118	0.095344	0.239	0.274175	0.099744
P450-10	Unigene0005816	379	XP_013191571.1	8e-73	83	0.9782	0.237139	1.33391	2.669	0.64703	3.63955	0	0	0	0.2425	0.28431	0.388836
P450-11	Unigene0007526	1694	XP_013176873.1	0	50	7.9276	14.1564	5.09631	2.3614	4.21679	1.51804	1.5511	2.76982	2.52255	3.2822	2.98919	1.57113
P450-12	Unigene0007866	216	XP_008548682.1	7e-06	88	0	0	0	1.9158	1.74164	7.31487	0	0	0	0	0	0
P450-13	Unigene0008350	467	XP_013192856.1	1e-16	69	6.2629	14.3815	10.4382	0.5907	1.35642	0.9845	0	0	0	0	0	0
P450-14	Unigene0008600	361	XP_013199425.1	7e-71	90	0.2282	0.365023	0.0415788	1.2737	2.03738	0.232072	0	0	0	0.2546	0.180351	0.22077
P450-15	Unigene0008601	361	XP_013199425.1	7e-71	90	0.5761	0.304874	0.74791	1.2861	0.680609	1.66965	0	0	0	0.6427	0.556994	0.492136
P450-16	Unigene0008785	849	XP_013189885.1	5e-119	75	1.5527	0.828138	1.34367	1.1373	0.606583	0.984195	0.0397	0.0211741	0.0176169	0	0	0
P450-17	Unigene0008786	849	XP_013189885.1	5e-119	75	0	0	0	2.42	2.72445	4.07497	0	0	0	0	0	0
P450-18	Unigene0009143	328	JAA88344.1	2e-26	49	0	0	0	0	0	0	0.1342	0.120332	0.141078	2.8376	3.32684	4.54994
P450-19	Unigene0009496	2324	XP_013196085.1	2e-53	27	0.8428	0.894253	1.09826	1.6463	1.74681	2.1453	0.8616	0.9142	0.832588	0.7051	0.642154	0.337519
P450-20	Unigene0009497	346	XP_013196084.1	5e-50	71	0.74	0.803171	0.0902439	0	0	0	0	0	0	0	0	0
P450-21	Unigene0011492	640	XP_019642635.1	4e-14	30	0.8368	0.959958	0.349229	2.5145	2.88458	1.0494	0.1579	0.181139	0.211214	0	0	0
P450-22	Unigene0011494	695	KDR19531.1	1e-25	30	1.304	1.68071	0.724444	0.6616	0.852729	0.367556	0.0969	0.124893	0.0884706	0.2645	0.187364	0.229355
P450-23	Unigene0011586	2564	XP_013194400.1	0	86	6.6354	7.77943	10.6395	0.8608	1.00921	1.38025	5.2816	6.19222	5.36647	11.0933	9.61398	8.49449
P450-24	Unigene0011606	1824	XP_013186008.1	0	77	13.7088	9.71089	11.8873	1.7898	1.26784	1.55198	0.3324	0.235462	0.195904	0.4031	0.335379	0.345376
P450-25	Unigene0013387	1510	XP_013185193.1	2e-122	40	1.3095	1.13487	1.00273	5.8768	5.09311	4.50005	0.1339	0.116044	0.133123	0.8521	0.97751	0.355614
P450-26	Unigene0013570	1678	XP_013192037.1	0	84	0	0	0	24.1952	27.2962	23.9595	0	0	0	0	0	0
P450-27	Unigene0013910	1742	XP_013195886.1	0	81	3.5472	2.22569	2.92122	2.9562	1.85487	2.43452	2.0498	1.28615	1.17133	4.2996	3.91577	2.05814
P450-28	Unigene0014173	361	AID54874.1	9e-42	63	0.1996	0.323981	0.222703	0.7428	1.20568	0.828777	1.6326	2.64995	2.11952	0	0	0
P450-29	Unigene0014174	361	XP_013199342.1	7e-29	50	0.1916	0.192559	0.196475	1.7109	1.71946	1.75443	0	0	0	0	0	0
P450-30	Unigene0014982	1907	ACJ05915.1	0	69	26.0836	42.6655	49.5337	367.154	600.562	697.238	0.0332	0.054306	0.0384687	1.8326	1.29816	1.5891
P450-31	Unigene0015323	680	XP_013186889.1	6e-135	81	0.7875	0.35	2.975	2.1637	0.961644	8.17398	0.0991	0.0440444	0.038171	0.8109	0.702764	0.620932
P450-32	Unigene0015324	680	XP_013186889.1	6e-135	81	0.7892	0.304514	0.649631	0.5285	0.203923	0.435035	0.2581	0.0995884	0.0828576	0.1761	0.146515	0.150882
P450-33	Unigene0015555	328	XP_013185000.1	2e-20	42	0.035	0.0509242	0.0331351	0	0	0	0.043	0.062564	0.071772	46.8295	53.7217	69.5438
P450-34	Unigene0015662	396	XP_013191589.1	7e-56	74	1.3523	0.197352	0.812741	0	0	0	1.7864	0.260704	0.305653	1.7405	2.04059	2.7908
P450-35	Unigene0016090	1746	XP_013186628.1	0	83	7.9982	1.93896	10.9066	12.456	3.01964	16.9855	5.0742	1.23011	1.12029	2.9739	2.70841	1.42355
P450-36	Unigene0016356	849	XP_013189885.1	5e-119	75	0.0806	0.143929	0.0518143	0	0	0	0.1318	0.235357	0.188246	3.507	2.80501	3.85355
P450-37	Unigene0017286	573	XP_013183008.1	2e-101	76	0.4651	0.422818	1.77584	5.4137	4.92155	20.6705	0.326	0.296364	0.34557	0	0	0
P450-38	Unigene0017715	2311	XP_013185828.1	0	92	30.7665	70.649	51.2775	26.1828	60.1235	43.638	8.3233	19.1128	13.5389	107.41	76.0857	93.1378
P450-39	Unigene0018576	1510	XP_013185193.1	2e-122	40	9.8354	15.7325	1.79204	5.7778	9.24203	1.05273	1.3813	2.20949	1.91485	0.1823	0.15799	0.139593
P450-40	Unigene0018997	1843	XP_013200957.1	0	85	13.4334	7.109	17.4396	1.4969	0.792165	1.94332	0.0731	0.0386848	0.0321857	1.7453	1.45209	1.49537
P450-41	Unigene0019192	1826	XP_013192244.1	0	81	6.0009	3.2006	5.19305	0.0504	0.026881	0.0436151	7.5454	4.02437	4.61666	27.5048	31.5529	11.4788
P450-42	Unigene0019368	467	XP_013192856.1	1e-16	69	17.3872	19.5746	29.2778	1.8457	2.0779	3.10792	8.6902	9.78348	11.4703	25.1181	29.4488	40.2756
P450-43	Unigene0019489	2590	XP_013186456.1	0	95	24.2871	21.7772	10.4078	15.3027	13.7213	6.55769	29.7328	26.6602	24.2802	21.272	19.373	10.1825
P450-44	Unigene0019662	788	XP_013186352.1	4e-132	79	0.1046	0.110986	0.136305	0.9336	0.990596	1.21658	0	0	0	1.5161	1.21262	1.66592
P450-45	Unigene0019663	788	XP_013186352.1	4e-132	79	8.9076	9.668	1.08629	0.836	0.907366	0.101951	1.2031	1.3058	1.52261	2.954	3.44446	6.53324
P450-46	Unigene0019792	1845	XP_013199543.1	0	78	46.218	53.0202	19.2886	11.4138	13.0937	4.76342	1.3876	1.59182	1.1276	1.5441	1.09379	1.33893
P450-47	Unigene0020718	1748	XP_013196393.1	0	94	1.414	1.82249	0.785556	0.263	0.338978	0.146111	3.5652	4.59515	3.98237	9.9103	8.58873	7.58863
P450-48	Unigene0021124	2997	XP_013195874.1	0	91	53.936	63.2353	86.4836	57.4547	67.3607	92.1256	39.6441	46.4793	38.6708	48.3575	40.2334	41.4327
P450-49	Unigene0021533	1746	XP_013193572.1	0	77	9.5318	6.75203	8.26528	2.7914	1.97734	2.4205	1.5435	1.09337	1.25429	1.4738	1.69071	0.615074
P450-50	Unigene0021767	1654	XP_013185269.1	0	83	0.8468	0.733877	0.648422	0.0556	0.0481856	0.0425747	1.7923	1.55329	1.8211	8.0288	9.41308	12.8738
P450-51	Unigene0021789	2443	XP_013185741.1	0	88	80.7529	91.1026	79.9662	11.4995	12.9733	11.3875	2.1097	2.38009	2.16761	0.6019	0.548167	0.288119
P450-52	Unigene0022215	1795	XP_013192185.1	0	72	30.5916	19.1947	25.1931	3.8423	2.41085	3.16425	17.9976	11.2926	9.03218	73.1878	58.5379	80.42
P450-53	Unigene0022505	1845	AJN91173.1	3e-169	58	27.666	44.9061	30.8683	9.1854	14.9093	10.2486	57.442	93.2369	108.717	15.7178	18.3275	34.7624
P450-54	Unigene0022609	1694	AID54880.1	4e-157	46	3.9579	3.97771	4.05861	2.9451	2.95984	3.02004	7.4405	7.47774	5.297	35.8519	25.3964	31.0881
P450-55	Unigene0023467	1907	XP_013199514.1	0	86	8.6694	14.1807	16.4635	73.2549	119.825	139.114	2.0459	3.34652	2.90026	2.1418	1.85619	1.64004
P450-56	Unigene0023468	1907	XP_013199513.1	0	75	10.5244	4.67751	39.7588	93.4485	41.5327	353.028	3.1471	1.39871	1.16373	1.6645	1.38486	1.42614
P450-57	Unigene0023576	2540	XP_013195501.1	0	89	11.7582	4.53693	9.67878	0.5069	0.195588	0.417255	6.0212	2.32329	2.66523	30.32	34.7824	12.6537
P450-58	Unigene0023673	1538	XP_013184001.1	3e-143	44	12.8367	18.6771	12.1527	3.2563	4.73784	3.08279	0.5344	0.777539	0.911598	1.1195	1.31252	1.79506
P450-59	Unigene0024103	547	BAM73877.1	1e-06	34	1.6296	0.237821	0.9794	0.5076	0.0740782	0.305071	3.6569	0.533681	0.486039	7.1863	6.54476	3.43996
P450-60	Unigene0024403	2136	XP_013189099.1	0	88	41.6571	10.0987	56.8051	5.3169	1.28895	7.25032	16.5437	4.01059	3.2078	13.2301	10.5818	14.5375
P450-61	Unigene0024563	2141	XP_013189127.1	0	85	3.7519	6.69982	2.41194	2.4912	4.44857	1.60149	2.2814	4.07393	4.75033	2.2964	2.67768	5.07886
P450-62	Unigene0024611	379	XP_013192041.1	8e-55	67	13.0193	11.8357	49.7101	5.0922	4.62927	19.4429	16.5795	15.0723	10.6767	9.8554	6.98126	8.54588
P450-63	Unigene0024968	2344	XP_013195502.1	0	95	17.6446	40.5172	29.4077	5.3355	12.2519	8.8925	20.4506	46.9606	40.6983	30.9341	26.809	23.6872
P450-64	Unigene0025141	1754	XP_013192036.1	0	77	2.4425	3.90697	0.445032	65.692	105.079	11.9693	0.557	0.890964	0.741282	2.3316	1.93989	1.99771
P450-65	Unigene0025142	1754	XP_013192036.1	0	77	0.9454	0.500309	1.22735	0.5276	0.279208	0.684946	0.1657	0.087689	0.100595	1.0546	1.20981	0.440125
P450-66	Unigene0025910	2070	XP_013200182.1	0	77	13.2737	7.07957	11.4868	59.9061	31.9511	51.8415	4.9961	2.66469	3.12412	8.5241	9.99377	13.668
P450-67	Unigene0025911	2070	XP_013200164.1	0	65	10.1517	11.4288	17.0942	5.447	6.13227	9.17205	20.7083	23.3135	21.2323	51.6434	47.0331	24.7208
P450-68	Unigene0026455	2050	XP_013198508.1	0	79	14.8701	13.3334	6.3723	2.8036	2.51387	1.20143	15.2987	13.7177	10.9718	33.5325	26.8203	36.8461
P450-69	Unigene0026642	1907	XP_013199513.1	0	75	65.3477	69.3372	85.155	181.449	192.526	236.447	27.6487	29.3366	34.2075	3.1874	3.71661	7.04945
P450-70	Unigene0026735	313	XP_013183823.1	1e-46	79	12.1082	13.1418	1.47661	6.6104	7.1747	0.806146	2.3678	2.56993	1.82046	1.4681	1.03996	1.27303
P450-71	Unigene0026736	313	XP_013183823.1	1e-46	79	23.1572	26.5654	9.6644	28.6542	32.8715	11.9585	5.4357	6.23571	5.40416	2.9658	2.5703	2.27101
P450-72	Unigene0027859	547	BAM73877.1	1e-06	34	2.9842	3.8463	1.65789	3.7652	4.85292	2.09178	9.9204	12.7863	10.6382	2.5327	2.10721	2.17002
P450-73	Unigene0027861	547	BAM73877.1	1e-06	34	8.2389	9.6594	13.2107	1.1995	1.40631	1.92334	4.4916	5.26601	6.04105	9.4564	10.8482	3.94652
P450-74	Unigene0027989	225	CDS36078.2	4e-13	85	489.937	347.057	424.838	557.471	394.896	483.398	422.507	299.291	350.893	276.927	324.674	444.039
P450-75	Unigene0028116	221	KOB76313.1	3e-07	79	0	0	0	2.2886	1.98341	1.75245	0	0	0	1.0396	0.946793	0.497638
P450-76	Unigene0028402	849	XP_013189885.1	5e-119	75	0	0	0	0	0	0	0	0	0	3.2969	2.63696	3.62269
P450-77	Unigene0028449	1121	XP_013199102.1	0	74	1.1392	0.714792	0.938165	2.8301	1.77575	2.33067	1.4725	0.923922	1.07732	0.123	0.143422	0.272034
P450-78	Unigene0028968	216	XP_008548685.1	8e-06	88	0	0	0	2.1331	3.46234	2.38	0	0	0	0	0	0
P450-79	Unigene0030240	849	XP_013189885.1	5e-119	75	0	0	0	0	0	0	0	0	0	1.7449	1.51221	1.33613
P450-80	Unigene0030470	313	XP_013197290.1	7e-43	73	1.0299	1.68463	1.95582	0	0	0	0	0	0	0.9573	0.796474	0.820215
P450-81	Unigene0030653	237	NP_001104006.1	1e-30	62	1.0429	0.463511	3.93984	0	0	0	0.1421	0.0631556	0.0724506	0	0	0
P450-82	Unigene0030671	331	XP_013196070.1	3e-45	70	0.9956	0.384154	0.819529	0.1389	0.0535949	0.114336	0.2035	0.0785209	0.092059	0.9718	1.13935	1.55823
P450-83	Unigene0030711	215	XP_013190663.1	2e-29	72	0	0	0	1.2831	1.86688	1.21473	0	0	0	0	0	0
P450-84	Unigene0031063	467	XP_013192856.1	1e-16	69	1.0937	0.159613	0.657321	0	0	0	0	0	0	0	0	0
P450-85	Unigene0031337	313	XP_013183823.1	1e-46	79	0.5999	0.14543	0.818045	0.2232	0.0541091	0.304364	0.1635	0.0396364	0.0462173	0.2231	0.260142	0.493421
P450-86	Unigene0031684	337	XP_013188296.1	1e-51	67	0.3667	0.654821	0.235736	0	0	0	0.6997	1.24946	0.885082	0.5454	0.386345	0.472931
P450-87	Unigene0032211	1795	AID54888.1	0	61	0.3814	0.346727	1.45625	0	0	0	0.156	0.141818	0.122906	0.4255	0.368758	0.325819
P450-88	Unigene0032456	1121	XP_013198473.1	6e-162	74	0.5036	1.15641	0.839333	2.2484	5.16299	3.74733	0.6589	1.51303	1.25884	0.4494	0.373901	0.385046
P450-89	Unigene0032753	573	XP_013183005.1	2e-100	76	0	0	0	3.8316	6.12894	0.698131	0.1517	0.242656	0.278369	0	0	0
P450-90	Unigene0033529	331	XP_013196070.1	3e-45	70	1.6449	0.870487	2.13546	0.2395	0.126744	0.310926	0.117	0.0619168	0.0725921	0.3989	0.467676	0.639616
P450-91	Unigene0033588	898	XP_013184491.1	2e-129	60	0.8257	0.44039	0.714543	3.8401	2.04813	3.32314	0	0	0	0	0	0
P450-92	Unigene0034075	898	AHH92939.1	4e-114	60	0.9104	1.02493	1.533	5.6733	6.38704	9.55311	0.1241	0.139713	0.111746	0	0	0
P450-93	Unigene0034378	292	XP_013185580.1	4e-29	68	0.1411	0.126518	0.0604658	0.6299	0.564805	0.269932	2.0766	1.862	2.17115	0.3147	0.366951	0.69601
P450-94	Unigene0035141	298	XP_008559430.1	4e-34	62	0	0	0	1.8515	1.96453	2.4127	0	0	0	0	0	0
P450-95	Unigene0035233	379	XP_013191571.1	8e-73	83	0.5775	0.626799	0.0704268	2.0411	2.21534	0.248915	0	0	0	0.2147	0.186069	0.164403
P450-96	Unigene0035501	788	XP_013186352.1	4e-132	79	0	0	0	2.4503	2.81093	1.02261	0	0	0	0.4321	0.359507	0.370223
P450-97	Unigene0036253	313	XP_013197290.1	7e-43	73	1.9539	2.51836	1.0855	1.2721	1.6396	0.706722	0.5326	0.686462	0.787494	1.453	1.66685	0.606393
P450-98	Unigene0036277	680	XP_013186889.1	6e-135	81	0.3728	0.437076	0.597766	0.8322	0.975683	1.33439	0	0	0	0	0	0
P450-99	Unigene0036948	1695	XP_011304723.1	0	89	0	0	0	12.5324	8.87757	10.8672	0	0	0	0	0	0
P450-100	Unigene0037332	361	XP_013199342.1	7e-29	50	0.5721	0.495809	0.438075	1.1175	0.968478	0.855705	0	0	0	0	0	0
P450-101	Unigene0037766	361	XP_013198897.1	3e-70	90	1.0949	1.23523	1.08423	1.6803	1.89566	1.66393	0	0	0	0	0	0
P450-102	Unigene0037991	313	XP_013183823.1	1e-46	79	0.9448	0.592816	0.778071	0	0	0	0.3091	0.193945	0.137385	0.2108	0.149324	0.18279
P450-103	Unigene0038831	322	XP_014365797.1	2e-44	74	0	0	0	0	0	0	1.2554	2.0377	1.76597	0.5708	0.494682	0.43708
P450-104	Unigene0039027	467	XP_013192856.1	1e-16	69	2.2971	2.3086	2.35555	0	0	0	0	0	0	0	0	0
P450-105	Unigene0039311	898	XP_013184491.1	2e-129	60	18.6747	30.5466	35.4639	53.2292	87.0682	101.084	16.2087	26.5129	30.415	28.0763	32.2085	11.7173
P450-106	Unigene0040144	238	XP_019848640.1	6e-12	40	1.0385	0.461556	3.92322	0.1932	0.0858667	0.729867	0	0	0	0	0	0
P450-107	Unigene0040844	379	XP_013191571.1	8e-73	83	0.7536	0.290778	0.620327	1.542	0.594984	1.2693	0	0	0	0.1401	0.127593	0.0670634
P450-108	Unigene0040845	379	XP_013191571.1	8e-73	83	0.3695	0.537614	0.349812	1.6495	2.39998	1.56161	0	0	0	0	0	0
P450-109	Unigene0040954	346	XP_013196084.1	5e-50	71	1.1984	0.174892	0.720246	0.6131	0.0894747	0.368477	1.0616	0.154928	0.180651	1.4481	1.68853	3.20271
P450-110	Unigene0041432	680	XP_013186889.1	6e-135	81	0.176	0.0426667	0.24	0.9825	0.238182	1.33977	0	0	0	0	0	0
glutathione S-transferase
GST-1	Unigene0000638	725	AON96572.1	2e-91	59	37.6146	86.3743	62.691	102.549	235.484	170.915	12.6848	29.1281	33.4151	6.338	7.27081	2.64509
GST-2	Unigene0000947	865	XP_013198047.1	1e-157	81	13.9537	22.32	2.54241	0	0	0	41.1251	65.7827	77.1246	108.793	127.551	174.445
GST-3	Unigene0001211	725	XP_012548743.1	8e-49	40	0.9899	0.523859	1.28512	0.8789	0.465117	1.14101	2.8885	1.5286	1.39214	6.8762	6.26235	3.29152
GST-4	Unigene0003293	766	BAM19051.1	2e-72	70	60.7158	32.383	52.5422	62.606	33.3911	54.1779	11.0384	5.88737	4.7089	5.7588	4.60607	6.32787
GST-5	Unigene0003845	441	AIH07605.1	5e-45	73	0.8407	0.946465	1.41563	0	0	0	3.1319	3.52591	4.11133	7.5021	8.7477	16.5921
GST-6	Unigene0004652	703	XP_013195571.1	3e-89	67	206.147	184.844	88.3405	210.34	188.603	90.1372	61.815	55.4269	39.2627	20.5894	14.5849	17.8536
GST-7	Unigene0004657	670	XP_013196516.1	7e-86	63	132.867	140.978	173.14	265.993	282.231	346.617	36.603	38.8376	33.6585	17.9001	15.5131	13.7067
GST-8	Unigene0006456	1085	XP_013200963.1	0	83	0.1519	0.164867	0.0185244	0.0424	0.0460195	0.00517073	1.304	1.41532	1.17754	4.3198	3.59407	3.7012
GST-9	Unigene0006509	359	XP_013192421.1	4e-60	75	0.6885	0.789832	0.287338	0.3842	0.440746	0.160342	0.9384	1.07651	1.23495	1.5359	1.76195	0.640991
GST-10	Unigene0007401	766	XP_013186460.1	9e-70	69	111.686	143.951	62.0479	127.632	164.503	70.9065	129.23	166.562	195.28	52.2223	61.2261	83.7358
GST-11	Unigene0008117	359	XP_013197555.1	5e-50	74	0.9709	1.1383	1.55679	1.3933	1.63352	2.23408	0.4537	0.531924	0.484438	2.7849	2.53629	1.33308
GST-12	Unigene0011889	1085	XP_013200963.1	0	83	0.2949	0.208898	0.255716	0	0	0	0.6432	0.455623	0.364422	3.3997	2.71919	3.73565
GST-13	Unigene0012122	865	XP_013189941.1	6e-50	42	39.1029	33.8884	29.9423	13.8426	11.9967	10.5997	36.272	31.435	36.6543	89.6394	57.8812	109.785
GST-14	Unigene0012799	766	AAF23078.1	1e-113	74	186.504	210.407	184.687	1676.86	1891.77	1660.52	44.4173	50.1101	35.4964	12.2374	8.6686	10.6114
GST-15	Unigene0013921	723	XP_013196444.1	4e-153	87	34.6419	21.7361	28.5286	34.532	21.6671	28.4381	97.0534	60.8963	52.7756	132.639	114.952	101.566
GST-16	Unigene0016091	766	XP_013167077.1	5e-69	68	8.222	13.3455	9.17367	5.365	8.7082	5.98598	42.6515	69.2298	57.5992	44.3512	36.9002	38.0001
GST-17	Unigene0021016	582	XP_013188133.1	3e-108	74	2815.08	2829.17	2886.71	15422.9	15500.1	15815.4	80.9756	81.3809	93.3584	12.2376	14.0387	5.10722
GST-18	Unigene0021047	725	AIH07579.1	2e-68	47	12.286	20.0965	23.3315	9.4675	15.4862	17.9791	33.7801	55.2549	64.7815	24.9481	29.2495	40.003
GST-19	Unigene0021207	703	XP_013195571.1	3e-89	67	194.621	86.4983	735.235	95.8563	42.6028	362.124	79.3814	35.2806	32.1311	37.9378	34.551	18.1602
GST-20	Unigene0021208	703	XP_013195571.1	3e-89	67	555.574	214.369	457.322	152.546	58.8602	125.568	1258.94	485.764	388.529	523.977	419.093	575.755
GST-21	Unigene0023006	1118	XP_013196508.1	4e-141	87	1573.49	2289.39	1489.65	1400.06	2037.05	1325.46	1586.38	2308.15	2691.38	1073.83	1252.12	2374.95
GST-22	Unigene0024224	2176	XP_013194289.1	2e-138	83	12.8543	1.87593	7.72552	3.085	0.450219	1.8541	13.4995	1.97009	1.39555	15.4364	10.9347	13.3853
GST-23	Unigene0030562	207	XP_013192391.1	1e-39	90	0.597	0.144727	0.814091	0.2221	0.0538424	0.302864	0.1627	0.0394424	0.0341827	0.6659	0.5771	0.509901
GST-24	Unigene0032092	651	AIZ46899.1	4e-87	62	0	0	0	11.8656	21.1886	7.62789	0	0	0	0	0	0
GST-25	Unigene0032292	379	XP_008554601.1	7e-56	74	0	0	0	2.1837	1.98518	8.33776	0	0	0	0	0	0
GST-26	Unigene0032558	207	XP_013192391.1	1e-39	90	1.5672	3.59876	2.612	0.2499	0.573844	0.4165	0.6408	1.47147	1.72517	0.2497	0.292752	0.400381
GST-27	Unigene0032912	375	XP_013148056.1	1e-10	48	68.9867	110.349	12.5696	112.68	180.239	20.5306	0	0	0	0	0	0
GST-28	Unigene0033027	360	ACO10825.1	2e-48	61	0	0	0	0	0	0	1.31	0.693257	0.554488	0.2553	0.204197	0.280528
GST-29	Unigene0033091	778	AIL29318.1	4e-116	78	0	0	0	40.6011	21.6547	35.1353	0	0	0	0	0	0
GST-30	Unigene0034104	216	AIH07606.1	2e-13	72	0	0	0	0	0	0	0	0	0	2.7655	1.959	2.39804
GST-31	Unigene0036878	771	KMQ89039.1	3e-95	68	0	0	0	52.8969	47.4304	22.668	0	0	0	0	0	0
GST-32	Unigene0037345	463	XP_013195004.1	1e-62	70	83.8121	88.9288	109.216	57.3994	60.9036	74.7975	21.027	22.3107	18.5625	13.5965	11.3123	11.6495
ATP-binding cassette transporters
ABC-1	Unigene0001672	2925	XP_013187811.1	0	94	35.8144	46.1608	19.8969	9.4788	12.2171	5.266	31.3489	40.4052	36.7982	30.555	27.8273	14.6261
ABC-2	Unigene0003924	922	XP_013194950.1	1e-50	91	1.6531	1.93812	2.65066	0.4987	0.584683	0.79964	4.1652	4.88334	3.90585	6.7281	5.38134	7.39295
ABC-3	Unigene0004458	5514	XP_013189352.1	0	97	15.6141	11.0605	13.5394	4.5946	3.25467	3.9841	21.9141	15.5233	18.1007	36.5836	42.6577	80.9105
ABC-4	Unigene0005488	328	KZC07189.1	7e-53	98	0	0	0	3.6447	3.15867	2.79086	0	0	0	0	0	0
ABC-5	Unigene0005660	1043	KPJ11060.1	3e-83	40	0.5924	0.668325	0.586629	0.4408	0.497295	0.436506	0.646	0.728795	0.631608	1.8944	1.64178	1.4506
ABC-6	Unigene0006520	4665	XP_013196218.1	0	58	4.7861	3.00304	3.94149	2.0599	1.29249	1.69639	9.3081	5.84038	4.85919	13.396	11.1455	11.4777
ABC-7	Unigene0006723	627	KOB71463.1	2e-13	41	0.6597	1.07079	0.736058	0.2182	0.354171	0.243456	1.4386	2.33506	2.67873	3.8156	4.37717	1.5924
ABC-8	Unigene0007643	227	XP_008550664.1	1e-21	55	0	0	0	2.4306	2.44277	2.49245	0	0	0	0	0	0
ABC-9	Unigene0007644	227	XP_008550664.1	1e-21	55	0	0	0	1.5326	2.50691	2.91046	0	0	0	0	0	0
ABC-10	Unigene0008474	1776	XP_013199680.1	0	90	0.8814	0.391733	3.32973	0.1036	0.0460444	0.391378	0.9674	0.429956	0.343892	2.0957	1.67621	2.30279
ABC-11	Unigene0008957	219	XP_013183987.1	9e-41	93	0	0	0	0.4199	0.162019	0.345641	0	0	0	1.4687	1.71255	3.24827
ABC-12	Unigene0010940	219	XP_013183987.1	9e-41	93	0	0	0	0	0	0	0	0	0	1.5845	1.12241	1.37396
ABC-13	Unigene0011616	1973	XP_013186320.1	0	99	248.732	36.2994	149.489	239.124	34.8973	143.715	296.881	43.3262	37.5486	191.254	165.75	146.449
ABC-14	Unigene0012991	626	XP_008552607.1	8e-56	56	0	0	0	1.52	0.368485	2.07273	0	0	0	0	0	0
ABC-15	Unigene0012992	626	XP_008552607.1	8e-56	56	0	0	0	2.6716	4.77071	1.71746	0	0	0	0	0	0
ABC-16	Unigene0013307	1043	KPI98297.1	6e-72	40	0.8718	0.792545	3.32869	2.0273	1.843	7.7406	0.8318	0.756182	0.886558	1.945	2.28034	3.11871
ABC-17	Unigene0013484	1776	XP_013199679.1	0	90	0.3814	0.875807	0.635667	0.0532	0.122163	0.0886667	1.1567	2.65613	2.41901	2.5883	2.35724	1.23897
ABC-18	Unigene0013485	1776	XP_013199681.1	0	90	0.2215	0.354306	0.0403581	0.1236	0.197708	0.0225203	1.1772	1.88302	1.5061	1.8528	1.48193	2.03589
ABC-19	Unigene0016613	1202	XP_013185297.1	0	93	0.0343	0.0181517	0.0445293	0	0	0	0	0	0	0	0	0
ABC-20	Unigene0016614	1202	XP_013185297.1	0	93	0.3955	0.210941	0.342257	0.1226	0.0653891	0.106095	0.3234	0.172487	0.122184	1.642	1.16314	1.42382
ABC-21	Unigene0017360	1043	KPJ11060.1	3e-83	40	1.0157	1.14348	1.71031	0.5879	0.661862	0.989948	0.8922	1.00444	0.870499	2.6227	2.27296	2.00828
ABC-22	Unigene0018010	1141	XP_013199678.1	0	73	1.2275	1.10065	0.526022	2.982	2.67383	1.27788	0.9743	0.873614	0.726847	2.6177	2.17793	2.24285
ABC-23	Unigene0018011	1141	XP_013199678.1	0	73	2.3318	2.47416	3.03858	3.5772	3.79559	4.66147	1.4595	1.5486	1.77652	2.9114	3.33989	1.21504
ABC-24	Unigene0018387	1043	KPJ11060.1	3e-83	40	1.3857	1.50399	0.168988	0.4189	0.45466	0.0510854	1.0859	1.1786	1.38181	1.6422	1.92534	2.63318
ABC-25	Unigene0018405	2617	XP_013190059.1	0	97	2.2352	2.56417	0.932835	0.4919	0.564297	0.205289	4.2092	4.8287	4.39763	7.6906	7.00404	3.68136
ABC-26	Unigene0018726	675	XP_013193533.1	2e-147	95	0.6103	0.786609	0.339056	0	0	0	0.4991	0.643284	0.514519	5.514	4.41027	6.05888
ABC-27	Unigene0018727	675	XP_013193533.1	2e-147	95	1.19	1.39517	1.9081	0.0781	0.0915655	0.125229	1.1448	1.34218	1.56503	4.9581	5.78131	10.9656
ABC-28	Unigene0018895	578	XP_013199324.1	6e-34	83	0.784	0.555362	0.679827	0.9546	0.676209	0.827759	0.6994	0.495433	0.35095	1.749	1.23894	1.5166
ABC-29	Unigene0019173	351	XP_013186537.1	3e-23	85	1.0563	0.91544	0.808842	0	0	0	0.5758	0.499016	0.43247	1.9637	1.70184	1.50367
ABC-30	Unigene0019189	2035	XP_013183106.1	0	87	2.753	3.10584	2.72618	0.0904	0.101986	0.0895194	1.8706	2.11035	1.75581	8.2869	6.8947	7.10022
ABC-31	Unigene0019641	351	XP_013186537.1	3e-23	85	5.8364	3.66205	4.80645	0.5922	0.371576	0.487694	13.8322	8.67903	9.95638	13.5176	15.5071	5.64142
ABC-32	Unigene0019973	295	XP_008545250.1	1e-48	80	0	0	0	1.5586	2.52984	1.739	0	0	0	0	0	0
ABC-33	Unigene0020098	2994	XP_011558849.1	0	85	25.9494	26.0793	26.6097	17.5224	17.6101	17.9683	41.124	41.3298	37.6403	41.6224	37.9067	19.9239
ABC-34	Unigene0020482	351	XP_013186537.1	3e-23	85	3.9856	6.51933	7.56879	0.3889	0.636132	0.738534	8.5243	13.9434	11.1524	9.2802	7.42259	10.1972
ABC-35	Unigene0021045	2047	XP_013201109.1	0	94	31.8768	14.1675	120.423	13.814	6.13956	52.1862	61.8441	27.4863	32.0499	42.673	49.7581	94.3782
ABC-36	Unigene0021126	1293	XP_013201072.1	0	90	4.7152	1.81937	3.88132	0.7112	0.274418	0.585425	11.255	4.34277	3.07628	19.3325	13.6945	16.7637
ABC-37	Unigene0021784	2731	XP_013187258.1	0	96	19.6242	28.5527	18.5786	11.9536	17.3922	11.3167	28.6048	41.6193	36.0692	24.1109	20.8956	18.4625
ABC-38	Unigene0023517	1293	XP_013201072.1	0	90	4.9504	0.722452	2.97522	1.1402	0.166399	0.685268	14.49	2.11464	1.75938	27.1057	22.5519	23.2242
ABC-39	Unigene0023535	2356	XP_013183115.1	0	76	7.5884	1.83961	10.3478	4.4886	1.08815	6.12082	2.1447	0.519927	0.596449	6.2021	7.11491	2.58838
ABC-40	Unigene0023849	2644	XP_013187339.1	0	69	9.9714	17.8061	6.41019	16.5727	29.5941	10.6539	1.1976	2.13857	2.50729	1.5815	1.85417	2.53585
ABC-41	Unigene0023949	3192	XP_013183454.1	0	93	4.5556	4.14145	17.3941	1.4981	1.36191	5.72002	7.208	6.55273	5.96775	25.3504	23.0873	12.1348
ABC-42	Unigene0024122	3016	XP_013183114.1	0	92	1.5981	3.66971	2.6635	0.2287	0.525163	0.381167	1.519	3.48807	2.78987	16.8353	13.4654	18.4989
ABC-43	Unigene0024398	922	XP_013194950.1	1e-50	91	4.4044	7.04517	0.802497	0.8938	1.4297	0.162853	6.5679	10.5059	12.2502	12.4268	14.4901	27.4839
ABC-44	Unigene0025083	3873	XP_013196570.1	0	89	6.8923	3.64743	8.94779	1.4365	0.760201	1.86491	5.3057	2.8078	1.98896	23.7286	16.8086	20.5757
ABC-45	Unigene0025249	2689	XP_013190738.1	0	97	8.0581	4.29782	6.97331	1.0772	0.574528	0.932186	7.7546	4.13594	3.5844	11.1074	9.6262	8.50529
ABC-46	Unigene0025558	3706	XP_013187828.1	0	96	99.9623	112.538	168.324	25.6322	28.8569	43.1613	57.2203	64.419	53.5966	112.656	93.7301	96.524
ABC-47	Unigene0025618	3005	XP_013187214.1	0	90	28.788	25.813	12.3366	6.5641	5.88575	2.81292	10.1341	9.08682	10.4242	30.3532	34.8205	12.6676
ABC-48	Unigene0025651	2602	XP_013201124.1	0	88	7.4251	7.8784	9.67569	3.2867	3.48735	4.28292	9.5675	10.1516	11.9019	12.0968	14.1825	19.3966
ABC-49	Unigene0025955	2223	XP_013196224.1	7e-30	63	2.1496	2.3331	0.262146	1.0962	1.18978	0.133683	3.0156	3.27303	2.98084	7.2967	6.64531	3.4928
ABC-50	Unigene0027562	1213	XP_011558989.1	4e-21	46	0	0	0	0	0	0	0	0	0	0	0	0
ABC-51	Unigene0027651	1427	XP_014363805.1	4e-44	52	2.086	2.68862	1.15889	1.4923	1.92341	0.829056	1.9405	2.50109	2.91635	4.0211	4.68874	8.89331
ABC-52	Unigene0027774	4665	XP_013196218.1	0	58	0.4079	0.478228	0.654047	0	0	0	0.4447	0.521372	0.369324	0.455	0.322308	0.394543
ABC-53	Unigene0028486	219	XP_013183987.1	9e-41	93	0	0	0	0	0	0	0.2132	0.151024	0.130885	1.4541	1.26019	1.11345
ABC-54	Unigene0028799	414	XP_008550685.1	1e-55	81	0	0	0	2.5544	2.21376	1.95599	0	0	0	0	0	0
ABC-55	Unigene0029422	225	XP_008550016.1	4e-34	84	0	0	0	1.2261	1.38324	1.21416	0	0	0	0	0	0
ABC-56	Unigene0029446	316	XP_011566758.1	1e-51	93	0	0	0	0	0	0	0.2514	0.157741	0.184938	1.7146	2.01022	2.74927
ABC-57	Unigene0030788	1776	XP_013199681.1	0	90	0.4099	0.665329	0.457345	0	0	0	0.5028	0.81612	0.743263	1.0287	0.936866	0.492421
ABC-58	Unigene0032414	328	XP_012238090.1	1e-51	99	0	0	0	3.0719	3.08728	3.15006	0	0	0	0	0	0
ABC-59	Unigene0032564	266	XP_008551029.1	2e-12	73	0	0	0	1.21	1.97922	2.29783	0	0	0	0	0	0
ABC-60	Unigene0034507	675	XP_013193533.1	2e-147	95	0.2409	0.107067	0.910067	0.2689	0.119511	1.01584	0.0985	0.0437778	0.0310108	2.0154	1.42765	1.74761
ABC-61	Unigene0035316	332	XP_008551030.1	3e-61	91	0	0	0	1.8004	0.694688	1.482	0	0	0	0	0	0
ABC-62	Unigene0037245	360	OAD62462.1	3e-62	82	0	0	0	1.6604	2.41584	1.57193	0	0	0	0	0	0
ABC-63	Unigene0037319	3016	XP_014297443.1	0	49	0	0	0	2.1431	0.31276	1.28802	0	0	0	0	0	0
ABC-64	Unigene0039522	414	XP_008550685.1	1e-55	81	0	0	0	1.1169	0.270764	1.52305	0	0	0	0	0	0
ABC-65	Unigene0039524	218	KXJ16851.1	7e-09	40	0	0	0	2.32	4.14286	1.49143	0	0	0	0	0	0
ABC-66	Unigene0040781	219	XP_013183987.1	9e-41	93	0	0	0	0	0	0	0	0	0	1.5093	1.20719	1.65845
ABC-67	Unigene0041267	3706	XP_015108961.1	0	76	0	0	0	2.2589	5.1871	3.76483	0	0	0	0	0	0
Carboxylesterase
CarE-1	Unigene0007122	436	XP_015115296.1	1e-72	72	0	0	0	2.9528	1.57489	2.55529	0	0	0	0	0	0
CarE-2	Unigene0013114	682	XP_013190276.1	2e-97	72	12.2012	13.7362	20.5452	1.8203	2.04931	3.06515	4.9394	5.56081	6.37923	4.3794	5.02395	1.82769
CarE-3	Unigene0016122	753	XP_013200959.1	3e-12	33	0	0	0	0.2288	0.205155	0.098048	1.676	1.5028	1.7619	1.3717	1.6082	2.19945
CarE-4	Unigene0016123	753	XP_013200959.1	3e-12	33	1.0065	1.06795	1.31158	0.321	0.340597	0.418297	1.3816	1.46595	1.33508	1.4034	1.27812	0.671783
CarE-5	Unigene0017768	1769	XP_013189471.1	0	82	2.515	2.7297	0.306707	4.8604	5.27531	0.592732	11.4067	12.3804	9.90226	15.4034	12.3201	16.9255
CarE-6	Unigene0017960	753	XP_013200959.1	3e-12	33	52.1921	59.8736	21.7818	30.688	35.2046	12.8073	14.1105	16.1872	18.8749	36.6439	42.728	81.0439
CarE-7	Unigene0017999	682	XP_013190276.1	2e-97	72	12.2448	15.7822	6.80267	2.0522	2.64506	1.14011	4.7027	6.06126	4.29361	3.6656	2.5966	3.17854
CarE-8	Unigene0018588	1925	XP_013188771.1	0	77	3.1029	3.63788	4.97534	6.5923	7.7289	10.5704	0.175	0.205172	0.177812	0.0477	0.0413391	0.0365254
CarE-9	Unigene0018715	436	XP_015115296.1	1e-72	72	0	0	0	1.1	0.779206	0.95384	0	0	0	0	0	0
CarE-10	Unigene0019021	284	XP_013183083.1	6e-30	75	0	0	0	0.4857	0.420931	0.371916	0	0	0	1.618	1.85613	0.675254
CarE-11	Unigene0021792	1453	ABE01157.2	0	55	3.5694	4.02687	3.53463	2.2103	2.49358	2.18877	1.7793	2.00734	2.35344	0.8726	1.02305	1.39917
CarE-12	Unigene0022387	753	XP_013200959.1	3e-12	33	25.623	16.0772	21.1013	3.9559	2.48213	3.2578	39.5071	24.7888	22.5758	26.8314	24.4361	12.8437
CarE-13	Unigene0022670	2365	XP_013183727.1	0	92	11.7748	19.1123	13.1377	0.9332	1.51472	1.04122	13.6599	22.1721	17.7339	19.235	15.3848	21.1358
CarE-14	Unigene0023305	1561	XP_013193107.1	0	90	3.9321	3.95178	4.03215	2.4742	2.48658	2.53716	4.985	5.00995	5.84177	2.2372	2.60865	4.94793
CarE-15	Unigene0025854	1753	BAR64776.1	0	51	20.8946	34.1778	39.6796	7.2515	11.8614	13.7708	6.7918	11.1095	7.86963	12.9277	9.15759	11.21
CarE-16	Unigene0026409	2140	XP_013196418.1	0	87	98.9818	43.9919	373.931	44.8619	19.9386	169.478	222.254	98.7796	85.6071	97.2472	84.279	74.4653
CarE-17	Unigene0027441	3704	XP_013196439.1	0	86	31.2961	12.0757	25.7614	25.2612	9.74709	20.7938	5.7024	2.20028	1.83064	5.1111	4.25244	4.37919
CarE-18	Unigene0029316	284	XP_013183083.1	6e-30	75	0.8672	1.26176	0.820992	1.452	2.11262	1.37463	0	0	0	0	0	0
CarE-19	Unigene0030657	639	XP_015110262.1	6e-99	66	0	0	0	2.7343	0.399039	1.64333	0	0	0	0	0	0
CarE-20	Unigene0031619	400	KOB56298.1	4e-16	43	0	0	0	0.587	0.142303	0.800455	0.1433	0.0347394	0.0316381	0.7821	0.71228	0.374378
CarE-21	Unigene0033809	738	KOB72440.1	1e-97	68	0.6866	1.22607	0.441386	3.7039	6.61411	2.38108	0.1871	0.334107	0.267229	0.3829	0.306255	0.420737
CarE-22	Unigene0037889	639	XP_011306229.1	2e-96	65	0	0	0	2.6849	2.44082	10.2514	0	0	0	0	0	0
CarE-23	Unigene0040502	380	XP_013183084.1	2e-42	58	2.4299	5.57977	4.04983	6.738	15.4724	11.23	0	0	0	0	0	0
CarE-24	Unigene0040901	753	XP_013200959.1	3e-12	33	0.5111	0.817543	0.0931242	0	0	0	0.7523	1.20336	1.04289	0.4561	0.395278	0.34925
UDP-glucosyltransferase
UGT-1	Unigene0005253	631	NP_001243956.1	5e-47	45	1.3057	1.46997	2.19863	0.1457	0.16403	0.24534	0.6406	0.721192	0.845535	0.2185	0.256172	0.350353
UGT-2	Unigene0010278	235	ANI21999.1	2e-40	81	0.5259	0.471553	0.225365	0	0	0	0.1433	0.128491	0.11702	0.9777	0.890419	0.468008
UGT-3	Unigene0015477	1530	AEW43128.1	0	54	4.1733	4.42808	5.43825	4.4176	4.68729	5.7566	1.0348	1.09797	0.878194	7.8686	6.29355	8.64616
UGT-4	Unigene0020975	949	JAV02044.1	2e-128	56	7.396	8.02737	0.901951	0.5119	0.555599	0.0624268	0.4923	0.534326	0.623041	3.6773	4.28785	8.13294
UGT-5	Unigene0022852	1979	AEW43138.1	0	82	33.9296	38.9233	14.1601	18.0757	20.736	7.54369	14.2986	16.403	11.6194	35.8965	25.428	31.1268
UGT-6	Unigene0031609	1530	ANI22000.1	3e-157	47	0	0	0	1.7856	2.30144	0.992	0	0	0	0	0	0
Protective enzymes
superoxide dismutase（SOD）
SOD-1	Unigene0001517	3708	JAB95900.1	0	53	6.8213	7.69555	6.75485	0.8804	0.993237	0.871824	17.7246	19.9963	18.2112	27.3868	24.9419	13.1096
SOD-2	Unigene0014978	1491	XP_013197933.1	7e-92	89	183.399	115.074	151.034	139.911	87.7873	115.221	201.533	126.452	101.14	204.049	163.205	224.213
SOD-3	Unigene0018044	837	XP_013197347.1	1e-164	93	0.5906	0.958632	0.65896	4.8891	7.93574	5.455	4.1052	6.66335	7.76969	3.8429	4.48095	8.49919
SOD-4	Unigene0018442	1143	XP_013200936.1	2e-145	90	481.681	484.092	493.937	1080.45	1085.86	1107.94	160.918	161.724	114.56	153.288	108.585	132.92
SOD-5	Unigene0020072	869	XP_013196990.1	1e-111	76	9.149	14.9652	17.3743	49.3125	80.6615	93.6461	1.4343	2.34612	2.03326	7.4028	6.41562	5.66856
SOD-6	Unigene0025321	1572	XP_013197346.1	2e-104	73	486.155	216.069	1836.59	1297.95	576.864	4903.35	298.681	132.747	110.446	115.139	95.7956	98.651
SOD-7	Unigene0029763	304	JAB84812.1	5e-42	75	1.3551	0.522868	1.11545	0.7562	0.291781	0.622467	0.2216	0.0855048	0.0980892	0.3023	0.346792	0.126161
SOD-8	Unigene0029900	226	XP_004990675.1	6e-20	53	0	0	0	1.2207	1.77609	1.15566	0	0	0	0	0	0
SOD-9	Unigene0030933	304	XP_011306996.1	2e-27	58	0	0	0	31.8705	4.65112	19.1544	0	0	0	0	0	0
SOD-10	Unigene0031840	506	XP_015110833.1	3e-84	83	0	0	0	3.453	0.837091	4.70864	0	0	0	0	0	0
SOD-11	Unigene0034764	304	JAB84812.1	5e-42	75	0.7227	1.29054	0.464593	1.2906	2.30464	0.829671	0	0	0	0	0	0
SOD-12	Unigene0036210	226	XP_013761803.1	3e-18	53	1.5597	1.41791	5.95522	0.7168	0.651636	2.73687	0	0	0	0	0	0
SOD-13	Unigene0036896	374	XP_019623215.1	6e-54	78	0.8812	2.0235	1.46867	0.6147	1.41153	1.0245	0	0	0	0	0	0
SOD-14	Unigene0037198	304	JAB84812.1	5e-42	75	0.1948	0.311597	0.0354932	2.9348	4.69444	0.534731	0	0	0	0.2173	0.180794	0.186183
SOD-15	Unigene0041555	350	XP_008552593.1	5e-55	73	0	0	0	2.2333	1.18187	2.89934	0	0	0	0	0	0
Catalase（CAT）
CAT-1	Unigene0011684	500	XP_013201090.1	2e-96	81	0.2472	0.221654	0.105933	0	0	0	0	0	0	4.2274	3.38121	4.64514
CAT-2	Unigene0013043	500	XP_014371752.1	2e-86	75	0.207	0.219637	0.269743	0	0	0	0	0	0	5.6572	6.59648	12.5118
CAT-3	Unigene0014155	1699	XP_013190987.1	0	77	0	0	0	0	0	0	0	0	0	75.7004	53.6238	65.6418
CAT-4	Unigene0016525	721	XP_004519106.1	2e-67	48	0.3999	0.458756	0.166894	3.5712	4.0968	1.4904	0	0	0	0	0	0
CAT-5	Unigene0016526	741	XP_004337981.1	2e-96	58	0.1668	0.214987	0.0926667	3.5989	4.63858	1.99939	0	0	0	0.124	0.103168	0.106243
CAT-6	Unigene0017769	500	XP_013201090.1	2e-96	81	0.2551	0.299083	0.40904	0	0	0	0	0	0	2.2762	2.61121	0.949946
CAT-7	Unigene0021988	1699	XP_013190987.1	0	77	0	0	0	0	0	0	0	0	0	16.2784	19.085	26.1016
CAT-8	Unigene0027472	323	XP_013189414.1	3e-45	65	230.467	199.734	176.476	369.778	320.467	283.151	150.97	130.838	119.157	106.929	97.3831	51.1849
CAT-9	Unigene0036847	2388	KPJ09319.1	0	84	0.3667	0.413698	0.363128	0	0	0	2.599	2.9321	2.34519	17.0439	13.6322	18.7281
CAT-10	Unigene0038553	741	AEX91749.1	5e-96	58	2.2012	1.38115	1.81275	0.5265	0.330353	0.433588	0	0	0	0	0	0
CAT-11	Unigene0040725	1687	XP_015120357.1	0	85	0	0	0	11.1473	18.0937	12.4376	0	0	0	0	0	0
Peroxidase（POD)
POD-1	Unigene0001191	1061	XP_013187999.1	3e-119	67	2.4072	3.93751	4.57136	0	0	0	1.5875	2.59671	3.04442	3.8545	4.51907	6.18049
POD-2	Unigene0009938	1061	XP_013188002.1	1e-113	69	0	0	0	0	0	0	0	0	0	3.0013	2.73337	1.43667
POD-3	Unigene0011539	1061	XP_013148471.1	3e-60	44	0	0	0	0.9513	0.367061	0.783064	0	0	0	4.0405	3.23172	4.43977
POD-4	Unigene0020974	2170	XP_013193949.1	0	87	35.4233	51.54	33.5358	17.6712	25.7112	16.7296	10.4786	15.2461	17.7775	23.8645	27.8268	52.7802
POD-5	Unigene0022663	2307	XP_013193913.1	0	65	0	0	0	0	0	0	0	0	0	10.4967	7.43554	9.10197
POD-6	Unigene0022793	2912	XP_013194053.1	0	88	74.3393	18.0216	101.372	67.7529	16.4249	92.3903	119.5	28.9697	25.1066	124.58	107.967	95.3951
POD-7	Unigene0023193	3644	XP_013193923.1	0	96	36.0846	64.4368	23.1972	8.517	15.2089	5.47521	7.3216	13.0743	10.8778	23.9209	19.9022	20.4954
POD-8	Unigene0024754	1061	XP_013187999.1	3e-119	67	0	0	0	0	0	0	0	0	0	7.0176	8.05043	2.92872
POD-9	Unigene0024758	1061	XP_013187999.1	3e-119	67	0.4028	0.924948	0.671333	0.0817	0.187607	0.136167	0.1497	0.343756	0.403024	112.609	132.024	180.563
POD-10	Unigene0026548	1061	XP_014363153.1	2e-55	45	0.1233	0.197228	0.0224657	0.413	0.660625	0.07525	0	0	0	2.7515	2.50587	1.31709
POD-11	Unigene0026549	1061	XP_013163274.1	3e-59	46	0	0	0	1.3754	0.727867	1.78559	0.072	0.0381027	0.0304757	5.5311	4.42395	6.07767
POD-12	Unigene0026550	1061	KPI99614.1	6e-48	48	0	0	0	0.4765	0.254143	0.412353	0	0	0	3.4522	4.02538	7.63509
POD-13	Unigene0026552	1061	XP_004924228.1	3e-59	43	0.081	0.0911903	0.136394	0.3617	0.407204	0.609056	0	0	0	7.4099	5.24895	6.42532
POD-14	Unigene0027366	1061	XP_013187999.1	3e-119	67	0.8424	0.755345	0.360995	0	0	0	0.0678	0.0607934	0.0526865	51.7423	44.8423	39.6207
POD-15	Unigene0031091	211	XP_013192872.1	2e-38	93	0.3905	0.41434	0.508863	0.6537	0.693608	0.85184	0	0	0	0	0	0
POD-16	Unigene0033874	1061	XP_013188001.1	1e-112	63	0.1078	0.117002	0.0131463	0	0	0	0.2646	0.287188	0.248891	1.9246	1.66795	1.47373
